# Supplementary material for: Crystal structures and Hirshfeld surface analyses of two precursors of the etoxazole metabolite ‘R8’
Source: Acta Crystallogr E Crystallogr Commun. 2026 Apr 29;82(Pt 5):530–3. doi: 10.1107/S2056989026004329 (PMC13148199; doi:10.1107/S2056989026004329)
Supplement: Supplementary file 1 [file e-82-00530-sup1.cif]

##############################################################################
#                                                                            #
# This CIF contains the data in a paper accepted for publication in          #
# Acta Crystallographica Section E. It conforms to the requirements of       #
# Notes for Authors for Acta Crystallographica Section E, and has been       #
# peer reviewed under the auspices of the IUCr Commission on Journals.       #
#                                                                            #
# Full details of the Crystallographic Information File format               #
# are given in the paper "The Crystallographic Information File (CIF):       #
# a New Standard Archive File for Crystallography" by S. R. Hall, F. H.      #
# Allen and I. D. Brown [Acta Cryst. (1991), A47, 655-685].                  #
#                                                                            #
# The current version of the core CIF dictionary is obtainable from          #
# ftp://ftp.iucr.org/pub/cif_core.dic.                                       #
#                                                                            #
# Software is freely available for graphical display of the structure(s)     #
# in this CIF. For information consult the CIF software page                 #
# http://www.iucr.org/resources/cif/software.                                #
#                                                                            #
# This file may be used for bona fide research purposes within the           #
# scientific community so long as proper attribution is given to the journal # 
# article from which it was obtained.                                        #
#                                                                            #
##############################################################################
data_I
_audit_creation_method     'SHELXL-2025/1 and CIFFIX'
_chemical_name_systematic
;
1-(4-<i>tert</i>-Butyl-2-ethoxyphenyl)-2-hydroxyethan-1-one
;
_chemical_name_common     ?
_chemical_formula_moiety     'C14 H20 O3'
_chemical_formula_sum     'C14 H20 O3'
_chemical_formula_iupac     'C14 H20 O3'
_chemical_formula_weight     236.30
_chemical_melting_point     ?
_space_group_crystal_system     orthorhombic
_space_group_name_H-M_alt     'P n m a'
_space_group_name_Hall     '-P 2ac 2n'
loop_
    _space_group_symop_operation_xyz
    'x, y, z'
    '-x+1/2, -y, z+1/2'
    '-x, y+1/2, -z'
    'x+1/2, -y+1/2, -z+1/2'
    '-x, -y, -z'
    'x-1/2, y, -z-1/2'
    'x, -y-1/2, z'
    '-x-1/2, y-1/2, z-1/2'
_cell_length_a     22.0186(7)
_cell_length_b     6.8796(3)
_cell_length_c     8.4858(3)
_cell_angle_alpha     90
_cell_angle_beta     90
_cell_angle_gamma     90
_cell_volume     1285.42(8)
_cell_formula_units_Z     4
_cell_measurement_reflns_used     9900
_cell_measurement_theta_min     2.57
_cell_measurement_theta_max     27.50
_cell_measurement_temperature     100.0(2)
_exptl_crystal_description     'cut block'
_exptl_crystal_colour     colourless
_exptl_crystal_size_max     0.270
_exptl_crystal_size_mid     0.200
_exptl_crystal_size_min     0.190
_exptl_crystal_density_diffrn     1.221
_exptl_crystal_density_meas     ?
_exptl_crystal_density_method     ?
_exptl_crystal_F_000     512
_exptl_absorpt_coefficient_mu     0.084
_exptl_absorpt_correction_type     multi-scan
_exptl_absorpt_process_details
;
(<i>SADABS</i>; Krause <i>et al</i>., 2015)
;
_exptl_absorpt_correction_T_min     0.883
_exptl_absorpt_correction_T_max     0.971
_exptl_special_details
;
The crystal was mounted using polyisobutene oil on the tip of a fine glass
fibre, which was fastened in a copper mounting pin with electrical solder.
It was placed directly into the cold gas stream of a liquid-nitrogen based
cryostat (Hope, 1994; Parkin & Hope, 1998).
Diffraction data were collected with the crystal at 100K.
;
_diffrn_ambient_temperature     100.0(2)
_diffrn_source     'microsource'
_diffrn_radiation_type     MoK\a
_diffrn_radiation_wavelength     0.71073
_diffrn_measurement_device_type     'Bruker D8 Venture dual source'
_diffrn_measurement_method     '\f and \w scans'
_diffrn_detector_area_resol_mean     7.41
_diffrn_reflns_number     18796
_diffrn_reflns_av_R_equivalents     0.0282
_diffrn_reflns_av_unetI/netI     0.0151
_diffrn_reflns_theta_min     2.572
_diffrn_reflns_theta_max     27.523
_diffrn_reflns_theta_full     25.242
_diffrn_measured_fraction_theta_max     0.997
_diffrn_measured_fraction_theta_full     0.998
_diffrn_reflns_limit_h_min     -28
_diffrn_reflns_limit_h_max     26
_diffrn_reflns_limit_k_min     -8
_diffrn_reflns_limit_k_max     8
_diffrn_reflns_limit_l_min     -11
_diffrn_reflns_limit_l_max     11
_refine_special_details
;
Refinement progress was checked using <i>Platon</i> (Spek, 2020) and by
an <i>R</i>-tensor (Parkin, 2000). The final model was further checked
with the IUCr utility <i>checkCIF</i>.
;
_reflns_number_total     1592
_reflns_number_gt     1391
_reflns_threshold_expression     'I > 2\s(I)'
_refine_ls_structure_factor_coef     Fsqd
_refine_ls_matrix_type     full
_refine_ls_R_factor_all     0.0394
_refine_ls_R_factor_gt     0.0323
_refine_ls_wR_factor_gt     0.0685
_refine_ls_wR_factor_ref     0.0722
_refine_ls_goodness_of_fit_ref     1.124
_refine_ls_restrained_S_all     1.124
_refine_ls_number_reflns     1592
_refine_ls_number_parameters     107
_refine_ls_number_restraints     0
_refine_ls_hydrogen_treatment     mixed
_refine_ls_weighting_scheme     calc
_refine_ls_weighting_details
              'w=1/[\s^2^(Fo^2^)+(0.0104P)^2^+0.6298P] where P=(Fo^2^+2Fc^2^)/3'
_atom_sites_solution_hydrogens     mixed
_atom_sites_solution_primary     direct
_atom_sites_solution_secondary     difmap
_refine_ls_shift/su_max     0.000
_refine_ls_shift/su_mean     0.000
_refine_diff_density_max     0.290
_refine_diff_density_min     -0.183
_refine_ls_extinction_method
;
SHELXL-2025/1 (Sheldrick 2015b)
;
_refine_ls_extinction_coef     0.0042(10)
_refine_ls_extinction_expression
                                  'Fc^*^=kFc[1+0.001xFc^2^\l^3^/sin(2\q)]^-1/4^'
loop_
    _atom_type_symbol
    _atom_type_description
    _atom_type_scat_dispersion_real
    _atom_type_scat_dispersion_imag
    _atom_type_scat_source
    'C' 'C' 0.0033 0.0016
                         'International Tables Vol C Tables 4.2.6.8 and 6.1.1.4'
    'H' 'H' 0.0000 0.0000
                         'International Tables Vol C Tables 4.2.6.8 and 6.1.1.4'
    'O' 'O' 0.0106 0.0060
                         'International Tables Vol C Tables 4.2.6.8 and 6.1.1.4'
_computing_data_collection
;
<i>APEX5</i> (Bruker, 2023)
;
_computing_cell_refinement
;
<i>APEX5</i> (Bruker, 2023)
;
_computing_data_reduction
;
<i>APEX5</i> (Bruker, 2023)
;
_computing_structure_solution
;
<i>SHELXT</i> (Sheldrick, 2015a)
;
_computing_structure_refinement
;
<i>SHELXL2025/1</i> (Sheldrick, 2015b)
;
_computing_molecular_graphics
;
<i>PrimeXP</i> (Parkin, 2026) and <i>Overlay</i> (Parkin, 2025)
;
_computing_publication_material
;
<i>SHELX</i> (Sheldrick, 2008) and <i>publCIF</i> (Westrip,
2010)
;
loop_
    _atom_site_type_symbol
    _atom_site_label
    _atom_site_fract_x
    _atom_site_fract_y
    _atom_site_fract_z
    _atom_site_U_iso_or_equiv
    _atom_site_adp_type
    _atom_site_calc_flag
    _atom_site_occupancy
    _atom_site_disorder_assembly
    _atom_site_disorder_group
    O O1 0.40136(5) 0.250000 0.80021(13) 0.0255(3) Uani d 1 . .
    H H1O 0.4318(9) 0.250000 0.867(2) 0.038 Uiso d 1 . .
    O O2 0.46532(4) 0.250000 0.34710(11) 0.0189(2) Uani d 1 . .
    O O3 0.51720(5) 0.250000 0.80930(12) 0.0280(3) Uani d 1 . .
    C C5 0.60380(7) 0.250000 0.57638(17) 0.0193(3) Uani d 1 . .
    H H5 0.615895 0.250000 0.683843 0.023 Uiso calc 1 . .
    C C6 0.64763(7) 0.250000 0.46117(17) 0.0190(3) Uani d 1 . .
    H H6 0.689280 0.250000 0.490378 0.023 Uiso calc 1 . .
    C C7 0.63182(6) 0.250000 0.30110(17) 0.0168(3) Uani d 1 . .
    C C8 0.57029(6) 0.250000 0.26240(17) 0.0164(3) Uani d 1 . .
    H H8 0.558521 0.250000 0.154695 0.020 Uiso calc 1 . .
    C C9 0.52563(6) 0.250000 0.37944(17) 0.0156(3) Uani d 1 . .
    C C10 0.44505(6) 0.250000 0.18579(16) 0.0183(3) Uani d 1 . .
    H H10A 0.459919 0.133001 0.129884 0.022 Uiso calc 0.5 . .
    H H10B 0.459919 0.366999 0.129884 0.022 Uiso calc 0.5 . .
    C C11 0.37648(7) 0.250000 0.19426(18) 0.0226(3) Uani d 1 . .
    H H11A 0.359668 0.250000 0.087337 0.034 Uiso calc 1 . .
    H H11B 0.362664 0.133690 0.250476 0.034 Uiso calc 0.5 . .
    H H11C 0.362664 0.366310 0.250476 0.034 Uiso calc 0.5 . .
    C C12 0.68190(6) 0.250000 0.17624(17) 0.0182(3) Uani d 1 . .
    C C13 0.65627(7) 0.250000 0.00871(17) 0.0237(3) Uani d 1 . .
    H H13A 0.689793 0.250000 -0.067248 0.036 Uiso calc 1 . .
    H H13B 0.631291 0.133690 -0.006987 0.036 Uiso calc 0.5 . .
    H H13C 0.631291 0.366310 -0.006987 0.036 Uiso calc 0.5 . .
    C C14 0.72128(5) 0.43293(17) 0.19745(13) 0.0241(2) Uani d 1 . .
    H H14A 0.753264 0.434623 0.117157 0.036 Uiso calc 1 . .
    H H14B 0.739798 0.431616 0.302466 0.036 Uiso calc 1 . .
    H H14C 0.695857 0.549033 0.186255 0.036 Uiso calc 1 . .
    C C2 0.43015(7) 0.250000 0.65125(17) 0.0187(3) Uani d 1 . .
    H H2 0.4181(5) 0.3657(17) 0.5896(13) 0.022 Uiso d 1 . .
    C C3 0.49835(7) 0.250000 0.67329(17) 0.0186(3) Uani d 1 . .
    C C4 0.54169(6) 0.250000 0.53968(16) 0.0166(3) Uani d 1 . .
loop_
    _atom_site_aniso_label
    _atom_site_aniso_U_11
    _atom_site_aniso_U_22
    _atom_site_aniso_U_33
    _atom_site_aniso_U_12
    _atom_site_aniso_U_13
    _atom_site_aniso_U_23
    O1 0.0260(6) 0.0333(6) 0.0172(5) 0.000 0.0060(5) 0.000
    O2 0.0146(5) 0.0291(6) 0.0131(5) 0.000 -0.0009(4) 0.000
    O3 0.0278(6) 0.0418(7) 0.0146(5) 0.000 0.0000(4) 0.000
    C5 0.0235(7) 0.0191(7) 0.0155(7) 0.000 -0.0036(6) 0.000
    C6 0.0171(7) 0.0191(7) 0.0209(7) 0.000 -0.0038(6) 0.000
    C7 0.0182(7) 0.0136(7) 0.0186(7) 0.000 0.0005(6) 0.000
    C8 0.0185(7) 0.0162(7) 0.0145(6) 0.000 -0.0008(5) 0.000
    C9 0.0156(7) 0.0137(6) 0.0177(7) 0.000 -0.0016(5) 0.000
    C10 0.0185(7) 0.0245(8) 0.0118(6) 0.000 -0.0016(5) 0.000
    C11 0.0181(7) 0.0301(8) 0.0195(7) 0.000 -0.0017(6) 0.000
    C12 0.0158(7) 0.0198(7) 0.0191(7) 0.000 0.0006(5) 0.000
    C13 0.0191(7) 0.0333(9) 0.0188(7) 0.000 0.0027(6) 0.000
    C14 0.0207(5) 0.0246(6) 0.0270(5) -0.0029(4) 0.0020(4) 0.0007(5)
    C2 0.0223(7) 0.0190(7) 0.0147(7) 0.000 0.0039(6) 0.000
    C3 0.0248(7) 0.0143(7) 0.0165(7) 0.000 -0.0004(6) 0.000
    C4 0.0197(7) 0.0144(7) 0.0159(7) 0.000 -0.0001(6) 0.000
_geom_special_details
;
 All esds (except the esd in the dihedral angle between two l.s. planes)
 are estimated using the full covariance matrix.  The cell esds are taken
 into account individually in the estimation of esds in distances, angles
 and torsion angles; correlations between esds in cell parameters are only
 used when they are defined by crystal symmetry.  An approximate (isotropic)
 treatment of cell esds is used for estimating esds involving l.s. planes.
;
loop_
    _geom_bond_atom_site_label_1
    _geom_bond_atom_site_label_2
    _geom_bond_site_symmetry_2
    _geom_bond_distance
    _geom_bond_publ_flag
    O1 C2 . 1.4141(17) ?
    O1 H1O . 0.88(2) ?
    O2 C9 . 1.3562(16) ?
    O2 C10 . 1.4397(16) ?
    O3 C3 . 1.2265(18) ?
    C5 C6 . 1.374(2) ?
    C5 C4 . 1.403(2) ?
    C5 H5 . 0.9500 ?
    C6 C7 . 1.402(2) ?
    C6 H6 . 0.9500 ?
    C7 C8 . 1.394(2) ?
    C7 C12 . 1.529(2) ?
    C8 C9 . 1.398(2) ?
    C8 H8 . 0.9500 ?
    C9 C4 . 1.4049(19) ?
    C10 C11 . 1.511(2) ?
    C10 H10A . 0.9900 ?
    C10 H10B . 0.9900 ?
    C11 H11A . 0.9800 ?
    C11 H11B . 0.9800 ?
    C11 H11C . 0.9800 ?
    C12 C13 . 1.530(2) ?
    C12 C14 . 1.5389(13) ?
    C12 C14 7_565 1.5389(13) ?
    C13 H13A . 0.9800 ?
    C13 H13B . 0.9800 ?
    C13 H13C . 0.9800 ?
    C14 H14A . 0.9800 ?
    C14 H14B . 0.9800 ?
    C14 H14C . 0.9800 ?
    C2 C3 . 1.513(2) ?
    C2 H2 . 0.989(12) ?
    C3 C4 . 1.482(2) ?
loop_
    _geom_angle_atom_site_label_1
    _geom_angle_atom_site_label_2
    _geom_angle_atom_site_label_3
    _geom_angle_site_symmetry_1
    _geom_angle_site_symmetry_3
    _geom_angle
    _geom_angle_publ_flag
    C2 O1 H1O . . 103.6(13) ?
    C9 O2 C10 . . 119.73(11) ?
    C6 C5 C4 . . 121.80(13) ?
    C6 C5 H5 . . 119.1 ?
    C4 C5 H5 . . 119.1 ?
    C5 C6 C7 . . 121.00(13) ?
    C5 C6 H6 . . 119.5 ?
    C7 C6 H6 . . 119.5 ?
    C8 C7 C6 . . 118.00(13) ?
    C8 C7 C12 . . 122.52(13) ?
    C6 C7 C12 . . 119.48(13) ?
    C7 C8 C9 . . 121.09(13) ?
    C7 C8 H8 . . 119.5 ?
    C9 C8 H8 . . 119.5 ?
    O2 C9 C8 . . 123.04(13) ?
    O2 C9 C4 . . 116.25(12) ?
    C8 C9 C4 . . 120.72(13) ?
    O2 C10 C11 . . 105.33(11) ?
    O2 C10 H10A . . 110.7 ?
    C11 C10 H10A . . 110.7 ?
    O2 C10 H10B . . 110.7 ?
    C11 C10 H10B . . 110.7 ?
    H10A C10 H10B . . 108.8 ?
    C10 C11 H11A . . 109.5 ?
    C10 C11 H11B . . 109.5 ?
    H11A C11 H11B . . 109.5 ?
    C10 C11 H11C . . 109.5 ?
    H11A C11 H11C . . 109.5 ?
    H11B C11 H11C . . 109.5 ?
    C7 C12 C13 . . 112.21(12) ?
    C7 C12 C14 . . 108.98(8) ?
    C13 C12 C14 . . 108.46(8) ?
    C7 C12 C14 . 7_565 108.98(8) ?
    C13 C12 C14 . 7_565 108.46(8) ?
    C14 C12 C14 . 7_565 109.72(12) ?
    C12 C13 H13A . . 109.5 ?
    C12 C13 H13B . . 109.5 ?
    H13A C13 H13B . . 109.5 ?
    C12 C13 H13C . . 109.5 ?
    H13A C13 H13C . . 109.5 ?
    H13B C13 H13C . . 109.5 ?
    C12 C14 H14A . . 109.5 ?
    C12 C14 H14B . . 109.5 ?
    H14A C14 H14B . . 109.5 ?
    C12 C14 H14C . . 109.5 ?
    H14A C14 H14C . . 109.5 ?
    H14B C14 H14C . . 109.5 ?
    O1 C2 C3 . . 109.53(12) ?
    O1 C2 H2 . . 110.7(7) ?
    C3 C2 H2 . . 109.3(7) ?
    O3 C3 C4 . . 120.14(14) ?
    O3 C3 C2 . . 116.88(13) ?
    C4 C3 C2 . . 122.98(13) ?
    C5 C4 C9 . . 117.40(13) ?
    C5 C4 C3 . . 117.26(13) ?
    C9 C4 C3 . . 125.34(13) ?
loop_
    _geom_torsion_atom_site_label_1
    _geom_torsion_atom_site_label_2
    _geom_torsion_atom_site_label_3
    _geom_torsion_atom_site_label_4
    _geom_torsion_site_symmetry_1
    _geom_torsion_site_symmetry_2
    _geom_torsion_site_symmetry_3
    _geom_torsion_site_symmetry_4
    _geom_torsion
    _geom_torsion_publ_flag
    C4 C5 C6 C7 . . . . 0.000000 ?
    C5 C6 C7 C8 . . . . 0.000000 ?
    C5 C6 C7 C12 . . . . 180.000000 ?
    C6 C7 C8 C9 . . . . 0.000000 ?
    C12 C7 C8 C9 . . . . 180.000000 ?
    C10 O2 C9 C8 . . . . 0.000000 ?
    C10 O2 C9 C4 . . . . 180.000000 ?
    C7 C8 C9 O2 . . . . 180.000000 ?
    C7 C8 C9 C4 . . . . 0.000000 ?
    C9 O2 C10 C11 . . . . 180.0 ?
    C8 C7 C12 C13 . . . . 0.000000 ?
    C6 C7 C12 C13 . . . . 180.0 ?
    C8 C7 C12 C14 . . . . 120.14(8) ?
    C6 C7 C12 C14 . . . . -59.86(8) ?
    C8 C7 C12 C14 . . . 7_565 -120.14(8) ?
    C6 C7 C12 C14 . . . 7_565 59.86(8) ?
    O1 C2 C3 O3 . . . . 0.000000 ?
    O1 C2 C3 C4 . . . . 180.000000 ?
    C6 C5 C4 C9 . . . . 0.000000 ?
    C6 C5 C4 C3 . . . . 180.000000 ?
    O2 C9 C4 C5 . . . . 180.000000 ?
    C8 C9 C4 C5 . . . . 0.000000 ?
    O2 C9 C4 C3 . . . . 0.000000 ?
    C8 C9 C4 C3 . . . . 180.000000 ?
    O3 C3 C4 C5 . . . . 0.000000 ?
    C2 C3 C4 C5 . . . . 180.000000 ?
    O3 C3 C4 C9 . . . . 180.000000 ?
    C2 C3 C4 C9 . . . . 0.000000 ?
loop_
    _geom_hbond_atom_site_label_D
    _geom_hbond_atom_site_label_H
    _geom_hbond_atom_site_label_A
    _geom_hbond_site_symmetry_A
    _geom_hbond_distance_DH
    _geom_hbond_distance_HA
    _geom_hbond_distance_DA
    _geom_hbond_angle_DHA
    _geom_hbond_publ_flag
    O1 H1O O3 . 0.88(2) 1.94(2) 2.5518(16) 125.1(18) no
    C11 H11A O1 1_554 0.98 2.60 3.3885(19) 137.2 no
_shelx_space_group_comment
;
The symmetry employed for this shelxl refinement is uniquely defined
by the following loop, which should always be used as a source of
symmetry information in preference to the above space-group names.
They are only intended as comments.
;
_shelx_estimated_absorpt_T_min     0.978
_shelx_estimated_absorpt_T_max     0.984
_shelx_hkl_file
;
  -1   0   0 -0.1870 0.25713   3
  -1   0   0 0.19219 0.24957   4
  -1   0   0 0.07478 0.24804   5
  -1   0   0 -0.2321 0.22329   6
   1   0   0 0.36311 0.23818   6
   3   0   0 1.96045 0.92131   3
   3   0   0 1.03549 0.54929   6
  -3   0   0 1.79189 0.85513   4
  -3   0   0 1.35207 0.76464   5
  -3   0   0 -0.3267 0.59822   6
   3   0   0 0.77672 0.65907   5
   4   0   0 9382.69 189.609   2
  -5   0   0 21.6131 2.29548   6
  -5   0   0 20.9841 2.67992   4
   7   0   0 6.15634 2.85755   3
  -8   0   0 1077.52 26.5096   5
  -8   0   0 1085.63 28.5569   4
   0  -1   0 0.06999 0.15897   4
   0  -1   0 -0.0649 0.14045   5
   0  -1   0 0.01999 0.17058   3
   0   1   0 0.12519 0.20104   3
   0  -1   0 0.30279 0.16821   6
   0   1   0 0.12015 0.17146   6
   0   1   0 0.18074 0.18790   4
   0   1   0 -0.0048 0.14390   5
  -1  -1   0 1545.62 30.0346   6
   1   1   0 1545.92 30.1625   5
   2   1   0 0.31775 0.45125   6
  -2  -1   0 0.46396 0.45082   5
  -2   1   0 1.31938 0.66081   4
   2  -1   0 0.99160 0.43722   6
  -2   1   0 1.23454 0.57958   5
   2   1   0 -0.0544 0.43827   5
  -2   1   0 0.46569 0.54447   3
  -2  -1   0 0.52696 0.47225   6
  -2   1   0 0.39283 0.47576   6
   2  -1   0 0.26569 0.51512   4
   2  -1   0 0.10521 0.39355   3
   3   1   0 18.8966 1.74093   3
  -3  -1   0 20.9946 1.66666   6
   3  -1   0 16.8143 1.25028   6
  -3   1   0 19.1140 1.52594   6
   3  -1   0 21.0397 1.75097   3
  -3   1   0 20.6264 1.77369   3
   3  -1   0 15.0452 1.62787   4
  -3   1   0 19.3845 1.53656   5
   3   1   0 17.6499 1.63801   5
  -3   1   0 17.3849 1.79732   4
  -3  -1   0 19.5148 1.68698   5
  -4   1   0 0.17301 0.77837   5
   4   1   0 0.06927 1.10249   3
  -4   1   0 0.14125 0.81955   3
   4  -1   0 1.69413 1.18370   3
  -4  -1   0 1.01040 0.84109   5
  -4   1   0 0.42757 1.09174   4
  -4  -1   0 1.86416 1.09571   4
   4   1   0 1.82575 1.12574   5
   4  -1   0 0.36497 0.70672   6
  -4   1   0 2.65135 1.01775   6
   5  -1   0 234.913 7.71098   3
  -5   1   0 243.645 7.22887   6
  -5  -1   0 229.091 7.30802   6
   5   1   0 231.489 7.57330   5
  -5  -1   0 245.890 8.19059   4
  -5   1   0 233.575 7.70265   3
  -5   1   0 234.013 8.15927   4
  -5   1   0 230.321 7.47029   5
  -5  -1   0 222.689 7.47945   5
   5   1   0 227.674 7.95833   3
  -6   1   0 2.66699 1.72108   6
  -6  -1   0 -1.7940 1.37596   6
   6   1   0 0.49958 1.99126   3
   6  -1   0 -0.2538 1.94296   3
  -6  -1   0 -1.3654 1.39718   5
   6   1   0 0.96209 1.75078   5
  -6  -1   0 2.13331 2.04532   4
  -6   1   0 3.45358 1.95629   4
  -6   1   0 1.16633 1.52827   5
  -7  -1   0 37.6262 3.59522   5
   7   1   0 37.4474 4.16618   5
  -7   1   0 41.9017 4.40772   4
   7   1   0 37.1024 4.36919   3
  -7   1   0 40.8848 3.84560   6
  -7   1   0 33.8187 3.65263   5
   7  -1   0 40.8072 3.93570   3
  -7  -1   0 42.2068 4.34840   4
  -8  -1   0 3.86646 2.32109   5
  -8  -1   0 5.59543 2.72850   6
  -8   1   0 7.76337 2.45854   6
  -8   1   0 5.93724 2.39552   5
  -8  -1   0 8.60441 3.01546   4
   8   1   0 0.99325 3.24978   3
   0   2   0 5422.99 108.094   2
   1  -2   0 -0.4492 0.30305   4
  -1   2   0 0.21716 0.34782   6
  -1   2   0 0.30700 0.36235   3
  -1  -2   0 0.14218 0.38095   5
   1  -2   0 0.30393 0.38569   3
  -1   2   0 0.52202 0.44576   4
   1   2   0 0.26208 0.45804   3
  -1   2   0 0.91797 0.41724   5
   1  -2   0 -0.3001 0.27285   6
   1   2   0 0.40403 0.39134   5
   2  -2   0 708.485 15.1273   3
  -2   2   0 693.910 14.6542   6
   2  -2   0 688.529 14.3862   6
   2   2   0 715.849 15.4477   5
  -2   2   0 704.332 15.1651   3
  -2  -2   0 715.730 15.2628   6
  -2  -2   0 710.409 15.3667   5
  -2   2   0 686.149 15.4174   4
  -3  -2   0 0.40589 0.58787   5
  -3   2   0 0.65052 0.66024   6
   3  -2   0 1.17993 0.75317   3
   3  -2   0 0.10613 0.49397   6
  -3   2   0 0.39663 0.71413   3
  -3   2   0 0.02937 0.56030   5
  -3   2   0 1.03768 0.73930   4
  -3  -2   0 0.92424 0.82283   6
   3   2   0 -0.0647 0.65980   5
   3  -2   0 -0.2578 0.70612   4
  -4  -2   0 532.850 12.7673   6
   4  -2   0 509.986 13.3126   4
  -4   2   0 518.229 13.3130   4
   4  -2   0 519.270 11.8748   6
  -4   2   0 518.124 12.8046   3
   4  -2   0 528.775 12.6947   3
  -4   2   0 504.270 13.0978   6
  -4  -2   0 496.071 12.7710   5
  -4   2   0 514.532 12.6051   5
   4   2   0 517.062 12.9379   5
  -5  -2   0 -0.5339 1.18374   5
   5   2   0 -0.5952 1.17955   5
   5  -2   0 -0.3391 1.16135   3
  -5   2   0 -0.9380 1.03229   5
   5  -2   0 -0.4330 1.10586   4
  -5  -2   0 1.08600 1.30116   4
  -5  -2   0 0.62724 1.27240   6
  -5   2   0 -0.4794 1.26469   4
  -5   2   0 -1.7014 1.06352   6
   5   2   0 -0.1456 1.52140   3
   6   2   0 327.555 10.2121   5
  -6   2   0 296.844 9.75911   5
  -6   2   0 305.971 10.7112   4
  -6   2   0 305.788 9.41839   6
   6   2   0 333.480 10.8262   3
  -6  -2   0 330.953 10.8300   4
  -6  -2   0 304.786 9.80120   5
  -6   2   0 335.227 13.6472   3
  -6  -2   0 321.568 9.98617   6
  -7   2   0 3.83366 2.37005   4
  -7  -2   0 1.84703 2.05131   4
   7   2   0 3.08314 2.13839   5
  -7  -2   0 2.88575 1.77340   5
   7   2   0 1.12977 2.67246   3
   7  -2   0 2.32460 2.07238   3
   8  -2   0 18.3698 3.44578   3
  -8   2   0 15.2075 3.13829   6
  -8  -2   0 20.1541 3.52927   6
  -8   2   0 11.3974 3.19085   5
   8   2   0 16.0285 3.88153   3
  -8  -2   0 18.3921 3.66085   4
  -8  -2   0 16.8617 3.90672   5
  -8   2   0 15.7894 3.60065   4
   8   2   0 18.1752 3.75166   5
   0   3   0 0.74564 0.58303   3
   0  -3   0 0.20125 0.40450   5
   0  -3   0 0.35792 0.46525   3
   0  -3   0 0.52602 0.41149   4
   0   3   0 0.37766 0.36969   4
   0   3   0 0.59325 0.43378   5
   0  -3   0 0.75373 0.45454   6
   1  -3   0 224.028 6.14302   3
  -1   3   0 220.291 6.05283   4
  -1   3   0 222.749 5.85015   5
  -1   3   0 220.825 6.04646   3
  -1  -3   0 226.621 5.91274   4
  -1  -3   0 222.223 6.03638   5
   1  -3   0 222.967 5.54388   6
  -1   3   0 214.960 5.61487   6
   1   3   0 218.440 6.04057   5
   1   3   0 213.165 6.20215   3
   2   3   0 0.37113 0.59584   5
  -2   3   0 0.71759 0.61714   4
  -2   3   0 0.70258 0.52017   5
   2  -3   0 -0.6289 0.51570   4
  -2  -3   0 -0.1509 0.56957   6
  -2  -3   0 1.67392 0.70887   5
   2  -3   0 0.46159 0.48715   6
   2   3   0 1.08042 0.65267   3
   2  -3   0 -0.4573 0.54345   3
  -3   3   0 2.89784 1.12822   3
   3  -3   0 4.33742 1.19547   3
   3   3   0 4.70687 1.29462   5
  -3   3   0 7.38569 1.27367   6
  -3  -3   0 5.92349 1.60106   6
   3  -3   0 4.21564 0.95574   6
   3  -3   0 3.73076 1.15025   4
  -3  -3   0 2.90618 1.16657   5
  -3   3   0 5.34571 1.46626   4
  -4  -3   0 1.61952 1.06010   6
  -4   3   0 1.63281 0.97528   6
  -4  -3   0 0.46561 0.92302   5
  -4   3   0 -1.4942 0.86169   4
   4   3   0 -0.3961 0.96972   5
  -4   3   0 0.37325 1.02733   3
   4  -3   0 -0.1539 0.89716   3
  -4   3   0 -0.1511 0.86032   5
  -5  -3   0 44.6632 3.29395   5
  -5   3   0 52.1176 3.87915   4
  -5  -3   0 50.7116 3.42495   6
  -5   3   0 50.6454 3.23141   6
   5  -3   0 53.3013 3.40314   3
   5   3   0 53.6269 3.66800   5
  -5   3   0 56.1759 3.65949   3
  -5   3   0 50.4069 3.35176   5
  -6  -3   0 1.11198 1.81558   5
   6  -3   0 -0.5148 1.43299   3
  -6   3   0 2.04707 1.64291   4
   6   3   0 -3.8702 1.59632   5
  -6  -3   0 -0.3213 1.50366   4
   6   3   0 0.72765 1.75288   3
  -6   3   0 -1.4455 1.44678   6
  -6  -3   0 1.73959 1.58660   6
   7   3   0 17.9664 3.08919   5
  -7  -3   0 15.3608 2.94895   5
   7   3   0 16.5247 3.36000   3
  -7   3   0 14.2741 2.86581   4
  -7  -3   0 13.8026 3.10922   4
   7  -3   0 14.2525 2.69309   3
  -7   3   0 9.28138 2.79029   3
  -7  -3   0 14.5286 3.00025   6
  -7   3   0 14.2388 2.61364   5
  -8  -3   0 3.47432 2.83435   4
  -8   3   0 2.16226 2.58620   6
  -8   3   0 2.26891 2.52688   5
   8   3   0 1.14898 3.08883   3
  -8  -3   0 3.98515 2.78821   5
  -8  -3   0 -2.0719 2.11826   6
   0  -4   0 1.51834 0.69442   4
   0  -4   0 1.42663 0.71873   5
   0   4   0 3.25974 0.96472   3
   0  -4   0 1.98378 0.80632   3
   0  -4   0 2.83954 0.80535   6
   0   4   0 1.35454 0.65664   5
   0   4   0 1.41429 0.67581   4
  -1   4   0 -0.9485 0.55925   3
   1   4   0 -0.7772 0.46450   5
  -1  -4   0 -0.7525 0.59524   5
   1  -4   0 1.02406 0.72339   3
   1  -4   0 -0.2276 0.45950   6
   1   4   0 1.43737 0.72931   4
  -1  -4   0 0.71607 0.56958   4
   1  -4   0 0.10157 0.54553   4
  -1   4   0 1.60197 0.71155   6
   1  -4   0 0.09026 0.48127   5
   1   4   0 -0.3105 0.56613   3
  -1  -4   0 0.32888 0.48433   3
  -1   4   0 0.07337 0.52407   4
  -1   4   0 0.94903 0.53575   5
   2   4   0 4.98718 1.20102   5
  -2  -4   0 6.39134 1.31705   6
  -2   4   0 5.76169 1.20478   3
   2   4   0 6.89061 1.35508   3
  -2   4   0 5.84669 1.13568   6
   2  -4   0 4.90593 0.97772   6
   2  -4   0 7.12916 1.28904   4
  -2  -4   0 6.02187 1.16354   4
   2  -4   0 3.76619 1.07094   3
   3  -4   0 0.30384 0.86795   3
  -3  -4   0 1.42813 0.93632   6
  -3   4   0 0.44219 0.81123   4
   3  -4   0 -0.0002 0.66758   6
  -3   4   0 -0.0819 0.70817   5
   3   4   0 -0.6918 0.77798   3
   3   4   0 2.77575 1.16814   5
   3  -4   0 1.96570 0.96679   4
  -4   4   0 0.52231 1.15978   3
   4  -4   0 0.76506 0.81673   6
  -4  -4   0 2.01886 1.16518   5
   4  -4   0 2.24182 1.21118   3
  -4   4   0 2.14004 1.06599   6
   4   4   0 0.87980 1.20937   5
   4  -4   0 0.29136 0.98565   4
   4   4   0 -0.5945 0.96885   3
  -4   4   0 1.93588 1.35292   4
  -4  -4   0 1.53467 1.18918   6
  -5   4   0 -0.0729 1.27106   6
  -5   4   0 -0.2781 1.22816   5
  -5  -4   0 -2.8641 1.22756   6
   5  -4   0 -1.6160 1.09606   3
  -5   4   0 -1.0896 1.56590   3
  -5   4   0 -0.3150 1.13486   4
  -5  -4   0 -1.1808 1.40902   5
   5   4   0 2.54990 1.54556   5
   6  -4   0 -1.4339 1.52765   3
  -6   4   0 -1.8186 1.77521   4
  -6  -4   0 2.19777 1.83026   5
   6   4   0 -2.5462 2.08084   3
  -6   4   0 -1.4755 1.76140   3
   6   4   0 -2.8463 2.07785   5
  -6   4   0 -2.0007 1.60497   5
  -6   4   0 0.84459 1.58731   6
  -7   4   0 4.84188 2.48741   4
   7   4   0 0.33578 2.76834   3
  -7  -4   0 0.05819 1.81910   4
  -7  -4   0 1.93352 2.11400   6
  -7   4   0 0.09450 1.76618   5
  -7  -4   0 2.59445 2.47442   5
  -7   4   0 5.28490 2.17268   6
  -7   4   0 3.56916 2.46561   3
  -8  -4   0 5.02011 2.65843   6
   8   4   0 4.91783 3.50901   5
  -8   4   0 3.63171 2.36647   6
   8  -4   0 3.41758 3.17476   3
  -8  -4   0 0.31342 2.94747   4
  -8   4   0 0.83757 3.26550   4
   8   4   0 -0.7257 3.23418   3
   0   5   0 0.10796 1.00952   4
   0   5   0 2.08900 0.91303   5
   0  -5   0 2.07131 0.78971   6
   0  -5   0 1.53897 0.76571   4
   0   5   0 3.78325 1.20070   3
   0  -5   0 2.55411 0.94152   5
   0  -5   0 3.28020 1.12615   3
  -1  -5   0 45.1453 2.94978   3
  -1   5   0 47.3015 2.69815   5
  -1  -5   0 43.5872 2.73787   5
  -1   5   0 45.1901 2.82456   3
   1  -5   0 46.7505 2.64579   5
  -1  -5   0 46.3708 2.70813   4
  -1   5   0 45.5929 2.52147   6
   1  -5   0 46.1285 2.44741   6
  -1  -5   0 42.8033 2.45629   6
   1  -5   0 47.2469 2.89276   3
   1   5   0 44.5739 2.60697   4
   1   5   0 47.3472 2.99060   3
   1  -5   0 44.1764 2.72665   4
  -1   5   0 45.6439 2.74932   4
   1   5   0 44.1744 2.74063   5
   2  -5   0 1.03596 0.90654   3
  -2   5   0 -0.7506 0.62142   6
  -2  -5   0 1.66238 1.01583   5
   2  -5   0 0.46836 0.69408   6
   2  -5   0 1.80306 0.93575   4
  -2  -5   0 1.56553 0.88311   4
   2   5   0 1.53659 0.93499   5
   2   5   0 -0.3185 1.03793   3
  -2   5   0 -0.1576 0.67533   4
  -2  -5   0 1.69195 0.99840   6
  -3   5   0 7.93157 1.79107   4
   3  -5   0 6.19513 1.23878   6
  -3   5   0 7.96834 1.48511   5
  -3   5   0 8.66488 1.50096   6
  -3  -5   0 7.67016 1.63869   5
  -3  -5   0 6.23060 1.63336   4
   3  -5   0 8.14089 1.66482   3
   3  -5   0 8.32631 1.88295   4
  -3  -5   0 10.4981 1.88208   6
   3   5   0 7.73760 1.69213   5
  -4   5   0 -1.9646 1.29679   3
  -4  -5   0 -0.2630 1.25259   5
   4   5   0 1.37594 1.47171   5
  -4   5   0 1.13591 0.96051   5
  -4  -5   0 4.01301 1.45168   6
  -4   5   0 0.66136 1.36288   4
   4  -5   0 -1.2209 1.06667   3
   4  -5   0 -0.6979 0.83296   6
  -4  -5   0 0.41920 1.27708   4
  -4   5   0 0.26337 1.02193   6
   5   5   0 7.95744 2.31677   5
  -5   5   0 4.91549 2.06289   4
  -5   5   0 6.95480 1.75295   5
  -5  -5   0 8.68725 2.10617   6
  -5   5   0 7.56709 2.05202   3
  -5  -5   0 7.18299 2.09847   5
   5  -5   0 6.84156 1.94830   3
  -5   5   0 6.07954 1.81683   6
  -5   5   0 6.08712 1.87119   5
  -6   5   0 0.89036 1.43017   5
  -6  -5   0 7.74787 2.33413   5
  -6  -5   0 2.43945 2.10088   6
  -6   5   0 3.02712 2.18983   3
  -6   5   0 1.91033 1.89991   4
   6   5   0 -1.3490 1.88741   5
  -6   5   0 -1.8618 1.67805   5
   6  -5   0 -1.5205 1.62444   3
   7   5   0 2.97505 3.24285   5
  -7   5   0 4.92275 2.62748   4
  -7  -5   0 3.22712 2.50844   6
  -7  -5   0 5.49758 3.15105   5
   7   5   0 -0.4622 3.24032   3
  -7   5   0 2.99153 2.03748   6
   7  -5   0 0.53998 2.19689   3
  -7   5   0 -0.9154 2.80503   3
   0   6   0 1298.80 28.0358   4
   0  -6   0 1299.07 28.7378   4
   0  -6   0 1309.56 30.3209   3
   0  -6   0 1284.75 27.3850   6
   0  -6   0 1283.49 28.0204   5
   0   6   0 1302.37 28.2238   5
   0   6   0 1298.75 28.7892   3
  -1  -6   0 0.02327 0.83785   6
   1  -6   0 0.06440 0.83885   6
  -1  -6   0 0.92876 0.87637   4
   1   6   0 0.63322 0.95021   5
   1   6   0 0.74886 0.85487   4
  -1   6   0 -0.1564 0.66640   5
  -1   6   0 1.35032 1.11576   3
   1  -6   0 -1.0800 0.75513   3
  -1   6   0 0.05839 0.79407   4
  -1   6   0 -0.4232 0.69147   6
  -1  -6   0 0.31682 0.92537   5
   1  -6   0 0.46281 0.86909   5
  -1  -6   0 -0.3302 0.77834   3
  -1  -6   0 -0.9630 0.89515   6
   1   6   0 0.63506 1.07191   3
  -2   6   0 679.086 16.8868   4
   2  -6   0 681.819 17.0609   3
   2  -6   0 646.394 16.8388   4
  -2  -6   0 662.631 16.7209   5
   2  -6   0 666.568 15.4734   6
   2   6   0 675.280 17.0043   5
  -2   6   0 674.466 16.0529   6
  -2  -6   0 709.253 17.8396   4
  -2   6   0 661.501 16.3581   5
  -2  -6   0 677.689 16.6711   6
  -2   6   0 655.130 16.7882   3
  -3   6   0 0.25072 1.26482   3
  -3  -6   0 0.71636 1.36320   5
   3   6   0 -1.0816 1.23969   3
  -3  -6   0 1.09576 1.27656   6
  -3  -6   0 0.68930 1.12116   4
   3   6   0 1.94342 1.44405   5
  -3   6   0 0.06158 0.91603   5
  -3   6   0 0.59804 0.96711   6
   3  -6   0 -0.3676 1.10528   3
  -3   6   0 -0.7306 1.04712   4
  -4  -6   0 438.858 13.0066   5
   4   6   0 438.991 13.3499   5
  -4  -6   0 450.826 12.9624   6
  -4   6   0 442.529 13.0393   3
   4  -6   0 434.646 10.8220   6
   4  -6   0 449.836 12.9249   3
  -4   6   0 434.920 12.1448   6
  -4   6   0 449.854 13.4784   4
  -4   6   0 440.593 12.3342   5
  -5  -6   0 1.70450 1.95400   6
  -5   6   0 0.51472 1.41967   6
  -5   6   0 1.46498 1.26706   5
  -5   6   0 -0.4948 1.59651   3
  -5   6   0 0.40719 1.66750   4
   5   6   0 2.84480 2.21959   5
   5  -6   0 -1.0015 1.36063   3
  -5  -6   0 1.46457 1.92808   5
  -6  -6   0 253.051 10.2954   5
  -6   6   0 245.979 10.6200   4
   6   6   0 253.502 10.2857   5
  -6   6   0 253.996 9.65471   5
   6  -6   0 254.035 9.67989   3
  -6   6   0 255.036 10.0292   3
  -6  -6   0 252.789 9.89183   6
  -7   6   0 4.96454 1.83498   5
   7  -6   0 3.10241 2.27100   3
  -7   6   0 -3.3128 2.02256   4
  -7   6   0 1.01255 1.93151   6
   7   6   0 1.11152 3.09256   5
  -7  -6   0 1.25765 2.49009   6
   7   6   0 1.81335 2.94317   3
   0  -7   0 2.40122 1.45989   5
   0   7   0 4.77749 1.28708   4
   0  -7   0 6.36197 1.85667   3
   0  -7   0 3.13212 1.24672   4
   0   7   0 5.13569 1.71511   3
   0   7   0 4.16969 1.39342   5
   0  -7   0 1.55167 1.19481   6
  -1  -7   0 3.93070 1.49174   6
  -1  -7   0 4.54506 1.64253   5
  -1   7   0 3.66184 1.31329   4
   1   7   0 4.05933 1.93838   3
  -1   7   0 3.63483 1.39476   3
   1  -7   0 0.60049 1.39786   6
   1   7   0 3.59286 1.33773   4
  -1   7   0 3.16721 1.33965   5
   1   7   0 6.19783 1.67123   5
  -1  -7   0 1.26179 1.36718   4
   1  -7   0 5.39768 1.64418   3
   2   7   0 -0.6308 1.16705   5
  -2   7   0 1.54420 1.24444   3
  -2  -7   0 3.16326 1.53780   6
  -2   7   0 1.21658 1.29489   6
  -2   7   0 -0.0728 1.08278   5
   2   7   0 1.37351 1.39918   3
  -2  -7   0 0.11830 1.60084   5
  -2   7   0 0.46295 1.08032   4
   3   7   0 42.1413 3.82428   5
  -3   7   0 37.5578 3.14041   5
   3  -7   0 37.4635 3.48915   3
  -3   7   0 36.5051 3.35315   3
  -3   7   0 35.7746 3.55084   4
  -3  -7   0 39.4525 3.52019   6
  -3   7   0 38.8606 3.15637   6
   3  -7   0 35.2865 2.80839   6
  -4   7   0 -1.0874 1.40831   3
  -4  -7   0 -1.3675 1.94740   5
  -4  -7   0 1.34115 1.67677   6
  -4   7   0 0.08370 1.07340   5
   4  -7   0 -0.0396 1.25328   3
   4  -7   0 -0.8620 1.25851   6
   4   7   0 -1.1216 1.64591   5
  -4   7   0 0.63639 1.43011   4
  -5  -7   0 2.82200 2.39250   5
  -5   7   0 -2.4115 1.94754   3
   5  -7   0 1.97829 1.43814   6
   5   7   0 -1.8708 2.13878   5
  -5   7   0 0.12831 1.20600   5
  -5   7   0 1.25187 1.55661   6
  -5   7   0 3.13648 2.23592   4
   5  -7   0 1.66184 1.83130   3
  -5  -7   0 3.22186 2.04739   6
   6   7   0 1.55537 3.11257   5
  -6   7   0 2.24504 2.29560   4
  -6   7   0 -1.6906 1.14766   5
  -6   7   0 0.45145 1.85415   6
  -6   7   0 -4.8858 2.69255   3
  -6   7   0 -2.0064 2.78009   5
   6  -7   0 -0.9451 1.91479   3
   0  -8   0 545.149 14.8895   6
   0   8   0 564.327 15.7082   5
   0  -8   0 566.398 16.3831   3
   0   8   0 552.896 15.1682   4
   0   8   0 549.337 16.1502   3
  -1  -8   0 2.29953 1.53573   6
  -1   8   0 -0.0575 1.27276   5
  -1   8   0 0.27044 1.05596   4
   1  -8   0 -0.2720 1.23622   3
   1   8   0 1.29202 1.41081   5
  -2   8   0 203.441 9.18878   4
   2  -8   0 203.845 7.99395   6
  -2   8   0 199.476 8.99665   5
  -2   8   0 192.121 8.33469   3
   2   8   0 201.201 8.23956   5
   2  -8   0 204.326 8.34868   3
  -3   8   0 -0.8515 1.16671   6
   3  -8   0 1.94848 1.39891   3
  -3   8   0 -0.2441 1.71347   3
   3  -8   0 -2.1153 1.45058   6
   3   8   0 -3.0243 1.44023   5
  -3   8   0 1.00927 1.36680   5
  -3   8   0 -1.6290 1.18154   4
  -3  -8   0 -0.4259 1.59576   6
  -4   8   0 202.289 8.20350   5
  -4   8   0 187.664 8.67304   3
   4   8   0 203.181 8.88097   5
   4  -8   0 201.598 8.78879   3
  -4   8   0 198.474 7.99050   6
  -4  -8   0 200.781 8.49214   6
  -4   8   0 197.661 8.94979   4
   5  -8   0 -2.7128 1.73116   3
   5   8   0 0.69475 2.72025   5
  -5  -8   0 2.60208 2.15033   6
  -5   8   0 -1.2275 2.84022   3
  -5   8   0 -2.7618 1.34081   5
  -5   8   0 -0.1075 1.92402   4
  -5   8   0 2.63433 1.92516   6
   6   8   0 150.577 9.00285   5
   6  -8   0 168.034 8.57654   3
   0  -9   0 1.40016 1.64250   6
   0  -9   0 0.56007 1.46805   3
   0   9   0 1.53429 1.23596   4
  -1   9   0 39.0803 3.74780   5
   1   9   0 40.6021 3.84827   5
  -1   9   0 45.5028 3.80089   4
   1  -9   0 38.9573 4.08297   3
  -1  -9   0 38.3663 3.92831   6
  -2   9   0 -2.5467 1.31353   5
  -2   9   0 0.39262 1.33867   4
   2  -9   0 1.62757 1.45609   6
  -2  -9   0 0.22016 1.77220   6
  -2   9   0 0.96015 1.69806   3
   2  -9   0 -1.7391 1.15356   3
   3  -9   0 111.181 5.10617   6
  -3  -9   0 109.054 6.31257   6
   3   9   0 105.037 6.46455   5
   3  -9   0 110.979 6.57421   3
  -3   9   0 112.941 5.90786   6
  -3   9   0 111.170 6.63966   3
  -3   9   0 103.900 6.19736   4
  -3   9   0 104.559 6.02698   5
   4  -9   0 0.39036 1.57339   3
  -4   9   0 1.36706 1.46375   4
   4  -9   0 1.27283 1.37145   6
   4   9   0 1.32720 2.46124   5
  -4  -9   0 1.30848 2.05790   6
  -4   9   0 -0.5297 1.48043   6
  -4   9   0 -1.7204 2.21087   3
  -5   9   0 -0.1908 1.75212   6
   5  -9   0 -2.2950 1.86321   3
   0 -10   0 60.6620 4.63477   6
   0  10   0 63.2053 4.86470   5
   0  10   0 63.0935 4.68662   4
  -1  10   0 0.32047 1.74380   5
   1 -10   0 0.35134 1.74353   6
  -1 -10   0 -1.0691 1.77180   6
   1  10   0 2.45907 1.97938   5
  -1  10   0 0.05031 1.44987   4
   1 -10   0 1.69491 2.10761   3
   2 -10   0 0.79115 1.61713   6
  -2 -10   0 2.09271 1.89765   6
   2 -10   0 1.60361 1.75956   3
  -2  10   0 3.19321 1.69106   4
  -2  10   0 -1.5112 1.54075   5
   2  10   0 1.09312 2.07162   5
  -3  10   0 -0.7051 1.25653   5
   3 -10   0 -1.3218 1.50182   6
   3  10   0 0.47027 2.23895   5
  -3 -10   0 -0.2656 1.92842   6
  -3  10   0 1.26662 1.61726   4
   3 -10   0 0.55416 1.87956   3
   0  11   0 0.24651 1.56514   4
   0 -11   0 3.73878 1.84004   6
   0  11   0 3.94748 2.20733   5
  -1   0   1 0.14169 0.27665   5
   1   0  -1 0.42127 0.35990   3
   1   0   1 -0.0606 0.13192   3
   1   0  -1 -0.3207 0.23090   6
  -1   0   1 -0.2313 0.25539   6
   1   0  -1 0.09826 0.27879   5
  -1   0  -1 -0.1646 0.15505   6
   1   0  -1 0.50792 0.28694   4
  -1   0  -1 0.38099 0.23157   5
  -1   0   1 -0.2241 0.27357   3
  -1   0   1 -0.0689 0.26963   4
   2   0  -1 3.08987 0.68597   6
  -2   0   1 4.30800 0.83116   6
  -2   0  -1 3.75353 0.66629   6
  -3   0   1 0.23809 0.76721   4
  -3   0   1 0.31327 0.66749   6
  -3   0  -1 -0.6222 0.72414   4
   3   0  -1 0.58925 0.61999   5
   3   0  -1 0.78638 0.57545   6
  -3   0  -1 0.38122 0.64193   6
   3   0   1 -0.7589 0.49850   5
  -3   0   1 -0.9599 0.65295   5
  -3   0  -1 0.59191 0.65893   5
   3   0   1 0.16333 0.71836   3
   3   0  -1 0.44278 0.77076   3
   4   0   1 15.7175 4.60727   2
   4   0   1 2.71077 3.57544   2
   4   0  -1 -1.1534 3.78646   2
   4   0  -1 15.5965 6.04488   2
   5   0   1 0.77543 1.40385   3
   5   0  -1 -0.4092 1.25477   5
  -5   0  -1 1.32054 1.24201   6
  -5   0  -1 1.62577 1.31876   4
  -5   0   1 2.18302 1.38511   6
   5   0  -1 0.32626 1.39614   3
  -5   0   1 1.48335 1.11629   4
  -5   0   1 1.41936 1.25703   5
   5   0  -1 0.69309 0.96973   6
  -5   0  -1 0.53156 0.89130   5
  -7   0   1 2.08728 2.32280   4
  -7   0  -1 -3.3632 1.95718   6
  -7   0   1 -3.0525 1.68367   5
  -7   0  -1 3.78867 2.49282   4
   7   0   1 0.42606 2.41839   3
   7   0  -1 -3.2419 2.48748   3
   8   0  -1 3.80463 4.44364   3
   0   1  -1 1090.92 23.8362   2
   0   1   1 1146.12 24.4171   2
   0  -1   1 1092.46 23.8449   2
   0  -1  -1 1125.72 24.3319   2
   1   1  -1 51.7623 1.77613   6
   1  -1   1 49.4421 1.62721   3
   1  -1   1 52.1712 1.36827   6
  -1  -1  -1 51.4662 1.75609   5
   1  -1   1 50.6798 1.87230   4
  -1   1   1 50.7311 1.91903   4
  -1   1   1 52.1916 1.75677   6
   1   1  -1 51.5593 1.85211   5
  -1   1   1 51.6179 1.86596   3
  -1  -1   1 51.9301 1.83265   6
  -1   1  -1 52.3635 1.86976   4
   1  -1  -1 51.7501 1.84281   3
   1  -1  -1 51.6050 1.66104   6
  -1   1  -1 50.3364 1.66022   3
   1  -1  -1 52.1036 1.89265   4
  -1   1  -1 51.4897 1.44361   6
  -1  -1   1 49.9599 1.86561   5
   2   1  -1 888.223 18.4914   6
   2   1  -1 892.108 18.4046   5
  -2  -1  -1 895.200 18.3955   6
   2  -1   1 878.485 17.0564   6
  -2   1   1 887.467 18.4863   5
  -2  -1  -1 897.247 18.5698   5
  -2   1   1 891.584 18.2278   6
  -2   1   1 892.856 18.6987   3
   2  -1   1 866.589 18.7942   4
   2  -1   1 914.961 17.7543   3
  -2   1   1 880.802 18.3565   4
   2  -1  -1 883.089 18.1871   3
  -2  -1   1 879.887 18.1690   6
  -2  -1   1 889.303 18.7737   5
  -2   1  -1 886.465 18.1172   5
   2   1   1 888.744 19.2965   5
  -2   1  -1 895.409 18.8031   4
   2  -1  -1 891.806 18.0955   6
   2  -1  -1 885.728 18.7712   4
  -2   1  -1 890.489 18.2831   3
  -2   1  -1 895.026 17.8464   6
   3  -1   1 227.148 6.09946   3
  -3   1   1 226.581 6.71552   4
  -3   1   1 225.705 6.32931   5
  -3  -1  -1 223.868 6.22836   5
   3  -1   1 225.566 5.25436   6
  -3   1   1 222.243 6.54762   3
  -3   1   1 225.416 6.05338   6
   3   1  -1 225.741 6.59173   3
   3   1  -1 226.665 6.50663   5
   3  -1   1 223.178 6.63639   4
   3   1  -1 227.465 6.41173   6
  -3  -1  -1 224.989 6.10024   6
  -3  -1   1 225.652 6.25221   6
   3   1   1 225.752 6.24704   5
  -3   1  -1 221.664 6.73387   4
   3  -1  -1 226.919 6.49886   3
  -3   1  -1 219.062 5.80914   6
  -3  -1   1 219.469 6.41923   5
  -3   1  -1 220.116 6.04428   5
  -3   1  -1 225.954 6.27262   3
   3  -1  -1 221.307 5.77214   6
   3  -1  -1 225.499 6.62626   4
  -4   1   1 344.221 9.70566   4
  -4   1   1 324.369 9.27246   3
   4  -1   1 330.855 7.56876   6
   4   1  -1 345.548 9.70700   3
   4   1  -1 335.358 8.52344   6
   4   1  -1 346.420 9.35826   5
  -4  -1  -1 330.108 8.93251   5
  -4  -1  -1 337.167 9.63422   4
  -4   1   1 346.613 9.66988   6
   4  -1   1 345.220 9.09536   3
  -4   1   1 330.472 9.03857   5
  -4  -1  -1 348.752 9.03205   6
  -4   1  -1 333.284 8.54936   6
   4   1   1 333.617 9.07021   5
  -4   1  -1 331.418 8.81019   5
  -4   1  -1 326.966 9.01237   3
  -4   1  -1 339.434 9.70871   4
  -4  -1   1 344.722 9.89399   6
   4  -1  -1 321.438 9.43715   4
  -4  -1   1 326.592 9.12411   5
  -4  -1   1 336.095 9.55440   4
   4   1   1 341.796 9.37965   3
   4  -1  -1 351.035 9.43654   3
   4  -1  -1 337.770 8.25406   6
   5  -1   1 15.3075 2.13859   3
  -5   1   1 13.4931 2.00498   6
  -5  -1  -1 15.7587 2.15206   6
   5   1  -1 13.2536 2.21753   5
  -5   1   1 15.9409 2.13938   5
  -5   1   1 13.2869 2.25302   4
  -5   1   1 15.6095 2.44716   3
   5   1  -1 15.0338 2.46627   3
  -5  -1  -1 11.8770 2.26794   4
  -5  -1  -1 18.3895 2.16266   5
   5   1   1 14.7939 2.22289   3
   5   1   1 11.8970 1.97511   5
  -5   1  -1 14.0389 1.95884   6
  -5  -1   1 14.5951 2.15917   5
  -5   1  -1 16.1459 2.38276   4
  -5  -1   1 15.0306 2.23798   6
  -5   1  -1 14.2251 1.92832   5
   5  -1  -1 14.8382 1.56557   6
   5  -1  -1 16.5502 2.43466   3
  -5  -1   1 15.6082 2.40220   4
  -6  -1  -1 131.992 5.71063   5
  -6  -1  -1 137.650 6.57576   4
  -6   1   1 131.872 5.82380   6
   6   1  -1 140.136 6.56272   3
  -6  -1  -1 142.694 5.84363   6
   6   1  -1 137.433 6.04578   5
  -6   1   1 135.430 6.75488   4
  -6   1   1 136.732 5.92614   5
   6  -1   1 136.141 6.05005   3
  -6   1  -1 123.295 5.61376   5
   6   1   1 135.205 5.89367   5
  -6   1  -1 137.187 6.75166   4
   6  -1  -1 132.550 6.26752   3
  -6  -1   1 134.950 6.02422   5
  -6  -1   1 136.930 6.34833   4
  -6  -1   1 135.316 5.94462   6
  -6   1  -1 138.674 5.60133   6
   6  -1  -1 136.876 4.63569   6
   6   1   1 132.279 6.41525   3
   7   1  -1 16.1193 4.82870   3
  -7   1   1 13.9903 2.55559   5
   7   1  -1 8.20941 2.84270   5
   7  -1   1 13.8209 2.67613   3
  -7  -1  -1 14.5693 2.99833   4
  -7  -1  -1 14.2380 2.48815   5
  -7   1   1 13.6720 3.19532   4
   7  -1  -1 14.0070 3.05216   3
  -7   1  -1 10.2171 3.09906   4
  -7  -1   1 12.3935 2.71999   4
  -7   1  -1 14.2391 2.64496   6
   7   1   1 13.1164 2.83142   5
   7   1   1 10.9370 2.98179   3
   8   1  -1 82.1656 6.42725   3
   8  -1   1 73.4135 5.59733   3
  -8   1   1 76.5515 5.77580   5
  -8  -1  -1 72.3500 6.26773   4
   8   1  -1 66.7991 5.98777   5
  -8   1   1 78.6841 6.41732   4
  -8  -1  -1 78.6319 5.66985   6
  -8   1   1 86.0292 5.43574   6
  -8  -1  -1 80.1916 5.73843   5
  -8  -1   1 78.4310 6.43896   4
  -8  -1   1 72.0849 6.14256   5
  -8   1  -1 78.7973 5.69868   6
  -8   1  -1 77.0430 5.21253   5
  -8   1  -1 83.4847 6.70393   4
  -8  -1   1 76.5971 5.72623   6
   0   2  -1 235.644 5.84722   3
   0   2   1 235.298 5.95752   3
   0  -2  -1 245.838 6.02700   3
   0  -2  -1 242.989 5.61658   6
   0  -2  -1 243.927 5.79786   5
   0   2   1 241.189 5.83075   4
   0  -2   1 236.860 5.45531   6
   0   2   1 236.995 5.58489   6
   0   2   1 236.982 5.77914   5
   0   2  -1 245.360 5.67306   4
   0  -2  -1 236.117 5.81976   4
   0  -2   1 238.962 5.88755   3
   0  -2   1 241.225 5.71277   5
   0  -2   1 240.319 5.67143   4
   0   2  -1 243.388 5.74117   5
   1  -2   1 0.07779 0.29428   6
  -1  -2  -1 0.40566 0.34488   4
   1  -2   1 0.01586 0.38803   4
  -1   2   1 0.36949 0.43262   6
  -1  -2  -1 -0.1462 0.30429   3
  -1   2   1 0.28370 0.38108   5
  -1  -2  -1 0.40309 0.40537   5
   1   2  -1 0.04704 0.39514   5
  -1   2   1 0.68883 0.47184   4
   1  -2   1 -0.0028 0.36356   3
  -1   2   1 0.34718 0.47229   3
  -1   2  -1 0.63032 0.39152   3
  -1  -2   1 0.07509 0.34090   4
   1   2   1 0.88923 0.46259   3
  -1  -2   1 0.31663 0.42229   5
   1  -2  -1 -0.1028 0.29227   6
  -1   2  -1 0.48973 0.36997   6
  -1   2  -1 0.38946 0.36517   5
   1   2   1 0.21214 0.38762   5
   1  -2  -1 0.52616 0.44390   4
  -1  -2   1 0.16335 0.45648   6
   1  -2  -1 0.60931 0.41302   3
  -1   2  -1 -0.0383 0.41101   4
  -2  -2  -1 108.449 3.61789   5
   2  -2   1 99.8720 2.80704   6
  -2   2   1 102.327 3.72136   4
  -2   2   1 106.813 3.38371   6
  -2   2   1 103.066 3.62334   3
   2   2  -1 103.357 3.73567   5
   2  -2   1 107.005 3.43691   3
  -2  -2  -1 105.241 3.50486   6
  -2   2  -1 105.247 3.78343   4
  -2  -2   1 102.675 3.64224   5
  -2   2  -1 105.828 3.13175   6
   2   2   1 110.441 3.65527   5
   2  -2  -1 101.367 3.18175   6
  -2   2  -1 103.093 3.43943   3
   2  -2  -1 107.285 3.64082   3
   2  -2  -1 105.874 4.18382   4
  -2  -2   1 101.694 3.57306   6
  -3  -2  -1 46.8170 2.57526   5
  -3   2   1 50.5603 2.64460   5
   3   2  -1 48.6546 2.74022   5
   3  -2   1 51.0633 1.86595   6
  -3  -2  -1 46.6686 2.47873   6
   3  -2   1 50.3782 2.79357   4
  -3   2   1 50.6504 2.77582   3
  -3   2   1 49.6346 2.86583   4
  -3   2   1 49.9242 2.42940   6
   3  -2   1 52.5569 2.56423   3
  -3   2  -1 48.7603 2.85484   4
   3   2   1 51.3793 2.74384   5
  -3   2  -1 47.2500 2.39704   5
  -3  -2   1 48.5066 2.65133   5
   3  -2  -1 49.6015 2.64511   3
   3  -2  -1 47.1542 2.70405   4
  -3  -2   1 50.8454 2.64348   6
  -3   2  -1 49.4717 2.25495   6
   3  -2  -1 51.2746 2.25789   6
  -3   2  -1 48.4362 2.55831   3
   4  -2   1 0.12173 0.52502   6
  -4   2   1 2.79449 1.22948   3
  -4  -2  -1 1.45900 0.87978   5
   4   2  -1 1.08898 1.00690   5
  -4   2   1 1.80172 1.05165   4
  -4  -2  -1 0.97458 0.95764   6
   4  -2   1 -0.4737 0.76195   3
   4   2  -1 -0.0786 1.00548   3
  -4   2  -1 1.40069 0.97481   3
  -4  -2   1 2.08970 1.12175   6
  -4   2  -1 0.72547 0.87742   5
   4  -2  -1 0.82617 0.72487   6
  -4  -2   1 0.84723 0.88277   5
   4   2   1 0.73579 0.98543   5
  -4   2  -1 2.57196 0.92784   6
  -4   2  -1 1.47402 1.26346   4
   4  -2  -1 1.01951 1.06606   3
   5  -2   1 2.10619 1.31272   4
   5   2  -1 4.93378 1.83277   3
  -5   2   1 3.85984 1.68411   4
  -5  -2  -1 4.88686 1.39923   5
  -5  -2  -1 4.53398 1.47006   6
   5   2  -1 3.86516 1.70070   5
  -5   2   1 4.99218 1.40935   6
  -5   2   1 4.55463 1.49738   5
  -5   2   1 3.03268 1.68708   3
   5  -2   1 2.61923 1.39378   3
  -5   2  -1 4.71477 1.79052   4
   5  -2  -1 5.05186 1.52505   4
  -5  -2   1 4.20999 1.43123   4
   5  -2  -1 3.75728 1.04781   6
  -5  -2   1 4.13469 1.39353   5
   5   2   1 1.99045 1.59756   5
  -5   2  -1 2.00628 1.16909   5
   5   2   1 7.92717 1.95987   3
  -5   2  -1 5.13700 1.62247   3
  -5  -2   1 5.46217 1.57932   6
  -5   2  -1 4.67542 1.40140   6
   5  -2  -1 6.18307 1.59720   3
  -6   2   1 11.2879 2.09704   6
  -6   2   1 12.2311 2.18891   5
  -6  -2  -1 9.57135 1.99979   5
  -6  -2  -1 13.2160 2.50365   4
   6   2  -1 15.6356 2.61190   5
   6  -2   1 15.9496 2.46749   3
  -6  -2  -1 14.9491 2.33438   6
   6   2  -1 12.0575 2.90343   3
  -6   2   1 13.0606 2.35366   3
  -6   2   1 14.9947 2.57596   4
  -6  -2   1 17.9122 2.70376   6
   6  -2  -1 10.3207 1.48659   6
  -6   2  -1 16.5895 2.31202   5
  -6  -2   1 11.4720 2.22830   5
  -6   2  -1 13.0988 2.08170   6
  -6  -2   1 16.0733 2.74346   4
   6  -2  -1 14.6074 2.51872   3
  -6   2  -1 10.5356 2.23215   3
   6   2   1 12.5200 2.73528   3
  -6   2  -1 13.8438 2.77987   4
  -7  -2  -1 -0.5860 1.99535   4
  -7  -2  -1 -0.3212 1.90523   6
  -7   2   1 -0.2397 1.70092   4
   7   2  -1 4.19088 2.64474   3
  -7  -2  -1 4.08055 1.95735   5
  -7   2   1 2.94499 1.84871   5
   7  -2   1 -1.1488 1.76189   3
   7   2  -1 0.63218 2.56496   5
  -7  -2   1 1.26280 2.13748   6
   7  -2  -1 1.86777 2.19990   3
  -7  -2   1 -1.4958 1.82435   4
  -7   2  -1 -4.4522 1.97499   4
   7   2   1 3.22431 2.54041   3
  -7   2  -1 0.71855 1.70193   6
   7   2   1 2.13189 2.42147   5
  -7   2  -1 -1.2386 1.68218   5
  -8  -2  -1 9.36236 3.27180   5
  -8   2   1 9.76076 2.93984   6
  -8  -2  -1 11.2665 2.95112   4
   8  -2   1 4.76778 2.73437   3
  -8   2   1 13.4286 3.04022   4
   8   2  -1 10.2634 4.17400   3
   8   2  -1 8.16007 3.35685   5
  -8   2   1 7.07743 3.05023   5
  -8   2  -1 12.3204 2.94520   6
  -8   2  -1 11.9647 3.18441   4
  -8   2  -1 9.90364 2.90199   5
  -8  -2   1 12.1568 3.31755   6
   8   2   1 6.97426 3.63119   5
  -8  -2   1 11.0586 3.23278   5
  -8  -2   1 10.9856 3.16692   4
   8  -2  -1 8.17011 3.30012   3
   8   2   1 9.51934 3.94247   3
   0   3  -1 84.6730 3.01561   5
   0  -3   1 84.2201 3.18923   3
   0  -3  -1 81.8157 3.08023   4
   0  -3  -1 83.5576 2.90501   6
   0   3   1 84.8501 3.06283   4
   0  -3   1 87.2571 3.00081   4
   0  -3  -1 85.8435 3.07366   5
   0  -3  -1 84.8388 3.25363   3
   0   3  -1 81.4086 3.13666   3
   0   3   1 84.8062 3.06247   5
   0  -3   1 84.9212 2.79029   6
   0   3   1 85.7192 3.26573   3
   0  -3   1 82.7437 2.98081   5
   0   3  -1 85.2779 2.96955   4
  -1  -3  -1 6.65192 1.16196   3
  -1   3   1 6.04818 0.90000   5
   1  -3   1 6.68249 1.04889   3
  -1   3   1 5.23672 0.96202   4
   1  -3   1 4.91772 0.70357   6
  -1  -3  -1 6.77705 1.04978   5
   1   3  -1 6.35709 1.11122   3
   1  -3   1 6.07593 1.00228   5
  -1   3   1 6.84451 0.97784   6
   1   3  -1 6.06084 1.06201   5
   1  -3   1 5.95022 1.00427   4
  -1   3   1 6.20749 1.06873   3
  -1   3  -1 5.41156 0.89264   5
   1   3   1 7.21079 1.16682   3
  -1  -3   1 6.34647 1.07251   5
  -1   3  -1 6.69270 1.10639   3
   1  -3  -1 6.11505 0.94400   6
  -1   3  -1 6.54199 1.05831   4
   1   3   1 5.93728 1.00257   5
  -1  -3   1 5.93028 0.94854   4
  -1  -3   1 6.24310 1.02949   6
  -1   3  -1 5.80057 0.86272   6
   1  -3  -1 6.71386 1.17327   4
   1  -3  -1 7.06880 1.16161   3
  -2   3   1 1.32848 0.73618   4
   2  -3   1 3.63675 0.96440   4
  -2  -3  -1 2.35376 0.79501   5
   2  -3   1 1.94561 0.72168   3
   2   3  -1 3.59161 0.97758   5
  -2   3   1 3.34849 0.79951   6
   2  -3   1 2.10827 0.60716   6
  -2   3   1 2.20947 0.81372   3
  -2   3   1 2.64934 0.72988   5
  -2   3  -1 1.59263 0.65069   6
  -2   3  -1 2.06055 0.84834   4
  -2  -3   1 2.17917 0.87344   6
   2   3   1 1.95660 0.75011   5
  -2   3  -1 2.47324 0.71899   5
   2   3   1 1.91606 0.79055   3
   2  -3  -1 1.56857 0.72598   4
  -2   3  -1 2.97706 0.77825   3
  -2  -3   1 1.20708 0.72182   5
   2  -3  -1 2.35100 0.84895   3
  -3   3   1 114.883 4.48696   3
  -3  -3  -1 114.130 4.41027   5
   3  -3   1 113.557 4.61417   4
   3   3  -1 117.616 4.73868   5
  -3   3   1 114.410 4.12085   6
  -3   3   1 123.914 4.77288   4
   3  -3   1 116.789 3.39758   6
   3  -3   1 119.472 4.29086   3
  -3  -3   1 119.994 4.58726   5
   3   3   1 108.493 4.50512   3
   3   3   1 116.508 4.53362   5
   3  -3  -1 121.475 4.54051   3
  -3   3  -1 112.078 3.89134   6
  -3  -3   1 117.566 4.47363   6
  -3   3  -1 112.069 4.25476   3
  -3   3  -1 118.015 4.78731   4
   3  -3  -1 120.102 4.72044   4
   3  -3  -1 116.413 3.80340   6
  -4   3   1 1.25263 1.23943   4
   4   3  -1 1.83041 1.14880   5
  -4  -3  -1 -1.1885 0.90756   6
  -4   3   1 0.91634 0.96606   6
   4  -3   1 1.62498 1.16410   4
  -4   3   1 -0.4404 0.93797   5
   4  -3   1 0.67074 0.91724   3
  -4   3   1 -0.5864 1.02997   3
  -4  -3  -1 0.61580 1.01399   5
  -4  -3   1 -0.5110 0.89708   5
  -4   3  -1 -0.2264 0.96575   3
   4  -3  -1 0.18422 0.74351   6
  -4  -3   1 0.11263 0.99884   6
   4  -3  -1 0.45980 1.03492   3
  -4   3  -1 0.00833 0.82265   4
   4   3   1 0.39296 1.08927   5
  -5   3   1 12.0463 1.94998   6
  -5  -3  -1 9.69241 2.01827   6
  -5   3   1 8.45622 3.39149   3
   5   3  -1 12.2164 2.73996   3
  -5   3   1 13.4410 2.47848   4
  -5   3   1 11.1024 2.03908   5
   5   3  -1 11.9976 2.13026   5
   5  -3   1 9.32712 1.93547   3
  -5  -3  -1 14.2367 2.06290   5
   5  -3  -1 10.1450 1.46179   6
  -5   3  -1 12.9310 1.83492   6
   5  -3  -1 9.61461 1.78528   3
   5   3   1 11.0761 2.27340   5
  -5   3  -1 13.8554 2.28537   4
  -5   3  -1 12.6326 1.96317   5
  -5  -3   1 13.9462 2.26758   6
  -5   3  -1 12.8619 2.03727   3
  -6  -3  -1 0.43981 1.75460   6
  -6   3   1 -1.7686 1.56566   5
   6  -3   1 1.39036 1.49788   3
   6   3  -1 1.40314 1.68232   5
  -6   3   1 -0.3913 1.40400   6
   6   3  -1 2.05802 2.02501   3
  -6   3   1 -1.0100 1.65328   3
  -6  -3  -1 -3.5682 1.54207   5
  -6   3   1 -0.0595 1.26583   4
   6  -3  -1 -0.5595 1.51989   3
  -6   3  -1 0.44303 1.76650   4
  -6  -3   1 3.48577 1.85088   6
   6   3   1 -0.2976 1.93198   3
  -6   3  -1 0.33108 1.30955   6
   6  -3  -1 1.07073 0.95221   6
  -6   3  -1 -0.6017 1.60186   3
   6   3   1 1.78955 2.07710   5
  -6  -3   1 -1.6076 1.50790   5
  -6  -3   1 -0.4902 1.69808   4
  -6   3  -1 -2.2004 1.38603   5
  -7   3   1 6.17223 2.52088   4
  -7  -3  -1 -1.6289 1.85059   5
  -7  -3  -1 0.60576 2.50169   4
   7   3  -1 8.37824 2.88648   5
  -7  -3  -1 2.75894 2.02193   6
   7   3  -1 1.29530 2.84087   3
  -7   3   1 1.56009 2.09289   3
  -7   3   1 -0.3440 1.79790   5
  -7   3   1 -0.5066 2.02889   6
  -7  -3   1 2.55400 2.04540   4
   7  -3  -1 3.47005 2.21581   3
  -7   3  -1 2.88603 1.87271   4
  -7   3  -1 6.53818 2.02641   5
  -7   3  -1 4.57743 2.38601   3
  -7  -3   1 0.42807 2.18577   5
   7   3   1 3.06137 2.80006   3
  -7  -3   1 2.65145 2.31484   6
   7   3   1 5.81331 2.77039   5
  -8   3   1 2.26908 3.06276   6
   8   3  -1 -2.0911 3.47935   5
   8   3  -1 2.28172 4.12157   3
  -8  -3  -1 -1.6546 3.83392   5
  -8  -3  -1 9.22506 2.70647   6
  -8  -3  -1 5.42810 3.14663   4
  -8   3   1 8.67536 2.82019   5
  -8   3   1 4.95428 2.94115   4
  -8  -3   1 8.81879 2.77230   6
  -8   3  -1 3.60986 2.78351   4
   8   3   1 4.59458 3.92047   5
   8  -3  -1 -0.0423 2.94225   3
  -8   3  -1 5.38029 2.59051   5
  -8  -3   1 8.85073 3.72899   5
  -8  -3   1 4.13705 3.00976   4
  -8   3  -1 1.10739 2.84370   6
   8   3   1 6.54946 3.76002   3
   0  -4   1 170.086 5.54260   3
   0  -4  -1 170.861 5.31472   5
   0   4   1 166.484 5.29317   4
   0   4  -1 170.525 5.53667   3
   0  -4   1 165.321 5.19677   5
   0  -4  -1 169.259 5.00086   6
   0  -4  -1 169.677 5.61079   3
   0  -4  -1 168.122 5.34909   4
   0   4  -1 171.551 5.19527   4
   0  -4   1 169.229 4.90312   6
   0  -4   1 167.759 5.21843   4
   0   4   1 164.456 5.28209   5
   0   4  -1 169.200 5.26547   5
   1  -4   1 295.634 7.51685   6
   1  -4   1 282.933 7.74620   4
   1   4  -1 283.000 8.08734   3
  -1  -4  -1 285.280 7.74032   4
  -1  -4  -1 293.871 8.57422   5
   1  -4   1 289.276 7.85478   3
  -1  -4  -1 288.246 8.16931   3
   1  -4   1 279.386 7.40906   5
  -1   4   1 290.623 7.66732   5
   1   4  -1 281.594 7.40250   4
  -1   4   1 287.675 7.85279   4
  -1   4   1 282.428 7.89950   3
   1   4  -1 279.374 7.88044   5
  -1   4   1 285.381 7.39923   6
   1  -4  -1 290.063 7.60483   5
   1  -4  -1 287.959 8.01893   3
  -1   4  -1 293.011 7.78907   4
   1  -4  -1 280.709 7.85290   4
  -1   4  -1 292.161 7.31319   6
   1  -4  -1 278.047 7.22894   6
  -1   4  -1 281.451 7.50351   5
   1   4   1 286.884 7.83371   5
  -1  -4   1 290.682 7.66193   6
   1   4   1 282.229 7.57550   4
  -1  -4   1 287.421 7.59301   4
  -1  -4   1 281.486 7.74500   5
  -1   4  -1 282.585 7.80713   3
   1   4   1 279.774 8.14598   3
  -2   4   1 81.2706 3.48216   6
   2  -4   1 92.3440 3.79456   3
  -2   4   1 89.6524 4.41111   4
  -2   4   1 87.1199 3.84873   3
   2   4  -1 88.8258 3.92305   5
  -2  -4  -1 89.6992 3.83367   5
   2   4  -1 84.8301 4.00629   3
  -2  -4  -1 87.6565 3.70412   4
   2  -4   1 87.6877 3.87541   4
  -2   4  -1 86.9933 3.71137   3
  -2   4  -1 89.0073 4.36527   4
   2   4   1 86.5060 4.04363   3
   2  -4  -1 92.6390 3.38538   6
   2  -4  -1 83.3379 3.85755   4
   2  -4  -1 88.9402 3.93720   3
  -2   4  -1 85.0826 3.88862   5
  -2  -4   1 92.4884 3.86687   6
   2   4   1 91.5271 3.91840   5
  -2  -4   1 91.6788 3.70944   4
  -2  -4   1 87.7880 3.82406   5
  -2   4  -1 90.6413 3.41407   6
  -3   4   1 157.619 5.40222   5
   3  -4   1 162.219 5.92849   4
   3   4  -1 161.343 6.07943   3
   3  -4   1 161.885 5.58321   3
  -3   4   1 162.105 5.97405   4
   3   4  -1 163.377 5.98868   5
  -3  -4  -1 162.770 5.77389   5
  -3   4   1 158.775 5.84591   3
  -3  -4  -1 158.970 5.69953   6
  -3   4   1 164.880 5.34282   6
  -3   4  -1 160.709 5.94301   4
   3   4   1 157.077 6.07854   3
   3  -4  -1 154.184 5.95927   4
   3  -4  -1 160.203 4.92562   6
  -3   4  -1 171.023 5.38014   5
   3  -4  -1 163.256 5.81697   3
  -3  -4   1 164.026 5.78444   6
  -3  -4   1 166.042 5.87587   5
  -3   4  -1 158.574 5.64888   3
   3   4   1 163.489 5.92856   5
   4   4  -1 12.3669 2.13219   5
  -4  -4  -1 11.8553 1.96990   5
  -4  -4  -1 15.5316 2.08725   6
   4  -4   1 12.5145 1.21073   6
   4  -4   1 14.3788 1.91380   3
  -4   4   1 13.2808 2.29108   4
   4  -4   1 15.6484 2.19695   4
  -4   4   1 9.67112 1.72305   6
  -4   4  -1 12.4252 1.90149   3
   4   4   1 16.3103 2.31546   5
   4  -4  -1 10.4894 1.91712   3
   4  -4  -1 16.4793 2.39282   4
   4  -4  -1 13.1458 1.55255   6
   4   4   1 12.4798 2.08868   3
  -4  -4   1 13.5823 2.09789   5
  -4   4  -1 14.3943 1.81110   6
  -4  -4   1 14.5585 2.06631   6
  -4   4  -1 14.7031 2.37486   4
  -5   4   1 28.6336 2.68794   5
   5   4  -1 27.4217 3.09278   5
  -5   4   1 25.8502 3.01944   3
  -5  -4  -1 29.3126 2.84494   6
  -5   4   1 23.2432 2.43679   6
  -5   4   1 24.9949 3.11378   4
   5  -4   1 26.9975 2.68043   3
  -5  -4   1 22.4657 2.83724   5
  -5  -4   1 24.5398 2.79459   6
   5   4   1 27.6127 3.26758   5
   5  -4  -1 24.7581 1.96383   6
  -5   4  -1 25.1664 2.51321   5
  -5   4  -1 25.2770 2.47480   6
  -5   4  -1 29.6969 3.22803   4
   5  -4  -1 24.1208 2.73953   3
  -5   4  -1 26.0288 2.83572   3
  -6   4   1 3.31370 2.06834   3
   6   4  -1 5.35300 2.34120   5
   6   4  -1 4.54450 2.62502   3
  -6  -4  -1 -1.0035 2.00373   5
   6  -4   1 3.17992 1.73647   3
  -6   4   1 5.57883 2.28022   4
  -6   4   1 5.85388 1.94233   6
  -6   4   1 3.38779 1.94321   5
  -6   4  -1 3.41700 1.85303   6
   6  -4  -1 0.69819 1.71691   3
  -6   4  -1 9.06829 2.55124   4
   6   4   1 3.38952 2.36042   5
  -6   4  -1 7.22773 2.50335   3
  -6   4  -1 1.85646 1.65533   5
  -6  -4   1 2.79283 1.88568   5
  -6  -4   1 4.04502 2.26789   6
   7   4  -1 12.3518 2.89816   5
  -7   4   1 4.42502 2.32650   6
  -7  -4  -1 6.14978 2.53161   6
  -7   4   1 9.87795 2.81444   4
   7   4  -1 5.59875 3.19659   3
  -7  -4  -1 9.39924 2.64249   5
  -7  -4  -1 6.52095 2.33666   4
  -7   4   1 12.1121 3.04619   3
  -7   4   1 9.45139 2.53627   5
  -7   4  -1 1.73368 2.17774   5
  -7   4  -1 5.09234 2.75832   4
   7   4   1 2.75840 2.62539   5
  -7  -4   1 13.9218 2.97416   6
   7  -4  -1 7.86404 2.48418   3
  -7  -4   1 7.82961 2.93245   4
  -7   4  -1 5.74812 2.40651   6
   7   4   1 6.79743 2.80796   3
  -8  -4  -1 33.5544 4.29029   6
   8   4  -1 25.2649 5.47722   3
   8   4  -1 26.0290 5.30041   5
   8  -4   1 31.0328 4.84623   3
  -8  -4  -1 24.6427 4.77060   4
   8   4   1 24.6541 5.43836   3
   8  -4  -1 19.1617 4.08551   3
  -8  -4   1 25.6196 4.51250   4
   8   4   1 29.0833 5.44213   5
   0   5  -1 795.664 19.0435   4
   0  -5   1 828.916 18.4496   4
   0  -5  -1 818.398 17.9974   6
   0   5   1 807.483 18.5644   5
   0  -5   1 821.426 17.8481   6
   0  -5  -1 824.750 19.1293   3
   0  -5  -1 795.368 18.5773   4
   0   5   1 816.018 18.5345   4
   0  -5   1 824.936 19.0404   3
   0   5  -1 811.063 18.9247   3
   0  -5  -1 824.625 18.5052   5
   0  -5   1 824.265 18.3980   5
   0   5   1 818.700 19.0415   3
   1  -5   1 9.31410 1.34956   5
  -1  -5  -1 8.85037 1.26274   4
  -1   5   1 11.4210 1.47548   5
  -1  -5  -1 9.83680 1.39408   6
  -1   5   1 11.6238 1.33986   6
  -1  -5  -1 13.1673 1.83892   5
   1   5  -1 10.8197 1.67205   5
   1  -5   1 9.38437 1.37435   4
  -1   5   1 10.1321 1.46274   4
  -1   5   1 10.6204 1.74694   3
   1  -5   1 11.7288 1.75744   3
   1  -5   1 11.0380 1.35909   6
   1   5  -1 10.6377 1.82058   3
  -1  -5  -1 10.3085 1.78916   3
   1   5   1 8.68416 1.46647   4
  -1  -5   1 9.24878 1.42644   6
  -1   5  -1 9.68759 1.29139   6
  -1  -5   1 9.28880 1.37376   4
   1  -5  -1 11.6023 1.80301   4
   1  -5  -1 9.96465 1.52117   3
   1  -5  -1 12.9160 1.59385   5
   1   5   1 11.8386 1.72556   5
  -1  -5   1 12.3782 1.55393   5
   1   5   1 11.4330 1.90637   3
  -1   5  -1 9.55617 1.35888   5
   1  -5  -1 10.0914 1.37469   6
  -1   5  -1 11.7493 1.74308   4
  -1  -5   1 9.61705 1.61262   6
   2   5  -1 385.149 10.7223   5
   2   5  -1 380.281 10.9624   3
  -2   5   1 378.958 10.6290   3
  -2  -5  -1 394.824 10.5048   4
   2  -5   1 375.306 9.29358   6
  -2  -5  -1 385.826 10.4150   6
  -2   5   1 395.818 10.3354   5
   2  -5   1 371.571 10.5607   4
  -2   5   1 390.852 10.7608   4
  -2   5   1 390.947 10.0286   6
  -2  -5  -1 384.611 10.5486   5
   2  -5   1 381.857 10.5492   3
  -2   5  -1 371.873 9.77183   6
  -2   5  -1 391.178 10.6289   4
   2  -5  -1 388.299 10.8198   3
  -2  -5   1 394.739 10.3441   4
  -2   5  -1 393.230 10.1805   5
  -2   5  -1 384.321 10.4872   3
   2  -5  -1 372.725 10.6821   4
   2   5   1 378.277 10.8907   3
  -2  -5   1 381.548 10.5710   5
  -2  -5   1 381.508 10.4303   6
   2   5   1 384.507 10.6862   5
   2  -5  -1 388.280 9.71097   6
   3   5  -1 124.259 5.40019   5
   3  -5   1 121.782 5.08964   3
  -3   5   1 120.933 5.35116   4
  -3   5   1 121.016 4.87267   5
   3  -5   1 120.389 4.02391   6
  -3   5   1 118.788 4.78098   6
   3  -5   1 119.762 5.33405   4
  -3   5   1 118.090 5.24978   3
  -3  -5  -1 123.691 5.18160   6
  -3  -5  -1 116.722 5.16976   5
   3  -5  -1 121.069 5.36903   4
  -3   5  -1 124.432 4.77813   5
   3   5   1 123.070 5.47261   3
   3   5   1 120.920 5.34240   5
  -3   5  -1 118.816 5.33929   4
   3  -5  -1 120.671 4.37204   6
   3  -5  -1 121.458 5.20942   3
  -3   5  -1 121.673 4.61352   6
  -3   5  -1 118.454 5.07162   3
  -3  -5   1 121.654 4.93211   4
  -3  -5   1 127.768 5.31406   5
  -3  -5   1 121.244 5.19500   6
  -4  -5  -1 168.126 7.30479   4
  -4  -5  -1 172.316 6.81439   6
  -4   5   1 170.343 6.82821   3
  -4   5   1 177.491 6.48941   5
  -4   5   1 183.479 7.24223   4
  -4   5   1 176.172 6.34003   6
  -4  -5  -1 174.593 6.80144   5
   4   5  -1 180.105 7.25126   5
   4  -5   1 184.017 6.73755   3
   4  -5  -1 174.553 6.91376   3
   4   5   1 183.943 7.19459   5
  -4  -5   1 172.035 6.43566   4
  -4  -5   1 183.533 6.96268   6
  -4  -5   1 179.910 6.95615   5
   4  -5  -1 174.526 5.58002   6
  -4   5  -1 185.342 7.27036   4
  -4   5  -1 173.400 6.16570   6
  -4   5  -1 165.640 6.58643   3
  -4   5  -1 178.540 6.23731   5
  -5   5   1 1.84480 1.41495   5
   5  -5   1 -1.1487 1.22826   3
  -5   5   1 3.24934 1.62431   6
  -5  -5  -1 2.29369 1.66952   5
  -5   5   1 1.29864 1.70839   4
  -5   5   1 0.18900 1.61539   3
  -5  -5  -1 3.59067 1.78702   6
   5   5  -1 1.33056 1.67784   5
  -5   5   1 -0.7993 1.54284   5
  -5   5  -1 0.05632 1.60572   4
  -5  -5   1 0.45906 1.87547   5
  -5   5  -1 1.22809 1.19814   6
  -5  -5   1 1.18410 1.80915   6
   5   5   1 -1.6751 1.51559   5
   5  -5  -1 -0.6171 1.36292   3
   5  -5  -1 1.52642 1.22016   6
  -5   5  -1 2.08338 1.32668   5
  -6   5   1 79.3264 5.50016   3
   6  -5   1 86.6752 5.03887   3
  -6   5   1 84.5069 5.03578   5
  -6  -5  -1 78.6091 5.49280   5
  -6   5   1 83.5980 5.60243   4
  -6  -5  -1 93.5341 5.50678   6
  -6  -5   1 89.5285 5.55872   5
   6   5   1 81.4246 5.60072   5
  -6   5  -1 86.5328 4.98065   5
  -6   5  -1 86.0709 5.31899   3
  -6   5  -1 82.5446 5.80922   4
  -6   5  -1 81.2275 5.61846   6
   6  -5  -1 89.9110 5.37314   3
  -6  -5   1 89.0429 5.51429   6
  -6   5  -1 87.9316 4.75662   5
  -7   5   1 8.87347 2.91893   5
  -7  -5  -1 5.40656 2.56537   6
   7  -5   1 7.21114 2.64913   3
   7   5  -1 14.2248 3.34730   3
  -7   5   1 8.40323 2.36229   6
  -7   5   1 7.19527 3.01082   4
  -7   5   1 10.0001 3.26275   3
   7   5  -1 9.32678 3.16258   5
   7   5   1 8.12308 3.36730   5
  -7   5  -1 3.03304 2.28688   6
   7  -5  -1 3.10812 2.33184   3
   7   5   1 7.66578 3.52080   3
  -7   5  -1 3.05719 2.97373   3
  -7   5  -1 2.53598 2.79129   4
  -7   5  -1 9.07499 2.60863   5
  -7  -5   1 10.4514 2.89417   6
   0  -6  -1 19.4285 2.31836   3
   0   6  -1 15.2629 2.12432   3
   0  -6  -1 13.9345 2.07351   4
   0  -6   1 17.9348 1.93642   6
   0  -6   1 16.1998 2.20827   3
   0   6  -1 14.3866 1.92703   5
   0  -6   1 18.4329 1.94538   4
   0   6  -1 18.6805 1.97016   4
   0  -6  -1 19.2851 2.19231   5
   0   6   1 17.1325 1.98815   4
   0  -6   1 19.0990 1.89590   6
   0   6   1 18.8340 2.08623   5
   0   6   1 17.6093 2.18067   3
   0  -6   1 18.1053 2.09232   5
   0  -6  -1 13.6528 1.90027   6
  -1  -6  -1 -1.1503 0.77956   5
  -1   6   1 -1.4530 0.91106   3
   1  -6   1 0.92094 0.92023   6
  -1   6   1 0.28333 0.75672   5
   1   6  -1 0.08638 0.92107   5
   1   6  -1 0.05702 0.77574   4
  -1   6   1 1.76360 0.94754   4
  -1  -6  -1 -0.0805 0.94755   3
  -1   6   1 -0.6671 0.65133   6
   1  -6   1 -0.2148 0.74599   4
  -1  -6  -1 -1.4293 0.83107   6
   1  -6   1 -0.5117 0.74002   3
   1   6  -1 0.10684 0.97300   3
  -1  -6   1 0.90260 0.92452   4
  -1   6  -1 -0.3158 0.95206   3
   1  -6  -1 -0.5767 0.73096   5
  -1   6  -1 -0.1294 0.76710   6
  -1  -6   1 1.10403 0.90946   5
   1   6   1 -0.6640 0.58296   4
   1   6   1 1.11710 0.99821   3
  -1  -6   1 -1.8275 0.77751   6
  -1   6  -1 -0.0378 0.67077   5
  -1   6  -1 -0.5796 0.65521   4
   1   6   1 0.15892 0.83173   5
   1  -6  -1 0.14235 0.73999   3
   1  -6  -1 1.10138 0.98163   6
   2  -6   1 48.3375 2.71334   6
   2   6  -1 50.7849 3.48877   5
  -2  -6  -1 43.7633 3.25357   5
  -2   6   1 48.2410 3.01351   6
  -2  -6  -1 48.9853 3.38323   4
   2   6  -1 40.2212 3.62177   3
  -2   6   1 43.7035 3.26915   3
   2  -6   1 44.2082 3.24820   4
  -2   6   1 46.2180 3.12185   5
  -2  -6  -1 48.1169 3.29451   6
   2  -6   1 47.0997 3.28104   3
  -2   6   1 48.0037 3.37447   4
   2   6   1 45.1813 4.02690   3
   2   6   1 47.5475 3.97681   5
  -2  -6   1 45.8768 3.30498   6
  -2   6  -1 47.6118 3.15063   5
  -2  -6   1 46.8349 3.37618   5
   2  -6  -1 42.3996 3.28398   4
  -2   6  -1 49.2109 3.33889   3
  -2   6  -1 44.0567 2.91308   6
   2  -6  -1 47.7651 2.84016   6
  -2   6  -1 48.3301 3.36859   4
   2  -6  -1 45.0856 3.34042   3
   3   6  -1 2.27737 1.47640   3
   3   6  -1 2.01335 1.43501   5
  -3   6   1 -0.4572 1.31963   3
  -3   6   1 2.05172 1.20684   6
  -3  -6  -1 1.83521 1.39152   5
   3  -6   1 0.34301 1.01267   3
  -3  -6  -1 -1.0536 1.16607   6
   3  -6   1 1.83392 0.94810   6
  -3   6   1 2.22144 1.14657   5
  -3   6  -1 1.75554 0.98482   5
  -3  -6   1 1.63517 1.17608   4
  -3   6  -1 1.52436 1.01415   6
  -3   6  -1 1.53239 1.25708   4
   3  -6  -1 2.69758 1.12177   6
  -3  -6   1 0.45987 1.30819   6
  -3  -6   1 -0.8932 1.27834   5
   3  -6  -1 1.73501 1.32973   3
   4  -6   1 7.90066 1.39973   6
  -4   6   1 10.7431 2.37886   4
  -4   6   1 8.76251 1.80338   5
   4  -6   1 10.5073 2.12644   3
  -4  -6  -1 12.4400 2.41232   6
   4   6  -1 10.4911 2.42217   5
  -4   6   1 8.48981 2.09803   3
  -4   6   1 8.89455 1.98352   6
   4   6   1 11.9578 4.42514   5
  -4  -6   1 9.71120 2.35456   5
  -4   6  -1 11.6662 2.48711   4
  -4   6  -1 9.74627 1.89140   5
   4  -6  -1 10.6775 1.68127   6
  -4   6  -1 12.4722 2.04774   6
  -4  -6   1 12.9889 2.49542   6
   4  -6  -1 10.1379 2.12942   3
  -4   6  -1 7.45849 1.90168   3
   5  -6   1 9.34804 2.11900   3
  -5  -6  -1 13.0507 2.65636   5
  -5   6   1 7.49942 2.54430   3
  -5   6   1 5.90465 1.78866   5
  -5   6   1 11.0012 2.67340   4
  -5  -6  -1 9.20527 2.47488   6
   5   6  -1 10.9354 2.60775   5
  -5   6  -1 9.84106 2.45776   3
  -5   6  -1 6.92431 2.38535   4
   5   6   1 3.15874 2.56790   5
   5  -6  -1 7.47009 2.22275   3
  -5   6  -1 11.0615 2.03491   5
  -5  -6   1 15.3586 2.86544   5
  -5   6  -1 7.88435 2.04624   6
  -5  -6   1 12.3220 2.60790   6
   5  -6  -1 11.3347 1.76579   6
  -6   6   1 -0.5839 2.15295   4
  -6  -6  -1 6.60604 2.69483   5
  -6   6   1 2.74133 1.65894   5
  -6   6   1 6.86247 2.58743   5
  -6   6   1 1.83832 2.04187   6
   6  -6   1 0.18794 2.03273   3
   6   6  -1 -0.1110 2.29774   5
  -6  -6  -1 3.14937 2.48467   6
  -6   6   1 4.25358 2.74831   3
   6   6   1 3.69914 2.67720   5
  -6  -6   1 6.19087 2.35385   6
  -6   6  -1 6.87451 2.40814   5
   6  -6  -1 5.54628 2.20236   3
  -6   6  -1 4.57544 2.58025   4
  -6   6  -1 3.43501 1.62249   5
  -6   6  -1 5.87819 2.15704   6
  -6   6  -1 8.32962 2.70390   3
  -7   6   1 3.16108 1.91784   5
  -7   6   1 3.59259 2.58081   6
  -7   6   1 9.23263 2.94232   4
   7   6  -1 -1.1848 3.31209   3
   7  -6   1 2.77489 2.51515   3
  -7  -6  -1 3.96315 2.72894   6
   7   6  -1 11.0880 3.53813   5
  -7  -6   1 -0.5161 2.45356   6
  -7   6  -1 5.34788 2.73378   4
  -7   6  -1 2.71478 1.82672   5
  -7   6  -1 2.59934 3.43208   5
  -7   6  -1 4.44068 2.46994   6
   7   6   1 3.32614 3.47617   5
   0  -7   1 134.436 5.38549   6
   0  -7  -1 128.434 6.41294   4
   0  -7  -1 143.152 6.44229   3
   0   7   1 137.755 5.83219   4
   0  -7   1 133.969 5.81246   4
   0   7  -1 139.544 5.74916   4
   0  -7  -1 141.913 6.00944   5
   0  -7   1 145.476 6.37491   3
   0  -7  -1 135.979 5.47987   6
   0   7  -1 132.597 5.84495   5
   0   7   1 139.320 5.99795   5
   0  -7   1 139.747 5.59315   6
   0  -7   1 141.136 5.92518   5
   0   7   1 132.453 6.31941   3
   0   7  -1 139.238 6.30902   3
   1  -7   1 204.531 7.77507   4
  -1   7   1 211.428 7.78863   4
   1   7  -1 210.594 7.87548   5
  -1   7   1 217.265 7.77935   5
  -1   7   1 207.518 8.04775   3
   1   7  -1 222.516 7.45084   4
  -1  -7  -1 217.931 8.43716   3
  -1  -7   1 221.091 7.68109   6
  -1  -7   1 218.445 7.76380   4
   1  -7  -1 208.261 7.10800   6
   1  -7  -1 209.104 7.64167   5
   1   7   1 220.833 8.03569   5
  -1   7  -1 221.193 8.17018   3
  -1   7  -1 216.109 7.74182   4
  -1  -7   1 223.531 7.93561   5
  -1  -7   1 214.564 8.11590   6
  -1   7  -1 216.664 7.69931   5
   1  -7  -1 229.674 8.39845   3
   1   7   1 218.500 8.37541   3
   1   7   1 218.806 7.60384   4
  -2   7   1 102.595 5.15389   5
  -2  -7  -1 104.676 5.19448   6
  -2   7   1 95.6450 5.18214   4
  -2   7   1 102.558 4.81794   6
  -2   7   1 92.7311 5.24269   3
  -2  -7  -1 99.0920 6.20197   5
   2  -7   1 102.805 4.32626   6
   2   7  -1 98.1893 5.54955   3
   2  -7   1 99.3176 5.32550   3
   2   7  -1 97.9721 5.42495   5
  -2   7  -1 108.856 4.83489   6
  -2   7  -1 102.538 4.99948   5
   2  -7  -1 101.804 4.53784   6
  -2  -7   1 101.798 5.33799   5
  -2  -7   1 101.156 5.80752   4
  -2  -7   1 104.990 5.13495   6
  -2   7  -1 95.2150 5.19921   3
   2   7   1 103.463 5.32143   5
  -2   7  -1 107.815 5.26511   4
   2  -7  -1 101.069 5.42422   3
   3   7  -1 324.390 11.0682   5
  -3   7   1 321.070 10.0200   6
  -3   7   1 315.411 10.2654   5
  -3  -7  -1 291.785 11.8642   5
   3  -7   1 310.998 8.68300   6
  -3   7   1 309.421 10.6293   3
  -3  -7  -1 323.969 10.4269   6
   3  -7   1 318.424 10.5890   3
  -3   7   1 319.477 10.8584   4
  -3   7  -1 313.834 10.4753   3
  -3   7  -1 325.847 9.69775   6
  -3   7  -1 317.516 10.7525   4
  -3  -7   1 313.579 10.6280   5
   3  -7  -1 319.055 11.9843   3
  -3  -7   1 324.957 10.4283   6
  -3   7  -1 324.421 10.1167   5
   3   7   1 321.677 10.7577   5
  -4   7   1 74.5149 4.50450   5
   4   7  -1 69.4786 5.09309   5
   4  -7   1 69.8035 3.31612   6
  -4   7   1 74.2034 5.07290   4
   4  -7   1 73.1302 4.70852   3
  -4   7   1 71.8999 4.92806   3
  -4  -7  -1 75.4011 4.97293   6
  -4   7  -1 73.6018 5.00843   4
   4  -7  -1 65.5382 5.44436   3
  -4   7  -1 69.3232 4.57024   3
  -4  -7   1 68.1245 5.06674   5
  -4  -7   1 73.5217 4.85371   6
  -4   7  -1 73.7980 4.38206   6
  -4   7  -1 71.0259 4.36655   5
   4   7   1 68.2812 5.24540   5
  -5   7   1 75.4515 5.48291   4
  -5   7   1 73.0477 4.69101   5
   5   7  -1 70.6277 5.74302   5
  -5   7   1 56.6844 5.28321   3
  -5  -7  -1 66.4939 5.09028   6
  -5   7   1 67.9834 4.65936   6
  -5  -7  -1 66.8353 6.57837   5
   5  -7   1 69.5025 4.84109   3
  -5  -7   1 76.8630 5.28189   6
  -5   7  -1 63.5578 5.11418   3
   5  -7  -1 65.1779 5.76741   3
   5  -7  -1 68.5217 3.58693   6
   5   7   1 65.5331 5.44962   5
  -5  -7   1 66.4918 5.45796   5
  -5   7  -1 70.5313 4.47592   5
  -5   7  -1 68.0740 5.32951   4
  -5   7  -1 67.3677 4.50138   6
   6  -7   1 28.6067 3.80490   3
  -6   7   1 27.8735 3.48143   5
  -6   7   1 30.9471 3.93305   4
  -6  -7  -1 22.2594 4.40937   5
   6   7  -1 33.7259 4.71205   5
  -6  -7  -1 38.2329 4.35471   6
  -6   7   1 27.7906 4.34770   5
  -6   7   1 28.7640 4.47410   3
  -6   7  -1 30.9029 4.54938   3
  -6   7  -1 30.0965 3.43139   6
  -6   7  -1 29.6040 3.20282   5
  -6   7  -1 21.9923 3.93134   5
  -6   7  -1 34.0479 4.31430   4
   6   7   1 29.8278 4.65392   5
  -6  -7   1 34.9065 4.12031   6
   6  -7  -1 30.5487 3.92025   3
   0   8  -1 3.17079 1.39354   4
   0  -8   1 5.13229 1.78990   3
   0   8   1 1.84164 1.35032   4
   0   8   1 3.98379 1.42921   5
   0  -8   1 4.70449 1.71821   6
   0  -8  -1 1.78137 1.56884   3
   0   8   1 1.83091 1.66733   3
   0   8  -1 3.30627 1.97388   3
   0   8  -1 5.57907 1.60078   5
   1   8  -1 59.8782 4.40148   5
  -1   8   1 54.7300 4.31875   3
  -1  -8  -1 53.9205 4.03539   6
   1  -8   1 58.5473 5.31907   3
  -1   8   1 58.1041 4.03644   5
  -1   8   1 55.7456 4.08357   4
   1  -8   1 51.4143 3.65686   6
   1   8  -1 63.1322 5.47929   3
  -1   8  -1 58.5279 3.97386   5
   1  -8  -1 57.7518 4.45173   3
   1   8   1 58.5310 4.27169   5
  -1   8  -1 55.3059 3.99166   4
  -1  -8   1 57.8549 3.94476   6
  -1   8  -1 55.6970 4.24975   3
   2  -8   1 9.80160 2.27723   3
   2  -8   1 8.38299 1.71226   6
   2   8  -1 10.0376 2.19652   5
  -2   8   1 7.64015 2.08101   5
   2  -8   1 6.05025 1.90869   6
   2   8   1 8.23798 2.33862   5
  -2   8  -1 5.05267 1.99706   3
  -2   8  -1 5.32036 1.85686   4
   2  -8  -1 10.8668 2.42870   3
  -2  -8   1 7.47007 2.35519   6
  -3   8   1 58.3039 4.33317   5
   3  -8   1 65.6960 4.50425   3
  -3  -8  -1 70.8970 4.74032   6
  -3   8   1 71.1188 4.90512   4
   3   8  -1 62.1536 4.98449   5
   3  -8   1 57.4565 3.43002   6
  -3   8   1 64.9206 4.31477   6
  -3   8  -1 61.8940 4.28931   5
  -3   8  -1 61.8269 4.66851   4
  -3   8  -1 63.4539 4.27208   6
  -3   8  -1 60.9213 4.72784   3
   3  -8  -1 64.2373 4.67727   3
  -3  -8   1 62.7323 4.63060   6
   3   8   1 63.2501 4.75334   5
  -4   8   1 2.30109 1.68316   6
   4  -8   1 -0.4423 1.43070   6
   4   8  -1 5.68734 2.36317   5
  -4   8   1 0.86796 1.52634   5
  -4  -8  -1 2.82357 1.98294   6
  -4   8   1 -0.5163 1.72342   4
  -4   8  -1 2.50626 1.65760   6
  -4   8  -1 1.04413 1.87811   3
  -4  -8   1 3.38721 2.09222   6
  -4   8  -1 1.62925 1.44105   5
   4   8   1 0.23844 2.01217   5
   4  -8  -1 1.46933 1.80446   6
  -4   8  -1 2.66816 1.87793   4
   4  -8  -1 -0.0300 1.45308   3
  -5  -8  -1 30.1623 4.01401   6
   5   8  -1 48.4979 5.19882   5
  -5   8   1 26.6888 5.06190   3
  -5   8   1 40.9192 3.78106   5
  -5   8   1 33.9485 3.98161   6
  -5   8   1 34.5232 4.40339   4
  -5   8  -1 33.9939 4.69635   3
   5   8   1 39.3031 4.81143   5
   5  -8  -1 35.0708 4.13377   3
  -5   8  -1 35.7357 3.62284   5
  -5  -8   1 40.2184 4.23549   6
  -5   8  -1 40.1622 4.09666   4
  -5   8  -1 35.8184 3.84204   6
  -6  -8  -1 3.11143 2.60530   6
   6   8  -1 -1.0049 2.96998   5
  -6   8   1 -0.6375 1.77603   6
  -6   8  -1 3.94697 1.74326   5
  -6   8  -1 2.61988 2.15310   6
   6   8   1 0.75562 3.08485   5
   6  -8  -1 0.56122 2.40990   3
   0  -9  -1 32.2165 4.05452   6
   0  -9  -1 33.2620 3.80519   3
   0  -9   1 33.4851 3.27281   6
   0   9   1 33.8865 3.44295   4
   0   9  -1 32.9287 3.30843   4
   0   9  -1 34.2495 3.50066   5
  -1   9   1 3.57984 1.69049   5
  -1  -9  -1 1.65284 1.91537   6
   1  -9   1 1.44728 1.58815   6
  -1   9   1 1.13267 1.42846   4
   1  -9   1 0.20025 1.44425   3
  -1   9  -1 0.87798 1.56758   5
   1  -9  -1 1.02738 1.47348   6
   1   9   1 0.48241 1.63316   5
  -1  -9   1 2.08534 1.69911   6
   1  -9  -1 0.07460 1.81324   3
  -1   9  -1 0.14142 1.83044   3
  -1   9  -1 0.66559 1.33158   4
  -2  -9  -1 29.8600 3.49478   6
  -2   9   1 30.9095 3.39263   4
   2  -9   1 26.0098 3.39384   3
  -2   9   1 27.0230 3.18717   5
   2  -9   1 27.1053 2.78881   6
   2   9  -1 30.2976 3.70533   5
  -2   9  -1 31.5719 3.77986   3
  -2   9  -1 25.3260 3.27921   4
   2  -9  -1 23.9353 3.52253   3
  -2  -9   1 29.1919 3.44557   6
  -2   9  -1 27.2844 3.19448   5
   2   9   1 25.9105 3.56297   5
  -3  -9  -1 3.30020 2.16078   6
  -3   9   1 6.73649 2.25501   4
   3  -9   1 2.87723 1.47535   6
   3  -9   1 6.26254 2.22003   3
   3   9  -1 1.14829 2.39306   5
  -3   9   1 7.63379 2.13506   6
  -3   9   1 5.52880 1.86480   5
   3  -9   1 0.47869 1.83649   6
  -3   9  -1 3.26394 1.83711   4
   3   9   1 2.39817 2.07188   5
  -3   9  -1 6.88147 2.45098   3
   3  -9  -1 3.69838 1.94657   3
  -3  -9   1 5.66090 2.35572   6
  -3   9  -1 3.90711 1.89728   6
  -3   9  -1 1.42881 1.55974   5
  -4  -9  -1 18.7027 3.27986   6
  -4   9   1 20.3060 3.46395   4
  -4   9   1 14.6026 2.65005   5
   4  -9   1 14.6993 2.93065   3
  -4   9   1 19.5706 2.95506   6
  -4  -9   1 25.8679 3.81658   6
  -4   9  -1 25.6423 3.16393   6
   4   9   1 21.8424 3.64338   5
  -4   9  -1 16.3546 2.73782   5
   4  -9  -1 21.0130 3.49759   3
  -4   9  -1 21.2569 3.43637   4
  -4   9  -1 16.9816 4.07293   3
   5   9  -1 2.72566 3.80276   5
   5  -9  -1 2.27856 1.97689   3
  -5   9  -1 3.96485 1.92571   6
   0  10   1 18.4131 2.99140   4
   0 -10  -1 16.1125 2.90497   6
   0  10  -1 17.2833 3.07358   5
   0  10   1 16.8517 3.34256   5
   0 -10   1 19.4590 3.00558   6
   0  10  -1 22.0831 3.08649   4
  -1  10   1 92.2037 5.75229   5
   1  10  -1 87.2629 5.86955   5
  -1  10   1 93.4524 5.65552   4
  -1 -10  -1 89.6647 5.51950   6
   1 -10   1 92.0952 6.25400   3
  -1  10  -1 96.4216 5.81912   5
  -1 -10   1 93.5121 5.58475   6
   1  10   1 91.1700 5.95262   5
   1 -10  -1 86.8816 5.22381   6
  -1  10  -1 93.9147 5.58231   4
   1 -10  -1 91.4604 6.25037   3
  -2  10   1 10.3520 2.41896   4
  -2  10   1 9.16889 2.17378   5
   2 -10   1 11.0179 2.87396   3
  -2 -10  -1 7.80973 2.55575   6
   2 -10   1 10.5783 2.26548   6
   2  10  -1 13.5388 2.99575   5
  -2  10  -1 9.47212 2.50767   4
  -2  10  -1 10.7992 2.44594   5
  -2 -10   1 8.60551 2.40979   6
   2  10   1 9.98151 2.75176   5
   2 -10  -1 4.90695 2.35544   6
   3 -10   1 77.1403 5.80311   3
   3  10  -1 78.5108 6.13345   5
  -3  10   1 75.0208 5.08682   5
   3 -10   1 71.8778 3.86391   6
  -3  10   1 78.4355 5.62842   4
  -3 -10  -1 77.9931 5.23574   6
  -3 -10   1 71.3786 5.53938   6
   3 -10  -1 73.2947 5.99392   3
  -3  10  -1 70.6791 4.96991   5
  -3  10  -1 76.4722 5.60910   4
   3  10   1 69.3928 5.95547   5
   3 -10  -1 70.7234 4.22924   6
   0  11  -1 197.610 8.65076   4
   0 -11  -1 165.448 7.00838   6
   0 -11   1 194.330 8.31462   6
   0  11  -1 205.761 9.40966   5
   0  11   1 194.007 9.31960   5
   0  11   1 167.885 7.21330   4
   1   0  -2 1060.46 20.8230   4
  -1   0   2 1062.63 20.8779   6
   1   0  -2 1043.81 21.0190   5
   1   0  -2 1058.26 20.8676   6
  -1   0   2 1064.12 20.8396   4
  -1   0   2 1070.86 21.1946   3
   1   0  -2 1068.07 21.1763   3
   2   0  -2 9759.03 195.864   2
   2   0   2 9999.99 192.765   2
  -2   0   2 9889.58 191.234   2
   3   0  -2 288.697 7.66964   5
   3   0   2 293.862 7.41591   3
  -3   0   2 287.094 7.94595   3
  -3   0   2 286.434 7.69765   5
  -3   0  -2 289.974 7.20951   5
  -3   0   2 297.890 7.90087   4
   3   0  -2 300.349 8.01782   3
  -3   0   2 290.113 7.50637   6
  -3   0  -2 292.026 8.02116   4
  -3   0  -2 296.420 7.03107   6
  -4   0  -2 1797.98 37.5789   5
  -4   0   2 1843.52 38.4083   4
   4   0  -2 1816.94 37.4315   6
  -4   0  -2 1867.09 38.7149   4
   4   0  -2 1827.18 38.0483   5
   4   0   2 1830.91 37.6737   3
  -4   0  -2 1839.90 37.1386   6
   4   0  -2 1864.47 38.4404   3
  -4   0   2 1813.55 38.2548   5
  -4   0   2 2040.92 39.0919   6
  -5   0   2 215.296 7.17200   6
   5   0  -2 213.349 6.33698   6
  -5   0   2 214.015 7.62667   4
  -5   0  -2 214.662 7.91785   4
   5   0  -2 219.312 7.64860   3
  -5   0   2 212.987 7.28952   5
   5   0   2 219.658 7.12511   3
  -5   0  -2 208.534 6.79739   5
  -5   0  -2 214.552 6.66018   6
   5   0  -2 215.109 7.26794   5
  -6   0   2 336.742 10.0949   6
  -6   0   2 324.270 10.4380   5
  -6   0  -2 336.238 10.0719   5
   6   0  -2 335.016 9.21823   6
  -6   0  -2 333.502 11.1482   4
   6   0   2 346.097 10.2908   3
   6   0  -2 337.953 11.0830   3
  -6   0   2 344.303 11.0473   4
  -6   0  -2 335.656 10.0078   6
  -7   0  -2 57.5502 5.23565   4
  -7   0   2 63.0908 5.06792   4
   7   0  -2 53.4732 7.39742   3
  -7   0  -2 54.9724 4.04704   5
  -7   0   2 55.9478 4.21860   5
  -7   0  -2 65.4850 4.42402   6
   7   0   2 57.6400 4.72570   3
  -8   0  -2 399.948 12.6533   5
   8   0  -2 403.359 14.1701   3
  -8   0  -2 402.652 14.1118   4
   8   0   2 356.553 12.9110   3
  -8   0   2 403.592 14.3397   4
  -8   0  -2 406.725 12.9895   6
  -8   0   2 387.909 15.3322   5
   0  -1   2 1219.29 23.5624   4
   0  -1  -2 1216.90 23.8085   6
   0   1   2 1216.60 23.7816   6
   0   1   2 1263.56 23.9772   5
   0   1   2 1229.38 24.0669   3
   0  -1  -2 1233.70 24.0929   3
   1   1  -2 672.857 13.8075   6
  -1  -1  -2 668.832 13.6831   5
  -1   1   2 675.898 13.9014   3
  -1   1   2 662.151 13.7684   4
  -1   1   2 669.600 13.5702   6
   1   1  -2 662.226 13.9268   5
   1  -1   2 672.384 13.7348   4
   1   1   2 678.065 13.8400   3
  -1   1  -2 676.500 13.2466   3
   1  -1  -2 653.103 13.7585   4
  -1  -1   2 664.302 13.8998   5
  -1   1  -2 667.491 13.7438   4
   1  -1  -2 660.130 13.5352   6
  -1  -1   2 674.525 13.8047   6
   1  -1  -2 686.060 13.9377   3
  -2   1   2 189.163 5.23135   4
  -2  -1  -2 188.136 4.90675   5
   2   1  -2 187.111 4.97790   6
  -2   1   2 187.674 5.31150   3
  -2   1   2 187.527 5.18820   5
   2   1  -2 188.195 5.22728   5
   2  -1   2 186.603 5.24504   4
  -2   1   2 188.993 4.91895   6
  -2  -1   2 188.761 5.18234   5
   2  -1  -2 193.804 4.88127   6
   2  -1  -2 188.004 5.27927   4
  -2   1  -2 186.280 4.35294   6
   2  -1  -2 189.097 5.30145   3
  -2   1  -2 191.533 5.29303   4
  -2   1  -2 186.035 4.73538   3
  -2  -1   2 189.852 5.15127   6
  -3  -1  -2 35.6581 1.93441   6
   3  -1   2 35.8046 1.97727   3
  -3  -1  -2 35.8588 1.98700   5
   3   1  -2 35.6930 2.39097   3
  -3   1   2 34.7878 2.34786   4
   3  -1   2 34.9862 2.24251   4
   3   1  -2 35.9998 2.29964   5
  -3   1   2 36.9313 2.20000   5
  -3   1   2 35.8419 2.33136   3
  -3   1   2 33.3070 2.03266   6
   3   1  -2 31.6219 2.00135   6
   3  -1  -2 36.0587 2.26511   4
  -3  -1   2 33.1449 2.16816   5
  -3   1  -2 31.8250 2.37187   4
   3   1   2 35.8708 2.05776   5
  -3   1  -2 35.2926 1.88765   5
  -3  -1   2 35.6046 2.20994   4
  -3   1  -2 31.8831 1.72310   6
  -3   1  -2 37.0850 2.01362   3
   3  -1  -2 35.7473 2.33424   3
  -3  -1   2 32.8580 2.11711   6
   4  -1   2 186.172 5.76211   3
  -4  -1  -2 185.925 5.70136   6
  -4   1   2 181.247 6.33027   4
   4   1  -2 187.669 6.26395   5
  -4  -1  -2 180.207 5.73505   5
  -4   1   2 174.462 5.99822   5
   4   1  -2 178.953 5.60995   6
  -4   1   2 184.477 6.31172   3
   4   1  -2 185.079 6.53035   3
  -4   1  -2 175.472 5.53962   5
  -4  -1   2 186.776 6.33472   4
   4   1   2 187.138 6.08950   3
  -4  -1   2 176.212 6.02392   5
   4   1   2 207.558 8.48163   5
  -4   1  -2 184.739 5.45599   6
  -4   1  -2 182.956 6.53407   4
   4  -1  -2 181.159 6.30031   4
  -4  -1   2 181.410 5.96708   6
   4  -1  -2 175.734 6.22442   3
   4  -1  -2 177.422 5.41830   6
  -4   1  -2 179.444 5.75858   3
   5  -1   2 144.662 5.40389   3
   5   1  -2 140.133 5.77482   5
   5   1  -2 145.990 6.17010   3
  -5   1   2 137.611 5.30215   6
  -5   1   2 128.381 5.47540   5
  -5  -1  -2 138.407 5.29284   5
  -5  -1  -2 141.029 5.21887   6
   5   1  -2 133.851 4.90622   6
  -5   1   2 129.856 5.77280   3
  -5   1   2 141.102 5.94706   4
  -5  -1  -2 138.821 6.03338   4
  -5  -1   2 134.723 5.84904   4
  -5   1  -2 140.049 6.19559   4
   5   1   2 118.575 6.20447   5
   5   1   2 137.784 5.61599   3
  -5  -1   2 137.688 5.46959   6
  -5   1  -2 135.294 5.14000   5
   5  -1  -2 138.826 5.85645   3
   5  -1  -2 136.043 4.72977   6
  -5   1  -2 138.708 4.99717   6
  -5  -1   2 137.722 5.61946   5
  -6  -1  -2 98.1993 5.52486   4
  -6  -1  -2 104.953 4.90407   6
  -6  -1  -2 99.9951 4.79710   5
   6   1  -2 100.366 5.17139   5
  -6   1   2 98.2416 5.74172   4
  -6   1   2 98.9194 4.97466   5
   6  -1   2 107.980 5.02703   3
   6   1  -2 98.4520 5.73340   3
  -6   1   2 106.307 5.04289   6
   6   1   2 95.0416 5.35794   3
   6  -1  -2 96.1363 4.08931   6
   6  -1  -2 98.8114 5.55270   3
   6   1   2 96.1239 5.35905   5
  -6   1  -2 104.785 5.64849   4
  -6  -1   2 93.8680 5.00741   5
  -6   1  -2 98.5932 4.75638   5
  -6   1  -2 93.3454 4.77461   6
  -6  -1   2 98.6119 5.46193   4
  -6  -1   2 101.820 5.08931   6
  -7  -1  -2 2.60778 1.75984   5
   7   1  -2 4.15965 2.26991   3
  -7  -1  -2 3.35301 2.13885   6
  -7   1   2 3.03424 2.42123   4
  -7   1   2 0.97340 1.67346   5
   7   1  -2 2.60732 2.29020   5
  -7  -1  -2 4.45393 2.33855   4
   7  -1  -2 5.99772 2.65777   3
  -7   1  -2 4.58940 1.73934   5
  -7   1  -2 2.39335 2.32096   4
   7   1   2 4.09324 2.25362   3
  -7   1  -2 8.05116 2.23348   6
  -7  -1   2 4.12775 2.38314   4
  -7  -1   2 1.62613 2.13998   6
  -7  -1   2 2.23438 2.15543   5
   7   1   2 4.48523 2.83952   5
   8  -1   2 17.6765 3.29018   3
  -8   1   2 12.6553 3.37291   6
  -8  -1  -2 17.6421 3.30880   6
  -8   1   2 15.3006 3.41892   5
  -8  -1  -2 18.7613 3.67884   4
  -8  -1  -2 15.9908 3.13520   5
   8   1  -2 17.3149 3.76766   5
  -8   1   2 17.5120 3.56603   4
   8   1  -2 17.6342 4.11953   3
   8   1   2 21.7948 3.87963   3
   8  -1  -2 15.3240 3.95913   3
  -8   1  -2 16.3462 3.73085   4
  -8  -1   2 10.7817 3.23687   6
  -8   1  -2 18.5218 2.97571   5
  -8  -1   2 15.1960 3.58244   5
  -8  -1   2 17.0945 3.63023   4
  -8   1  -2 16.9561 3.31064   6
   0   2   2 297.902 6.95794   4
   0   2   2 286.945 6.84618   5
   0  -2   2 296.762 6.72319   5
   0  -2  -2 293.158 7.09568   3
   0   2   2 291.208 6.65208   6
   0  -2   2 291.001 6.88130   3
   0  -2   2 286.271 6.51609   6
   0  -2  -2 294.062 6.86550   5
   0   2  -2 304.646 6.62106   4
   0   2  -2 292.075 6.72687   5
   0  -2   2 291.230 6.41170   6
   0  -2   2 300.357 6.62476   4
   0  -2  -2 294.348 6.70146   6
   0  -2  -2 293.135 6.95605   4
   0   2   2 293.405 7.07152   3
   0   2  -2 288.000 6.87055   3
   1   2  -2 1585.69 32.2598   5
  -1  -2  -2 1637.55 32.1952   5
  -1  -2  -2 1669.83 32.5283   3
  -1   2   2 1632.86 32.0702   4
  -1   2   2 1614.70 31.6379   6
  -1   2   2 1602.85 32.0586   3
   1   2  -2 1590.30 32.0692   6
  -1  -2  -2 1651.95 32.2240   4
   1  -2   2 1630.57 31.3684   5
   1  -2  -2 1611.61 32.0891   3
   1  -2  -2 1598.13 31.6030   6
  -1   2  -2 1607.30 31.6024   3
   1  -2  -2 1598.99 32.0482   4
  -1   2  -2 1615.02 31.1733   6
   1   2   2 1606.32 32.3747   3
   1   2   2 1613.78 32.1793   5
  -1  -2   2 1616.62 32.1040   6
  -1  -2   2 1631.96 32.2714   5
   2   2  -2 1855.76 37.7447   6
  -2   2   2 1876.31 37.1919   4
  -2   2   2 1845.19 36.5553   6
  -2   2   2 1839.18 37.1026   3
   2   2  -2 1882.68 37.5621   5
   2  -2   2 1827.62 35.2263   6
  -2  -2  -2 1864.08 37.1137   5
  -2  -2   2 1850.74 37.4022   5
  -2   2  -2 1864.47 36.4553   3
   2   2   2 1879.08 37.1903   5
  -2   2  -2 1866.15 37.1471   4
   2  -2  -2 1851.66 36.4197   6
  -2   2  -2 1833.01 35.9139   6
   2   2   2 1851.99 37.4211   3
  -2  -2   2 1871.54 37.3022   6
   2  -2  -2 1882.80 37.1155   3
   2  -2  -2 1833.13 37.1769   4
  -3   2   2 619.480 14.5712   4
   3  -2   2 630.133 13.6325   3
   3  -2   2 589.443 14.3148   4
  -3   2   2 610.058 13.7656   6
  -3  -2  -2 603.159 13.9959   5
   3   2  -2 609.862 13.9682   6
   3   2  -2 634.658 14.6133   5
  -3   2   2 620.957 14.4683   3
  -3  -2  -2 620.066 13.9306   6
  -3   2   2 609.441 14.1505   5
   3  -2  -2 609.794 13.4818   6
  -3   2  -2 621.111 13.7827   3
  -3  -2   2 610.903 14.2387   6
   3  -2  -2 596.175 14.4271   4
   3   2   2 619.070 14.1716   5
  -3   2  -2 623.054 14.5694   4
  -3   2  -2 611.922 13.5303   5
  -3   2  -2 614.556 13.1974   6
   3  -2  -2 638.593 14.4240   3
  -3  -2   2 600.553 14.3254   5
   4   2  -2 368.489 10.1175   5
  -4   2   2 350.702 10.1018   3
  -4  -2  -2 355.201 9.57724   5
  -4   2   2 367.938 10.3188   4
   4   2  -2 357.969 9.40838   6
   4  -2   2 365.306 9.28505   3
   4   2  -2 364.446 10.4503   3
  -4   2   2 357.743 9.49400   6
   4  -2   2 351.647 10.1368   4
  -4   2   2 356.640 9.80575   5
  -4  -2  -2 358.886 9.50145   6
  -4  -2   2 358.136 9.92734   5
  -4   2  -2 359.718 8.91549   6
   4   2   2 360.873 9.73278   5
   4  -2  -2 348.988 10.1385   4
  -4   2  -2 360.665 10.3010   4
   4  -2  -2 357.594 8.91679   6
  -4  -2   2 380.426 9.93878   6
   4  -2  -2 369.833 10.0058   3
  -4   2  -2 357.711 9.29091   5
  -4   2  -2 357.725 9.52807   3
  -5  -2  -2 116.173 4.85089   6
   5   2  -2 104.183 5.56753   3
  -5   2   2 108.769 4.96511   5
  -5   2   2 109.994 4.65291   6
   5   2  -2 117.468 5.33095   5
  -5   2   2 107.919 5.27209   3
  -5   2   2 114.201 5.44225   4
   5  -2   2 113.009 4.64074   3
  -5  -2  -2 105.821 4.73739   5
  -5  -2   2 107.094 5.11013   4
  -5   2  -2 112.932 5.51724   4
   5   2   2 108.185 4.90944   5
  -5   2  -2 111.210 4.38367   6
   5  -2  -2 116.223 5.21015   3
  -5  -2   2 103.778 4.98139   5
   5   2   2 108.004 5.23072   3
  -5   2  -2 106.852 4.48197   5
  -5   2  -2 111.108 4.79092   3
   5  -2  -2 107.811 5.29007   4
   5  -2  -2 112.693 4.11523   6
  -5  -2   2 110.958 4.99988   6
   6   2  -2 30.2918 3.69219   3
  -6  -2  -2 25.4951 3.55672   4
   6  -2   2 30.5804 2.82938   3
  -6   2   2 23.0551 2.83991   5
  -6   2   2 28.2201 3.12904   3
   6   2  -2 37.1011 3.59630   5
  -6   2   2 29.8274 2.87096   6
  -6  -2  -2 26.9748 2.85829   5
  -6  -2  -2 26.3772 2.91035   6
  -6   2   2 33.7955 3.52832   4
  -6  -2   2 28.3705 3.03460   6
  -6   2  -2 26.7058 3.54705   4
  -6   2  -2 27.4270 2.90266   3
   6   2   2 28.9693 3.31948   3
  -6  -2   2 32.0260 3.39723   4
  -6   2  -2 30.1521 2.79840   6
  -6  -2   2 26.2142 3.86403   5
  -6   2  -2 25.4287 2.70293   5
   6   2   2 32.8385 3.26582   5
   6  -2  -2 22.7097 3.23968   3
   6  -2  -2 30.9598 2.28529   6
  -7  -2  -2 60.9646 5.11907   4
  -7   2   2 64.7255 5.26034   4
   7  -2   2 62.7530 4.28836   3
   7   2  -2 55.2001 4.83397   5
   7   2  -2 57.2789 5.06303   3
  -7  -2  -2 61.7353 4.28335   5
  -7   2   2 62.0960 4.50555   5
  -7  -2   2 63.1371 4.89359   4
  -7   2  -2 65.6554 4.32496   6
   7  -2  -2 58.3242 4.71864   3
   7   2   2 60.9428 4.71089   5
  -7   2  -2 61.4288 5.27291   4
  -7  -2   2 67.5528 4.70146   6
   7   2   2 60.3655 4.96600   3
  -7  -2   2 62.0939 4.46326   5
   7  -2  -2 62.3014 3.15063   6
  -7   2  -2 60.2527 4.15206   5
  -8   2   2 68.7194 5.71703   4
  -8  -2  -2 59.3819 5.49058   5
   8   2  -2 63.9392 6.27372   5
  -8   2   2 70.8214 5.20319   6
  -8  -2  -2 67.9298 5.52589   4
  -8  -2  -2 74.3335 5.28844   6
   8   2  -2 68.9072 6.13382   3
  -8   2   2 59.6606 5.63299   5
   8   2   2 76.5540 5.82882   5
  -8   2  -2 66.7452 6.19471   4
  -8  -2   2 77.0735 5.68449   6
  -8  -2   2 72.4372 5.78333   4
   8   2   2 67.2268 9.01385   3
  -8   2  -2 67.4069 5.29511   6
  -8   2  -2 67.9302 4.84474   5
  -8  -2   2 57.3613 5.71866   5
   8  -2  -2 66.4699 5.56293   3
   0   3  -2 350.606 8.07015   4
   0  -3  -2 352.351 8.93494   4
   0  -3   2 335.079 7.76729   6
   0  -3   2 333.319 7.89373   6
   0  -3  -2 336.897 8.60816   3
   0   3   2 345.439 8.35174   5
   0   3  -2 348.452 8.20459   5
   0  -3  -2 340.909 8.27925   5
   0  -3   2 344.522 8.15095   5
   0  -3   2 343.864 8.07599   4
   0  -3   2 344.216 8.44642   3
   0   3   2 347.590 8.63529   3
   0   3  -2 336.137 8.36552   3
   0   3   2 339.892 8.37070   4
   1  -3   2 29.4211 1.37837   6
  -1  -3  -2 25.9715 1.67949   5
   1  -3   2 27.2914 1.67885   3
   1   3  -2 27.1495 1.86838   3
  -1   3   2 27.1391 1.69498   5
  -1  -3  -2 27.2535 1.74931   4
   1   3  -2 27.0672 1.75751   5
   1  -3   2 29.3394 1.56860   5
  -1   3   2 28.2348 1.62701   6
   1  -3   2 27.4439 1.68333   4
  -1   3   2 26.1407 1.77626   3
  -1  -3  -2 27.2580 1.90381   3
  -1   3   2 28.2396 1.78576   4
  -1  -3   2 25.5329 1.50465   4
  -1   3  -2 27.8635 1.56425   5
   1  -3  -2 27.5508 1.76743   4
  -1   3  -2 28.2268 1.46723   6
   1  -3  -2 29.1575 1.92443   3
  -1   3  -2 28.4848 1.69995   3
   1   3   2 28.8372 1.77962   5
  -1  -3   2 26.3492 1.71612   5
  -1  -3   2 26.0988 1.70247   6
  -1   3  -2 26.4221 1.67813   4
   2  -3   2 141.647 4.39895   3
  -2  -3  -2 139.177 4.58008   5
  -2   3   2 131.945 4.74059   4
  -2   3   2 141.855 4.79403   3
   2  -3   2 134.751 3.53060   6
   2  -3   2 131.487 4.60227   4
   2   3  -2 134.339 4.73959   5
  -2   3   2 143.747 4.40772   6
  -2   3  -2 140.617 4.01987   6
  -2   3  -2 140.875 4.39062   3
  -2  -3   2 139.225 4.68625   5
  -2  -3   2 137.571 4.59455   6
   2   3   2 137.663 4.64715   5
  -2   3  -2 145.701 4.78831   4
  -2   3  -2 144.562 4.21141   5
   2  -3  -2 133.682 4.74672   4
   2   3   2 135.992 4.75930   3
   2  -3  -2 138.582 4.78444   3
   2  -3  -2 134.785 4.21643   6
  -3  -3  -2 25.2455 1.93175   5
   3   3  -2 24.2273 2.14706   5
   3  -3   2 20.1809 1.96934   4
  -3   3   2 26.9212 2.15110   4
  -3   3   2 23.7509 1.99973   3
   3  -3   2 23.2478 1.08084   6
   3  -3   2 22.0837 1.72107   3
  -3   3   2 20.9604 2.03280   6
   3  -3  -2 21.3740 1.65815   6
   3  -3  -2 22.8584 2.08240   4
  -3  -3   2 24.3278 2.03726   6
  -3   3  -2 22.9490 1.59794   6
  -3   3  -2 19.8500 1.66272   3
   3  -3  -2 25.0109 2.13777   3
  -3  -3   2 24.1760 2.13383   5
  -3   3  -2 26.1909 2.58616   4
   3   3   2 22.3672 2.00852   5
   4   3  -2 113.350 4.98630   5
   4  -3   2 107.856 4.32444   3
  -4   3   2 107.783 4.70581   5
  -4  -3  -2 111.106 4.57737   6
   4  -3   2 121.783 5.69213   4
  -4   3   2 107.767 4.39567   6
  -4   3   2 96.7531 5.71565   3
  -4  -3  -2 102.487 4.47713   5
  -4   3   2 112.109 4.96006   4
   4  -3  -2 110.409 3.98591   6
   4  -3  -2 107.672 4.80469   3
  -4   3  -2 108.623 4.56419   3
   4   3   2 116.207 4.75711   5
  -4   3  -2 102.267 4.23024   5
  -4  -3   2 115.759 4.81268   6
  -4   3  -2 108.510 4.62235   6
  -4   3  -2 113.386 5.08979   4
  -4  -3   2 97.2059 5.39491   5
  -5   3   2 7.84375 1.88042   3
  -5   3   2 5.82622 1.74574   5
   5  -3   2 5.22686 1.63698   3
  -5  -3  -2 9.69000 1.94216   6
   5   3  -2 6.92101 1.91999   5
   5   3  -2 3.60163 2.04089   3
  -5   3   2 10.7456 2.24499   4
  -5   3   2 4.39752 1.50554   6
   5  -3  -2 6.79888 1.72910   3
  -5   3  -2 3.33772 1.63127   4
  -5  -3   2 5.55962 1.76912   6
  -5   3  -2 3.95112 1.38750   5
   5   3   2 5.48870 1.86110   5
  -5  -3   2 10.0924 2.11568   5
  -5   3  -2 6.60768 1.72088   3
  -5   3  -2 7.77805 1.63876   6
  -6   3   2 42.9496 3.69186   5
   6  -3   2 46.9872 3.55014   3
  -6   3   2 45.6402 3.65477   6
  -6   3   2 58.7537 5.13393   4
  -6  -3  -2 49.7492 3.71504   5
   6   3  -2 49.5268 4.80436   3
   6   3  -2 48.9282 4.14337   5
  -6   3   2 51.1260 3.95451   3
  -6  -3  -2 50.5979 3.75350   6
  -6  -3   2 40.5450 3.95317   5
   6  -3  -2 45.8759 4.00533   3
  -6   3  -2 52.2074 3.55367   6
  -6   3  -2 48.2526 3.67677   3
   6  -3  -2 50.1178 2.80487   6
   6   3   2 52.9643 4.20470   3
  -6   3  -2 42.2438 3.42567   5
   6   3   2 49.6441 4.14832   5
  -6  -3   2 51.0781 3.94125   6
  -6   3  -2 45.8164 4.91323   4
  -6  -3   2 56.9419 4.35332   4
  -7  -3  -2 1.84843 2.51405   4
  -7   3   2 3.25800 2.34421   4
  -7  -3  -2 -1.2173 1.75339   5
  -7   3   2 1.13519 1.91845   6
  -7   3   2 3.15862 2.42266   3
   7  -3   2 2.12428 1.83270   3
   7   3  -2 4.43446 2.55520   5
   7   3  -2 6.08940 2.71618   3
  -7  -3  -2 1.79406 2.33873   6
  -7   3  -2 3.35531 1.74227   5
   7   3   2 2.67911 2.52923   5
  -7   3  -2 3.80528 2.45502   6
  -7   3  -2 -0.7011 2.11062   3
  -7  -3   2 5.07855 2.23048   4
   7  -3  -2 3.73812 1.39361   6
  -7  -3   2 0.91552 2.53755   5
  -7   3  -2 2.54593 1.93525   4
   7  -3  -2 -0.0504 2.04444   3
  -8  -3  -2 8.33331 2.85688   6
  -8   3   2 6.19581 3.12657   4
  -8   3   2 8.05180 3.00479   5
   8  -3   2 6.69088 2.96728   3
   8   3  -2 1.61992 3.84642   3
  -8  -3  -2 14.8103 3.28171   5
  -8  -3  -2 1.55043 3.17689   4
  -8   3   2 5.46165 2.75996   6
   8   3  -2 0.40443 3.48178   5
  -8  -3   2 7.13751 3.12165   6
   8   3   2 9.86553 3.84196   3
   8  -3  -2 6.56580 3.19600   3
  -8   3  -2 8.86314 3.13550   6
  -8  -3   2 10.0399 4.89681   5
  -8  -3   2 8.59929 3.43986   4
  -8   3  -2 0.71207 3.09384   4
  -8   3  -2 8.37099 2.98591   5
   8   3   2 5.68062 4.00489   5
   0   4  -2 536.358 12.4612   5
   0   4  -2 536.431 12.2877   4
   0  -4  -2 532.562 12.3617   6
   0  -4   2 540.863 12.4115   5
   0  -4   2 551.586 12.8930   3
   0  -4  -2 540.187 12.9977   3
   0   4   2 533.804 12.7306   5
   0  -4  -2 537.319 12.7079   4
   0   4   2 536.502 12.6227   4
   0  -4   2 538.688 12.1200   6
   0   4   2 532.162 12.9112   3
   0  -4   2 535.875 11.9148   6
   0  -4  -2 556.921 13.3694   5
   0  -4   2 532.955 12.3252   4
   0   4  -2 532.218 12.9375   3
  -1   4   2 500.081 11.6790   5
  -1  -4  -2 484.920 12.1892   3
  -1  -4  -2 486.605 11.7645   4
  -1   4   2 483.370 11.3279   6
  -1   4   2 495.608 11.8946   4
  -1  -4  -2 493.010 11.7637   5
   1  -4   2 487.212 11.6304   4
   1  -4   2 494.581 11.7025   3
   1   4  -2 486.411 11.2232   4
   1   4  -2 475.764 12.1444   3
   1  -4   2 482.359 11.2468   5
   1   4  -2 487.552 11.8309   5
   1   4   2 481.066 11.5659   4
   1  -4  -2 495.580 12.1079   3
  -1   4  -2 478.727 11.0524   6
   1  -4  -2 479.695 11.5078   5
   1  -4  -2 474.881 11.1937   6
   1   4   2 480.823 11.7468   5
  -1   4  -2 481.027 11.3217   5
  -1   4  -2 488.783 11.5890   4
   1   4   2 489.070 12.0997   3
  -1  -4   2 479.743 11.3736   4
  -1  -4   2 487.160 11.7387   5
  -1   4  -2 482.082 11.6419   3
  -1  -4   2 490.315 11.5436   6
   1  -4  -2 484.495 11.8900   4
   2   4  -2 199.505 6.47720   5
  -2  -4  -2 206.975 6.28674   4
  -2   4   2 213.543 6.64187   4
   2   4  -2 201.808 6.70858   3
  -2   4   2 198.638 7.16363   3
   2  -4   2 201.247 5.16883   6
  -2   4   2 209.777 6.29256   5
  -2  -4  -2 205.521 6.36250   5
   2  -4   2 197.293 6.37892   4
   2  -4   2 213.620 6.25274   3
  -2   4  -2 206.527 5.71266   6
  -2  -4   2 198.979 6.38899   6
   2   4   2 198.103 6.55649   3
  -2  -4   2 205.252 6.01275   4
  -2   4  -2 199.619 5.84414   5
   2  -4  -2 207.484 6.58310   3
   2   4   2 207.812 6.45043   5
  -2   4  -2 204.133 6.48575   4
  -2  -4   2 202.322 6.39041   5
   2  -4  -2 199.865 5.89457   6
   2  -4  -2 195.132 6.57394   4
  -2   4  -2 206.220 6.16389   3
   3  -4   2 152.156 4.00584   6
   3  -4   2 152.951 5.74947   4
  -3  -4  -2 155.563 5.50154   6
   3  -4   2 149.572 5.29471   3
  -3   4   2 151.566 5.37216   5
  -3   4   2 152.440 5.22905   6
  -3   4   2 145.997 5.78263   4
  -3  -4  -2 156.822 5.53702   5
   3   4  -2 150.834 5.86757   5
  -3   4  -2 145.712 5.27931   3
   3  -4  -2 148.870 5.80046   4
   3  -4  -2 153.383 4.86527   6
  -3   4  -2 145.074 4.93965   5
  -3  -4   2 152.607 5.54901   6
  -3  -4   2 155.424 5.67426   5
   3   4   2 150.549 5.78229   3
  -3   4  -2 150.119 5.03103   6
  -3   4  -2 157.609 5.82377   4
   3   4   2 155.303 5.65423   5
   3  -4  -2 156.868 5.71185   3
   4  -4   2 75.1609 3.67664   3
   4   4  -2 71.2659 4.16753   5
   4  -4   2 65.6195 4.01243   4
  -4   4   2 67.0703 3.60824   6
  -4  -4  -2 74.9962 3.97882   6
  -4   4   2 74.7146 4.21089   3
  -4   4   2 73.7391 4.17421   4
  -4  -4  -2 72.4089 3.88299   5
  -4  -4   2 65.9443 3.91910   5
  -4   4  -2 73.1054 3.44307   6
   4   4   2 66.4749 3.92826   3
   4  -4  -2 75.0149 4.12555   3
  -4  -4   2 66.1796 3.91547   6
  -4   4  -2 67.0914 4.10693   4
   4   4   2 74.3690 4.06154   5
   4  -4  -2 70.2890 3.28576   6
  -4   4  -2 70.9847 3.86329   3
  -4   4  -2 71.6022 3.38991   5
   4  -4  -2 66.2678 4.01887   4
  -5  -4  -2 86.5189 4.59447   5
  -5   4   2 87.9444 4.66991   5
  -5  -4  -2 88.0425 4.66476   6
  -5   4   2 86.0416 4.38331   6
   5  -4   2 92.8349 4.42038   3
  -5   4   2 79.8301 4.88382   3
  -5   4   2 88.5465 5.14891   4
   5   4  -2 88.1710 5.21642   5
   5  -4  -2 85.0214 3.75100   6
  -5   4  -2 90.5126 5.18594   4
   5  -4  -2 86.4050 4.87236   3
  -5   4  -2 85.2892 4.32259   5
  -5   4  -2 82.9628 4.17503   6
  -5  -4   2 88.4329 4.87515   6
   5   4   2 88.0186 5.03298   5
  -5  -4   2 84.5965 4.80471   5
  -5   4  -2 88.6612 4.65482   3
   6   4  -2 45.9776 4.85761   5
   6   4  -2 58.4126 4.95027   3
  -6   4   2 47.1137 4.47457   4
  -6   4   2 49.6619 3.89429   6
  -6   4   2 42.3348 4.33982   3
  -6  -4  -2 55.1932 4.89828   5
   6  -4   2 48.6866 3.62639   3
  -6   4   2 48.8634 3.96203   5
  -6   4  -2 52.2687 4.63697   4
  -6   4  -2 46.1911 3.60653   6
  -6  -4   2 48.5133 4.31264   5
   6  -4  -2 48.9127 2.93026   6
  -6   4  -2 41.4128 3.56943   5
   6   4   2 47.9141 4.31990   5
   6  -4  -2 49.0151 3.89589   3
  -6   4  -2 44.6415 3.98764   3
  -6  -4   2 53.3568 4.24727   6
  -7  -4  -2 38.6979 4.30540   4
  -7   4   2 35.6490 3.75405   6
  -7  -4  -2 45.5080 4.19172   6
  -7  -4  -2 42.5156 4.19009   5
  -7   4   2 46.1622 4.85388   3
   7   4  -2 38.0546 4.77761   3
  -7   4   2 44.3687 4.29172   5
   7  -4   2 36.5036 3.66949   3
   7   4  -2 33.0523 5.14210   5
  -7   4   2 39.0184 4.49672   4
   7  -4  -2 37.2355 4.87274   3
  -7   4  -2 34.5891 4.57294   4
  -7  -4   2 37.8740 4.17478   6
  -7   4  -2 43.0756 5.09299   3
   7   4   2 36.5772 4.74055   3
  -7   4  -2 38.4174 3.73337   5
  -7  -4   2 42.1193 4.70323   4
   7   4   2 31.2366 4.57271   5
  -7  -4   2 42.7139 4.46787   5
  -8  -4  -2 9.35260 3.27198   6
   8   4  -2 6.44443 4.60826   3
  -8   4   2 9.82762 3.02712   6
   8  -4   2 2.32884 3.38279   3
  -8  -4  -2 11.4486 3.53824   4
   8   4  -2 6.06033 3.84881   5
   8   4   2 9.18291 4.34526   3
  -8  -4   2 13.2358 3.27706   4
   8   4   2 13.9153 4.26616   5
  -8  -4   2 10.9704 3.56700   6
  -8   4  -2 6.79715 2.96091   6
   8  -4  -2 3.79256 3.34986   3
   0   5  -2 0.87893 0.81811   5
   0  -5  -2 0.02629 0.68025   6
   0  -5  -2 -0.3853 0.55840   4
   0   5   2 -0.0762 0.61805   5
   0   5   2 0.48307 0.73973   3
   0   5   2 0.68982 0.72879   4
   0  -5  -2 -0.7903 0.60931   3
   0  -5   2 0.80117 0.72139   6
   0  -5   2 0.10510 0.59545   6
   0  -5  -2 -0.4526 0.62060   5
   0  -5   2 1.14045 0.75310   3
   0  -5   2 0.58965 0.73523   5
   0   5  -2 0.24054 0.70728   3
   0  -5   2 0.53040 0.62295   4
   1  -5   2 32.5250 2.46457   3
  -1   5   2 31.8622 2.16766   6
  -1   5   2 33.7842 2.49515   3
   1  -5   2 33.7236 2.03476   6
   1   5  -2 33.8737 2.17080   4
   1  -5   2 33.9110 2.21733   5
  -1  -5  -2 36.7413 2.45408   4
  -1   5   2 34.6011 2.44293   4
  -1  -5  -2 32.6638 2.41615   5
   1  -5   2 28.7907 2.23563   4
  -1  -5  -2 35.4691 2.26293   6
   1   5  -2 31.3304 2.57938   3
   1   5  -2 36.9514 2.92649   5
  -1  -5   2 36.2370 2.30564   4
  -1  -5   2 35.4952 2.19049   6
  -1  -5   2 36.4037 2.41396   6
   1   5   2 33.7246 2.35890   4
   1   5   2 34.0922 2.63003   3
  -1   5  -2 35.0224 2.17230   6
   1  -5  -2 32.4866 2.56046   3
   1  -5  -2 32.9284 2.36666   5
  -1   5  -2 32.3724 2.24801   5
   1  -5  -2 36.0790 2.46268   4
   1  -5  -2 33.0097 2.22993   6
  -1  -5   2 31.1095 2.37955   5
  -1   5  -2 32.1052 2.41573   3
   1   5   2 32.9952 2.38983   5
  -2   5   2 1.59832 0.93942   6
  -2   5   2 1.61071 0.95330   3
   2  -5   2 2.86224 1.04115   3
  -2   5   2 2.75729 0.96039   5
  -2  -5  -2 2.70779 1.00478   4
  -2  -5  -2 3.10962 1.12902   5
   2   5  -2 2.05355 1.11311   5
   2   5  -2 0.51799 1.09866   3
   2  -5   2 3.35743 0.87103   6
   2  -5   2 3.44539 1.14914   4
  -2   5   2 3.76484 1.23333   4
  -2  -5   2 1.99024 0.91877   4
  -2   5  -2 2.65613 0.91933   5
   2  -5  -2 3.60907 1.02537   6
   2   5   2 2.79645 1.20924   3
  -2   5  -2 3.31899 1.04324   4
  -2  -5   2 3.91694 1.15231   6
  -2   5  -2 1.48961 0.89998   3
   2  -5  -2 3.57696 1.29030   4
   2  -5  -2 1.05952 0.97040   3
  -2   5  -2 3.86881 1.06321   6
   2   5   2 2.59810 1.06997   5
  -2  -5   2 2.38848 1.14622   5
  -3   5   2 19.0237 2.18147   4
  -3   5   2 19.5265 1.99350   5
   3  -5   2 20.1752 2.35787   4
  -3   5   2 14.0416 1.97676   3
   3   5  -2 19.9704 2.39212   5
  -3  -5  -2 18.6075 2.14395   6
  -3   5   2 19.1826 1.96850   6
   3   5  -2 16.5196 2.74949   3
  -3  -5  -2 17.0143 2.30931   5
  -3  -5  -2 15.5921 2.04255   4
   3  -5   2 20.0838 2.06267   3
   3  -5  -2 14.1101 2.03125   3
  -3   5  -2 19.9870 2.24990   4
   3  -5  -2 20.0430 2.40046   4
  -3   5  -2 21.8342 2.13883   3
  -3   5  -2 16.5480 1.83090   6
  -3  -5   2 18.1715 2.29209   5
  -3  -5   2 18.9326 1.93102   4
   3   5   2 17.7663 2.36034   3
  -3  -5   2 18.8873 2.15919   6
  -3   5  -2 17.1527 1.78297   5
   3   5   2 16.8671 2.24190   5
   3  -5  -2 16.9732 1.84076   6
  -4   5   2 0.37080 1.17164   4
   4  -5   2 2.72206 0.68483   6
  -4   5   2 2.07926 1.30926   3
  -4  -5  -2 1.49938 1.33451   6
  -4   5   2 2.37577 1.15065   5
  -4  -5  -2 1.04602 1.28585   5
   4  -5   2 2.28375 1.18911   3
  -4   5   2 2.49306 1.34944   6
   4   5   2 2.74990 1.51724   5
  -4  -5   2 0.44920 1.27052   4
  -4  -5   2 1.83294 1.40391   6
   4  -5  -2 1.13248 1.42435   3
   4  -5  -2 2.07047 1.10767   6
  -4   5  -2 3.19720 1.62029   4
  -4  -5   2 2.95796 1.69992   5
  -4   5  -2 2.99184 1.11375   6
  -4   5  -2 1.27923 0.91590   5
   5   5  -2 2.58216 1.83876   5
  -5   5   2 2.74204 1.81825   4
  -5   5   2 2.33488 1.97864   3
  -5   5   2 5.27827 1.74337   5
   5  -5   2 2.54485 1.45450   3
  -5   5   2 3.12012 1.54991   6
  -5  -5  -2 3.11742 1.62720   5
  -5  -5  -2 3.23185 1.83158   6
  -5   5   2 4.17504 1.53184   5
  -5   5  -2 0.73383 1.07385   5
  -5  -5   2 3.56651 1.83162   6
   5  -5  -2 3.88348 1.74544   3
  -5  -5   2 5.29484 1.98219   5
   5   5   2 5.02308 1.94346   5
  -5   5  -2 1.63144 1.58213   5
  -5   5  -2 3.29315 2.02387   4
   5  -5  -2 1.91454 1.35173   6
  -5   5  -2 1.31114 1.57142   3
  -5   5  -2 2.78060 1.49674   6
   6   5  -2 -2.4878 2.07935   5
  -6   5   2 0.91957 2.37824   3
  -6   5   2 2.23578 1.66214   6
   6  -5   2 0.42782 1.43924   3
  -6  -5  -2 -1.2075 2.01155   5
  -6   5   2 2.18803 1.94405   5
  -6   5   2 1.64764 2.00186   4
  -6  -5  -2 1.49554 1.88051   6
  -6  -5   2 -2.4524 1.65728   6
  -6   5  -2 -0.4021 2.00490   4
  -6   5  -2 -2.2816 1.68001   5
  -6  -5   2 2.09707 2.11321   5
  -6   5  -2 0.35953 1.24068   5
  -6   5  -2 -2.7023 1.53468   6
  -6   5  -2 -1.5726 2.24885   3
   6  -5  -2 -1.1431 1.34665   6
   6  -5  -2 4.20272 2.04097   3
   6   5   2 -1.8592 1.83992   5
   7  -5   2 -1.5359 2.14633   3
  -7  -5  -2 0.41691 2.52770   5
   7   5  -2 5.43279 3.01212   3
  -7   5   2 -1.5089 2.14833   4
  -7   5   2 -1.2185 2.07958   6
   7   5  -2 -3.7398 2.57461   5
  -7   5   2 -0.3265 2.72870   3
  -7   5   2 -0.2551 2.42114   5
  -7  -5  -2 0.50115 2.33604   6
  -7  -5   2 4.54222 2.54367   4
  -7  -5   2 7.32655 4.07130   5
   7   5   2 3.63417 2.72006   3
  -7   5  -2 -3.6212 2.40725   4
  -7  -5   2 -1.2996 2.24969   6
   7  -5  -2 0.10551 2.70290   3
  -7   5  -2 0.71129 2.21065   6
  -7   5  -2 4.83299 2.19618   5
  -7   5  -2 -0.8359 1.41938   5
   7   5   2 1.90162 2.89276   5
  -7   5  -2 -1.8310 3.14181   3
   0   6   2 90.9800 4.37246   4
   0  -6   2 96.6652 4.69560   3
   0   6   2 89.2407 4.72234   3
   0  -6   2 102.512 4.16593   6
   0  -6  -2 92.5498 4.70749   3
   0   6  -2 99.0029 4.25379   4
   0  -6   2 91.4695 4.25815   5
   0   6  -2 92.3904 4.57210   3
   0  -6   2 91.5058 3.87713   6
   0  -6  -2 97.8021 4.47802   5
   0   6  -2 94.0864 4.33753   5
   0   6   2 93.3865 4.41450   5
   0  -6   2 90.9273 4.25676   4
   1   6  -2 52.0843 3.35015   5
  -1  -6  -2 53.2099 3.68490   4
   1   6  -2 46.6076 3.46377   3
  -1  -6  -2 59.0959 3.70326   3
  -1  -6  -2 48.9503 3.05596   6
  -1   6   2 51.8072 3.08751   6
   1   6  -2 53.5400 3.01225   4
   1  -6   2 51.5472 3.20472   4
   1  -6   2 52.5492 3.36467   3
  -1  -6  -2 52.2223 3.34092   5
   1  -6   2 52.4964 2.84479   6
  -1   6   2 49.8317 3.44703   3
  -1   6   2 52.7365 3.27266   5
   1  -6   2 51.4698 3.14102   5
  -1   6   2 51.3659 3.23508   4
   1  -6  -2 52.8317 3.23968   5
  -1  -6   2 55.6385 3.45931   6
   1   6   2 49.9073 3.11339   4
  -1  -6   2 52.7056 3.19954   4
  -1  -6   2 51.5359 3.31918   5
   1  -6  -2 54.7443 3.38882   4
  -1  -6   2 50.1756 3.13439   6
   1   6   2 53.2486 3.87757   5
  -1   6  -2 52.1602 3.21280   5
  -1   6  -2 51.4960 3.40674   3
   1  -6  -2 52.7743 3.08715   6
  -1   6  -2 52.4426 3.20038   4
   1   6   2 50.9062 3.55519   3
   2  -6   2 205.618 5.96385   6
  -2  -6  -2 203.176 7.30880   5
  -2   6   2 200.298 6.78991   6
  -2   6   2 199.582 7.36990   4
  -2  -6  -2 215.832 7.42392   4
   2  -6   2 207.207 7.26410   4
   2   6  -2 211.264 7.49462   5
  -2   6   2 203.791 7.04424   5
   2   6  -2 192.841 7.55157   3
  -2   6   2 204.476 7.46092   3
   2  -6   2 202.770 7.19173   3
  -2   6  -2 205.747 6.82227   5
  -2  -6   2 199.424 7.28210   5
   2  -6  -2 205.906 6.54625   6
  -2  -6   2 202.216 7.10869   6
  -2   6  -2 196.662 7.12205   3
  -2   6  -2 198.519 6.55943   6
   2  -6  -2 203.708 7.51715   3
   2   6   2 212.779 8.49045   5
   2  -6  -2 197.403 7.42311   4
  -2   6  -2 201.771 7.22986   4
   2   6   2 196.789 7.54321   3
  -2  -6   2 204.481 6.94476   4
   3  -6   2 96.8550 3.50800   6
  -3   6   2 92.4758 4.56656   6
  -3  -6  -2 97.5585 4.89806   6
  -3  -6  -2 99.3653 5.01827   5
   3   6  -2 90.3338 5.13608   3
   3  -6   2 104.217 4.91202   3
  -3   6   2 94.1868 4.95511   3
  -3   6   2 92.7538 5.05785   4
  -3   6   2 90.4603 4.65555   5
   3   6  -2 99.1190 5.31726   5
   3  -6  -2 92.0510 5.08979   3
  -3  -6   2 91.9136 4.65352   4
  -3  -6   2 96.3336 5.00729   5
  -3   6  -2 94.0709 4.94222   4
  -3   6  -2 93.4721 4.32778   6
  -3  -6   2 94.3356 4.82470   6
   3  -6  -2 90.8547 4.17614   6
   3   6   2 99.3787 5.13530   5
  -3   6  -2 93.4070 4.41924   5
  -4  -6  -2 77.5962 4.60309   5
   4  -6   2 75.3123 4.41620   3
   4  -6   2 78.1666 2.69052   6
  -4   6   2 82.2792 4.38784   6
   4   6  -2 76.9870 5.22353   5
  -4  -6  -2 78.5449 4.66235   6
  -4   6   2 79.8430 4.91722   4
  -4   6   2 77.6199 4.33130   5
  -4   6   2 73.8006 4.60648   3
   4  -6  -2 79.6424 3.89833   6
   4  -6  -2 85.8107 4.94861   3
   4   6   2 76.2179 4.84193   5
  -4  -6   2 77.9606 4.78613   5
  -4   6  -2 71.5550 3.97085   6
  -4   6  -2 76.5422 4.78596   4
  -4   6  -2 76.3810 4.17470   5
  -4  -6   2 78.9109 4.73768   6
  -5   6   2 35.6914 4.16166   3
  -5   6   2 36.0345 3.94343   4
  -5  -6  -2 43.1158 3.90394   5
  -5  -6  -2 45.3120 3.96633   6
   5  -6   2 39.7543 3.52575   3
  -5   6   2 41.2023 3.43243   5
   5   6  -2 48.2838 4.40295   5
  -5   6  -2 38.6016 3.18687   5
  -5  -6   2 47.1421 4.08743   6
   5  -6  -2 38.1217 2.95651   6
  -5   6  -2 39.0535 3.28154   6
  -5   6  -2 43.4479 4.12844   4
  -6  -6  -2 14.9210 3.21776   5
   6   6  -2 15.0525 3.31876   5
  -6   6   2 14.5752 3.18664   5
  -6   6   2 9.45049 2.28542   5
  -6  -6  -2 17.7913 3.40250   6
  -6   6   2 16.7337 3.41720   3
  -6   6   2 9.91931 2.83453   4
  -6   6   2 14.1089 2.81310   6
   6  -6  -2 12.2680 2.04543   6
   6  -6  -2 11.0394 2.91914   3
  -6   6  -2 15.4855 2.99085   3
  -6   6  -2 14.5870 2.72064   5
  -6  -6   2 12.6962 3.30963   5
   6   6   2 15.8458 3.64334   5
  -6  -6   2 15.0238 3.03817   6
  -6   6  -2 9.43469 2.06236   5
  -6   6  -2 18.3792 3.66890   4
  -6   6  -2 8.68262 2.44629   6
   7  -6   2 14.6039 3.19508   3
  -7  -6  -2 20.9398 3.54101   6
  -7   6   2 16.6757 3.80916   4
  -7   6   2 15.9737 3.16000   6
   7   6  -2 20.4269 4.36098   5
   7   6   2 21.2350 6.89719   5
  -7   6  -2 21.8752 3.07107   5
  -7  -6   2 21.0608 3.59477   6
  -7   6  -2 19.1912 3.28983   6
  -7   6  -2 21.3312 3.50348   5
  -7   6  -2 20.1877 4.07241   4
   7  -6  -2 12.7982 3.44634   3
   0  -7  -2 23.1884 2.58647   5
   0   7   2 15.2785 2.25966   5
   0   7  -2 16.8224 2.70586   3
   0  -7   2 17.0500 2.45887   5
   0  -7  -2 17.2815 2.77485   3
   0   7  -2 17.5471 2.37810   5
   0  -7   2 14.7452 2.17725   6
   0  -7   2 18.1024 2.15919   4
   0  -7   2 16.5606 2.41282   3
   0  -7   2 21.1470 2.36326   6
   0   7   2 19.7137 2.32425   4
   0   7  -2 17.0328 2.11118   4
   1   7  -2 403.905 11.9724   5
   1  -7   2 386.635 11.6372   4
  -1   7   2 397.446 11.8117   4
  -1   7   2 404.175 11.8039   5
  -1   7   2 380.241 12.0251   3
  -1  -7  -2 410.488 12.6358   3
   1   7  -2 385.897 12.2251   3
   1   7  -2 410.488 11.1785   4
   1  -7   2 409.600 10.7159   6
  -1  -7  -2 386.502 13.0358   5
   1  -7   2 408.349 12.1458   3
   1  -7   2 410.711 10.7490   6
  -1  -7   2 392.199 11.7481   5
  -1   7  -2 396.574 11.5563   5
  -1  -7   2 413.705 11.4320   6
   1  -7  -2 401.287 11.0710   6
   1   7   2 406.827 12.5029   3
   1  -7  -2 414.156 12.4248   3
   1  -7  -2 407.610 11.6154   5
   1   7   2 402.475 11.5875   4
  -1   7  -2 404.115 12.1484   3
   1   7   2 410.647 12.0391   5
  -1  -7   2 382.293 10.9654   6
  -1   7  -2 395.069 11.5305   4
  -1  -7   2 401.237 11.5766   4
  -2  -7  -2 -0.3819 1.26531   6
  -2   7   2 1.60152 1.24866   6
   2  -7   2 1.49284 1.16418   6
  -2   7   2 3.52490 1.42087   4
  -2  -7  -2 0.42749 1.40210   5
   2   7  -2 0.88821 1.50264   5
  -2   7   2 0.86432 1.49235   3
   2  -7   2 1.60662 1.11369   6
   2  -7   2 0.58977 1.27084   3
  -2   7   2 0.47783 1.09379   5
   2   7  -2 0.39052 1.74136   3
  -2  -7   2 0.44375 1.46322   5
  -2   7  -2 1.06030 1.18706   6
   2  -7  -2 0.11803 1.22762   3
  -2  -7   2 1.49837 1.44538   6
  -2   7  -2 2.31443 1.26955   4
  -2   7  -2 1.47348 1.10122   3
   2  -7  -2 0.78247 1.14680   6
   2   7   2 0.42065 1.33310   5
  -2   7  -2 2.72473 1.28707   5
  -2  -7   2 0.62318 1.35194   4
   3  -7   2 168.437 5.31657   6
   3   7  -2 157.816 7.35746   5
  -3  -7  -2 175.407 7.38887   5
  -3  -7  -2 161.119 6.97433   6
   3  -7   2 171.420 7.03923   3
  -3   7   2 164.569 6.79031   5
  -3   7   2 160.755 7.17240   4
  -3   7   2 173.448 6.71400   6
  -3   7   2 159.099 7.16799   3
  -3   7  -2 158.977 7.04124   4
   3  -7  -2 167.817 7.40626   3
  -3  -7   2 173.828 7.09564   6
  -3   7  -2 161.339 6.51762   5
  -3   7  -2 162.782 6.31157   6
  -3   7  -2 159.557 6.79512   3
   3  -7  -2 160.050 6.05540   6
  -3  -7   2 155.954 7.22575   5
   3   7   2 169.148 7.41151   5
  -4   7   2 5.64831 2.01070   4
  -4  -7  -2 5.25263 2.21002   5
   4  -7   2 2.02345 1.48569   3
   4   7  -2 6.44770 2.31356   5
  -4   7   2 0.41714 2.13949   3
  -4  -7  -2 6.42074 2.01057   6
   4  -7   2 3.73181 1.01580   6
  -4   7  -2 1.99028 1.62001   6
  -4   7  -2 3.77586 1.48929   5
   4   7   2 3.15149 1.98125   5
  -4  -7   2 4.86483 2.31793   5
  -4  -7   2 5.67421 2.12355   6
  -4   7  -2 0.29937 1.73752   3
   4  -7  -2 4.48764 1.71018   6
  -4   7  -2 1.01950 1.99718   4
   4  -7  -2 2.91017 1.69990   3
  -5   7   2 232.724 8.85245   6
   5  -7   2 241.985 9.07666   3
  -5   7   2 227.015 9.97051   3
  -5   7   2 223.490 8.76340   5
  -5  -7  -2 204.934 10.7457   5
   5   7  -2 242.655 9.98154   5
  -5  -7  -2 242.596 9.45322   6
  -5   7   2 247.402 10.0960   4
  -5   7  -2 239.951 8.56287   6
   5   7   2 243.781 9.84716   5
  -5   7  -2 225.084 9.14039   3
   5  -7  -2 230.835 9.41300   3
  -5  -7   2 235.530 9.43621   6
  -5   7  -2 239.090 8.57065   5
  -5   7  -2 233.285 9.77187   4
   6  -7   2 5.43402 2.01709   3
  -6   7   2 3.88574 2.07626   6
  -6  -7  -2 2.73930 3.74908   5
  -6   7   2 4.31887 3.40436   5
  -6   7   2 5.64737 2.05110   5
  -6  -7  -2 4.04878 2.53213   6
  -6   7   2 0.31493 2.33060   4
   6   7  -2 3.07424 3.47365   5
   6  -7  -2 3.97188 2.54495   3
   6   7   2 -0.0863 3.26734   5
  -6  -7   2 1.59122 2.53445   6
  -6   7  -2 3.65457 2.73405   5
  -6   7  -2 3.11805 1.85155   5
  -6   7  -2 -1.2871 2.03865   4
  -6   7  -2 5.86098 2.07057   6
   0   8  -2 -0.1642 1.02767   4
   0   8   2 0.70172 1.14192   4
   0   8   2 0.40843 1.15399   5
   0  -8   2 1.44009 1.45121   6
   0  -8  -2 2.22048 1.66405   3
   0   8  -2 2.75513 1.42388   5
   0   8   2 -0.5381 1.77871   3
  -1   8   2 7.44840 1.95175   4
   1  -8   2 9.68078 1.92008   6
  -1  -8  -2 8.60076 2.22444   3
   1   8  -2 9.06306 2.11012   5
  -1   8   2 9.38322 2.06327   5
   1  -8   2 10.2948 2.31076   3
  -1   8   2 7.06753 2.14415   3
   1  -8   2 8.06944 1.80302   6
   1   8  -2 6.30988 2.30307   3
  -1   8  -2 11.6241 2.16581   5
  -1   8  -2 7.24426 1.89676   4
  -1  -8   2 9.67421 2.09394   6
  -1   8  -2 7.33956 2.40207   3
   1  -8  -2 5.31581 1.95836   3
   1   8   2 8.54388 2.00910   5
   2  -8   2 70.7750 3.85891   6
  -2  -8  -2 74.5171 5.34021   6
  -2   8   2 80.4805 5.06248   6
   2  -8   2 73.9794 5.00586   3
  -2  -8  -2 73.5457 4.99248   5
  -2   8   2 70.2762 4.61479   5
   2   8  -2 76.5357 5.07375   5
  -2   8   2 77.2527 5.15983   3
  -2   8  -2 69.1255 4.90949   3
  -2  -8   2 70.5971 4.71962   6
   2   8   2 75.1961 4.84785   5
   2  -8  -2 76.0594 5.10972   3
  -2   8  -2 69.2372 4.60051   4
   3   8  -2 20.8145 3.18519   5
   3  -8   2 19.7367 2.24470   6
  -3   8   2 21.6888 3.11967   3
  -3   8   2 19.6541 2.93626   4
  -3   8   2 18.6099 2.82281   5
  -3   8   2 20.3927 2.85902   6
  -3  -8  -2 21.2118 3.21885   6
  -3  -8  -2 17.3090 3.06278   5
   3  -8   2 19.8732 2.88815   3
  -3   8  -2 18.3056 2.60071   5
   3   8   2 19.8661 3.23745   5
   3  -8  -2 20.2960 3.09156   3
  -3   8  -2 23.3072 2.97855   4
  -3   8  -2 21.0129 3.23751   3
  -3   8  -2 18.6981 2.94659   6
  -3  -8   2 21.1191 3.13193   6
   4  -8   2 20.4755 1.81381   6
   4   8  -2 21.2719 3.57114   5
  -4   8   2 21.0965 2.90759   5
  -4   8   2 20.0393 3.00348   6
   4  -8   2 24.6058 3.11260   3
  -4   8   2 21.4051 3.02753   4
  -4  -8  -2 23.7572 3.50881   6
  -4   8   2 21.8959 3.35065   3
  -4  -8  -2 16.9549 3.44708   5
   4   8   2 18.5421 3.57934   5
  -4   8  -2 15.9639 3.06563   4
  -4  -8   2 17.7250 3.12485   6
   4  -8  -2 14.8824 2.94217   3
  -4   8  -2 21.5087 2.83568   5
  -4   8  -2 20.7874 2.77984   6
  -4   8  -2 18.4498 3.27391   3
   5  -8   2 4.13518 1.85797   3
  -5   8   2 4.74983 1.99000   4
  -5   8   2 4.67198 1.96488   5
  -5  -8  -2 2.30163 2.00096   6
   5   8  -2 2.23095 2.74794   5
  -5   8   2 -3.7119 2.88942   3
  -5   8   2 0.07317 1.75138   6
  -5   8  -2 -1.3084 1.18087   5
  -5   8  -2 -3.0808 1.70143   4
   5   8   2 3.17208 2.62477   5
  -5  -8   2 -1.5120 2.11201   6
   5  -8  -2 0.78018 1.90050   3
  -5   8  -2 0.87620 2.52004   3
  -5   8  -2 -0.4735 1.65854   6
   6  -8   2 2.55756 2.27878   3
  -6   8   2 0.77040 2.32996   4
   6   8   2 -1.8611 2.94516   5
  -6   8  -2 0.04548 1.58946   5
   6  -8  -2 -2.0888 2.13777   3
  -6   8  -2 -1.2510 1.89249   6
   0   9   2 15.4721 2.71429   4
   0   9  -2 17.5790 3.06251   5
   0  -9   2 20.8829 2.93891   6
   0   9   2 18.5017 2.95061   5
   0  -9  -2 18.2042 3.36708   3
   1  -9   2 88.1855 5.60522   3
   1  -9   2 87.6360 4.66526   6
  -1   9   2 83.3689 5.19771   4
  -1  -9  -2 89.8665 5.32892   6
   1   9  -2 78.3799 6.35144   5
  -1   9   2 98.2035 5.66679   5
  -1  -9   2 81.9377 5.74933   6
  -1   9  -2 85.2144 5.61230   3
   1   9   2 89.3579 5.53311   5
  -1   9  -2 84.0666 5.07368   4
   1  -9  -2 93.1582 5.96572   3
  -1   9  -2 87.3557 5.31747   5
  -2   9   2 57.3913 4.44923   4
   2  -9   2 56.9245 4.54073   3
   2  -9   2 53.6994 3.67074   6
  -2   9   2 63.3649 4.72965   5
  -2  -9  -2 51.8278 4.48432   6
   2  -9  -2 52.6878 4.75104   3
   2   9   2 53.7959 4.55273   5
  -2   9  -2 52.1195 4.19970   5
  -2  -9   2 60.8862 4.42037   6
  -2   9  -2 59.8311 4.40894   4
  -2   9  -2 52.7135 4.58714   3
  -3   9   2 6.71583 2.07570   4
  -3   9   2 3.56858 1.87729   5
  -3  -9  -2 4.02129 2.33493   6
   3  -9   2 5.29934 1.52660   6
   3  -9   2 7.38666 2.29708   3
  -3   9   2 3.87542 1.92138   6
  -3   9  -2 4.37464 1.78289   6
  -3   9  -2 4.09458 2.63819   3
   3  -9  -2 4.76846 2.24877   3
  -3   9  -2 5.21747 1.72046   5
   3   9   2 4.11463 2.44781   5
  -3  -9   2 5.26422 2.21872   6
  -3   9  -2 3.98868 2.05148   4
   4  -9   2 35.4184 3.81336   3
  -4  -9  -2 33.3269 3.90835   6
   4   9  -2 33.6482 5.39693   5
  -4   9   2 35.8871 3.65628   6
  -4   9   2 38.8678 4.20144   4
  -4   9   2 33.7497 3.85963   5
  -4   9  -2 33.9964 3.49883   5
  -4  -9   2 31.8647 4.01663   6
  -4   9  -2 31.4148 3.89549   4
   4  -9  -2 33.6814 4.09041   3
   4   9   2 31.1749 4.65389   5
  -4   9  -2 34.4047 4.27934   3
   5   9  -2 46.1693 5.87619   5
   5  -9   2 45.1015 4.28856   3
  -5  -9  -2 43.2564 5.42912   6
  -5   9  -2 55.4873 5.27075   4
   5   9   2 42.6821 5.35744   5
  -5   9  -2 43.5728 3.83054   6
   5  -9  -2 44.6312 4.78437   3
  -5   9  -2 47.0910 4.49932   5
   0 -10  -2 47.9161 5.12935   3
   0  10  -2 53.6407 4.58124   5
   0  10  -2 52.1632 4.14596   4
   0  10   2 55.1176 4.71181   5
   0 -10   2 54.6687 4.15255   6
   0  10   2 52.1047 4.28196   4
   0 -10  -2 57.3926 4.50840   6
  -1 -10  -2 1.42822 1.87957   6
  -1  10   2 -0.3415 1.79840   5
   1  10  -2 3.19347 2.28951   5
   1 -10   2 -0.2390 1.49561   6
  -1  10   2 1.77791 1.67588   4
  -1  10  -2 -0.3447 1.68301   5
  -1  10  -2 1.33465 1.63679   4
   1  10   2 1.41045 1.73845   5
   1 -10  -2 -0.9583 1.97381   3
  -1 -10   2 -0.7822 1.64160   6
   1 -10  -2 0.71113 1.76795   6
  -2  10   2 1.50503 1.87316   5
   2 -10   2 2.48816 1.79695   3
   2  10  -2 -0.8414 2.20604   5
  -2 -10  -2 0.45364 1.86041   6
   2 -10   2 2.18713 1.64264   6
  -2  10   2 -1.3486 1.30857   4
  -2 -10   2 0.35003 1.73969   6
  -2  10  -2 -0.2237 1.51787   4
   2 -10  -2 -1.3473 1.46374   3
   2 -10  -2 2.56937 1.69050   6
  -2  10  -2 3.09187 1.78749   5
   2  10   2 2.28486 2.15430   5
   3 -10   2 3.61640 1.72492   6
   3  10  -2 5.90001 3.31845   5
  -3  10   2 5.28729 2.35845   4
  -3  10   2 5.54037 2.32686   5
   3 -10   2 7.47905 2.60202   3
  -3 -10  -2 7.67923 2.53187   6
   3 -10  -2 5.47265 2.53384   3
   3  10   2 9.45629 2.94857   5
  -3  10  -2 7.12599 2.21106   5
  -3  10  -2 4.57502 2.13529   4
  -3 -10   2 6.36244 2.57319   6
   0   0  -3 0.20425 0.22373   3
   0   0   3 0.34737 0.19512   5
   1   0  -3 -0.3406 0.22221   4
  -1   0   3 -0.1087 0.22680   4
   1   0   3 -0.1614 0.15144   5
   1   0  -3 -0.1464 0.32388   6
   1   0  -3 -0.4571 0.36030   3
  -1   0  -3 0.02079 0.15967   5
   1   0   3 0.13977 0.14991   3
  -1   0   3 0.62463 0.41311   6
  -1   0   3 -0.1150 0.43037   3
  -1   0   3 0.46194 0.38776   5
   1   0  -3 0.52683 0.43299   5
  -2   0   3 1.92425 0.67377   5
  -2   0   3 0.76301 0.54527   4
   2   0  -3 1.31990 0.58915   6
   2   0  -3 1.11876 0.56365   4
  -2   0   3 -0.1800 0.53149   6
  -2   0  -3 0.67855 0.38619   5
   2   0   3 0.52679 0.41501   5
  -2   0   3 -0.1686 0.71294   3
  -3   0   3 0.49730 0.71179   5
  -3   0  -3 -0.4004 0.50821   6
  -3   0   3 0.52927 0.76186   3
   3   0  -3 0.83863 0.65759   6
   3   0   3 0.45281 0.61967   5
   3   0  -3 0.84619 0.79565   5
   3   0  -3 0.82050 0.93360   3
  -3   0   3 0.11100 0.68319   6
  -3   0  -3 0.40579 0.59660   5
  -3   0  -3 -0.3719 0.72578   4
  -3   0   3 0.74630 0.75785   4
   4   0   3 3.68274 0.97299   5
  -4   0  -3 4.72952 1.25985   4
  -4   0   3 2.01196 1.05099   5
   4   0  -3 1.44356 0.90406   6
  -4   0   3 2.57915 1.02075   4
  -4   0  -3 1.49673 0.86337   6
   4   0   3 3.21687 1.13812   3
  -4   0  -3 2.81807 0.90134   5
  -4   0   3 4.79597 1.35779   6
   4   0  -3 4.96858 1.30449   5
   4   0  -3 2.89421 1.27040   3
   5   0   3 0.80523 1.18907   3
  -5   0   3 1.71759 1.20939   5
  -5   0  -3 1.19167 1.12751   6
   5   0  -3 3.55280 1.45118   5
  -5   0  -3 0.62640 0.98895   5
   5   0   3 4.15023 1.37703   5
  -5   0   3 0.89840 1.20402   6
   5   0  -3 1.06280 1.38023   3
   5   0  -3 0.75590 1.02618   6
  -5   0   3 2.30076 1.46856   4
  -5   0  -3 1.45704 1.17489   4
   6   0  -3 1.70039 1.24227   6
   6   0   3 3.74563 1.79357   3
   6   0  -3 1.75312 2.19283   3
  -6   0   3 4.48857 1.88448   4
  -6   0  -3 3.03597 1.45277   5
  -6   0  -3 2.42206 1.99010   4
  -6   0  -3 0.79250 1.50310   6
   6   0   3 4.57090 1.89631   5
  -6   0   3 3.98069 1.76321   6
  -6   0   3 2.73465 1.63305   5
   6   0  -3 3.79131 1.81232   5
  -7   0   3 0.58464 2.05899   6
  -7   0   3 1.80367 2.21529   4
  -7   0  -3 2.33849 1.61954   5
  -7   0  -3 2.64330 1.83997   6
   7   0  -3 1.45721 2.30595   3
  -7   0   3 6.57048 3.23789   5
  -7   0  -3 0.24918 2.05559   4
   8   0   3 7.21971 3.07165   3
  -8   0  -3 12.7483 3.25885   6
  -8   0  -3 7.60213 2.62894   5
  -8   0  -3 7.50438 2.69661   4
  -8   0   3 4.77514 2.68158   6
   0  -1  -3 1396.61 27.3417   5
   0   1   3 1393.29 27.1659   6
   0  -1   3 1426.70 25.8182   6
   0  -1   3 1411.30 26.7827   6
   0  -1  -3 1419.89 27.4541   4
   0   1   3 1388.90 27.5121   3
   0  -1   3 1383.00 26.7874   4
   0  -1  -3 1401.35 27.2226   6
   0  -1  -3 1375.15 27.5152   3
  -1  -1  -3 898.984 17.7101   5
   1  -1   3 887.934 17.0436   3
  -1   1   3 889.045 17.6837   6
   1   1  -3 874.901 18.0368   5
  -1   1   3 876.800 18.0361   3
  -1   1   3 880.569 17.8128   4
  -1  -1  -3 901.680 17.8843   3
   1  -1   3 872.466 17.6969   4
   1   1  -3 867.523 17.8496   6
  -1  -1   3 872.922 17.9969   5
  -1   1  -3 895.267 17.1022   3
   1  -1  -3 867.217 17.7876   4
   1  -1  -3 907.333 18.1032   3
  -1   1  -3 885.736 16.9879   5
  -1   1  -3 869.968 17.7244   4
   1  -1  -3 885.569 17.6879   6
   1   1   3 853.989 17.7730   3
  -1  -1   3 880.837 17.8473   6
  -2   1   3 402.631 9.67627   3
  -2  -1  -3 397.238 8.78546   5
  -2   1   3 398.800 9.03569   6
  -2   1   3 399.985 9.32830   4
   2   1  -3 400.313 9.68634   3
   2   1  -3 402.881 9.61335   5
  -2   1   3 396.186 9.46596   5
   2  -1   3 400.523 9.39329   4
   2   1  -3 393.410 9.33256   6
  -2   1  -3 400.001 8.13166   6
  -2   1  -3 399.057 9.46431   4
   2  -1  -3 402.327 9.48398   3
   2  -1  -3 393.088 9.44087   4
  -2   1  -3 399.875 8.68262   3
  -2   1  -3 399.672 8.49203   5
   2  -1  -3 403.297 9.14531   6
  -2  -1   3 401.651 9.21794   6
  -2  -1   3 393.495 9.51691   5
  -3   1   3 214.636 6.31466   4
  -3  -1  -3 207.138 5.47594   6
   3   1  -3 207.613 6.50575   3
  -3   1   3 206.765 6.25692   5
   3   1  -3 207.286 5.88440   6
  -3   1   3 207.904 6.52088   3
  -3   1   3 208.856 5.89362   6
   3   1  -3 207.694 6.26549   5
  -3  -1  -3 208.192 5.68316   5
   3  -1   3 190.994 5.96639   3
   3  -1  -3 208.882 6.49760   3
   3  -1  -3 211.226 5.77222   6
  -3   1  -3 208.626 5.57007   3
  -3  -1   3 204.664 6.14222   6
   3  -1  -3 208.381 6.22750   4
  -3  -1   3 207.308 6.08622   4
  -3  -1   3 208.591 6.26903   5
  -3   1  -3 214.096 6.44334   4
  -3   1  -3 208.798 5.42193   5
  -3   1  -3 212.832 5.16764   6
   4  -1   3 158.324 5.11119   3
   4   1  -3 158.845 6.13682   3
  -4   1   3 162.443 5.68478   5
  -4  -1  -3 156.577 5.13086   5
  -4   1   3 164.969 5.48467   6
  -4   1   3 164.821 5.94728   4
  -4  -1  -3 153.780 5.04541   6
   4   1  -3 154.202 5.26235   6
   4   1  -3 166.554 5.89225   5
   4  -1  -3 154.264 5.07821   6
  -4  -1   3 172.457 5.99749   4
  -4   1  -3 163.716 4.83350   6
   4   1   3 166.328 5.53900   3
   4  -1  -3 154.539 5.73847   4
  -4   1  -3 157.474 5.19881   3
   4  -1  -3 169.324 6.08985   3
  -4   1  -3 163.037 6.07998   4
  -4  -1   3 158.932 5.67997   5
  -4  -1   3 155.327 5.53371   6
  -5  -1  -3 174.299 6.06424   5
  -5   1   3 176.487 6.83540   4
  -5   1   3 172.740 6.15953   6
  -5  -1  -3 176.850 6.91854   4
   5  -1   3 174.345 6.06263   3
  -5   1   3 175.468 6.57307   5
   5   1  -3 175.283 6.91016   3
  -5   1   3 173.980 6.89142   3
   5   1  -3 176.453 5.93191   6
   5   1  -3 176.426 6.61754   5
  -5  -1  -3 180.842 5.96780   6
   5  -1  -3 177.084 6.83232   3
  -5   1  -3 174.630 7.02875   4
  -5   1  -3 170.220 6.85670   5
  -5  -1   3 173.926 6.44507   5
  -5  -1   3 175.817 6.49349   6
  -5  -1   3 175.549 6.63559   4
   5  -1  -3 176.498 5.80138   6
  -5   1  -3 176.486 6.41991   6
   5   1   3 173.945 6.38212   3
  -6  -1  -3 80.8952 4.26407   6
  -6  -1  -3 74.1470 4.05844   5
  -6  -1  -3 71.5522 4.82807   4
   6  -1   3 71.2198 4.22328   3
   6   1  -3 74.0710 5.29854   3
  -6   1   3 74.4596 4.28447   6
  -6   1   3 74.4048 4.77923   4
   6   1  -3 77.3639 4.70066   5
  -6   1   3 70.9137 4.47141   5
  -6   1  -3 76.6565 4.93824   4
   6  -1  -3 74.6700 3.78038   6
  -6  -1   3 80.1965 4.87150   4
  -6   1  -3 74.8683 3.94750   5
   6   1   3 76.2750 4.52346   3
  -6  -1   3 77.0117 4.58589   6
  -6   1  -3 83.0161 4.10800   6
   6  -1  -3 72.4028 5.03439   3
  -7  -1  -3 45.9245 3.99770   6
   7   1  -3 43.2982 4.55620   5
   7   1  -3 41.2150 4.71854   3
   7  -1   3 47.0139 3.96647   3
  -7   1   3 43.5999 3.89815   5
  -7  -1  -3 39.1044 4.42692   4
  -7  -1  -3 44.9683 3.75296   5
  -7   1   3 51.0680 4.55775   4
  -7   1   3 45.9103 4.11736   6
  -7   1  -3 47.4377 3.82863   6
  -7  -1   3 42.0239 3.86935   6
  -7   1  -3 41.1978 3.46015   5
   7  -1  -3 44.3333 4.49521   3
  -7   1  -3 36.5295 4.39168   4
  -7  -1   3 41.8963 3.85894   5
  -7  -1   3 43.0187 4.38152   4
   7   1   3 44.6351 4.19491   3
   8   1  -3 19.6629 4.18864   3
  -8   1   3 18.1946 3.31259   6
  -8  -1  -3 15.4437 3.38791   6
  -8   1   3 18.7803 3.85755   4
  -8  -1  -3 17.5822 3.07273   5
  -8  -1  -3 24.4162 3.57801   4
  -8   1   3 14.7881 4.22101   5
   8  -1   3 10.3179 3.44390   3
  -8   1  -3 23.4917 3.66693   6
  -8  -1   3 19.3941 3.51809   5
   8  -1  -3 15.8456 3.92450   3
  -8  -1   3 21.4084 3.29060   6
  -8   1  -3 19.4484 3.22667   5
  -8  -1   3 19.3453 3.89130   4
  -8   1  -3 13.4421 3.99215   4
   8   1   3 19.8309 4.25400   3
   0  -2   3 784.946 15.7895   6
   0   2   3 798.215 16.6906   3
   0  -2   3 769.217 15.8987   6
   0  -2   3 790.381 16.1823   5
   0  -2  -3 791.021 16.4089   5
   0  -2  -3 816.929 16.8010   3
   0  -2  -3 797.509 16.5700   4
   0   2  -3 797.523 16.4182   3
   0  -2  -3 798.915 16.2475   6
   0   2  -3 763.229 16.0186   6
   0  -2   3 795.992 15.9690   4
   0   2   3 804.557 16.1958   6
   0   2  -3 809.147 15.9772   4
   0   2   3 799.335 16.4468   5
   0   2   3 807.712 16.5684   4
  -1  -2  -3 363.062 8.50101   4
   1   2  -3 358.669 8.56310   5
  -1   2   3 360.396 8.26184   6
  -1   2   3 361.195 8.56805   4
  -1  -2  -3 374.407 8.69599   3
  -1   2   3 362.136 8.66634   3
   1  -2   3 369.646 7.82532   5
  -1  -2  -3 366.627 8.39292   5
   1  -2   3 350.216 7.97103   3
   1   2  -3 359.166 8.38642   6
   1  -2   3 361.326 8.24655   4
  -1  -2   3 364.750 8.39013   6
  -1   2  -3 364.174 8.02429   3
   1  -2  -3 357.869 8.58975   4
   1  -2  -3 370.353 8.74394   3
  -1   2  -3 371.623 7.88358   5
  -1  -2   3 355.228 8.49284   5
   1  -2  -3 366.658 8.28980   6
  -1   2  -3 362.281 7.58935   6
  -1   2  -3 355.115 8.24724   4
   1   2   3 369.724 8.62788   3
  -1  -2   3 369.271 7.92778   4
   1   2   3 371.025 8.42697   5
  -2  -2  -3 6.86356 0.91972   5
  -2   2   3 9.14036 1.31088   3
   2   2  -3 8.64947 1.22982   5
   2   2  -3 7.08054 1.13337   6
   2  -2   3 6.82120 1.27234   4
  -2   2   3 8.25696 1.14884   6
  -2   2   3 8.93133 1.35326   4
  -2  -2   3 8.44658 1.16022   5
   2  -2  -3 7.34134 1.14532   3
   2  -2  -3 8.79027 1.32991   4
   2   2   3 6.91272 0.98882   3
   2   2   3 7.25214 1.03093   5
  -2   2  -3 7.30430 1.19819   4
  -2   2  -3 6.93938 0.73948   6
  -2  -2   3 9.13470 1.26920   6
  -2   2  -3 6.04305 0.79347   3
  -3   2   3 115.684 4.04577   6
   3  -2   3 109.746 4.29719   4
   3  -2   3 112.284 3.76488   3
  -3   2   3 121.693 4.54731   4
   3   2  -3 114.476 4.49113   5
   3   2  -3 112.564 4.10899   6
  -3  -2  -3 114.817 4.01851   5
  -3   2   3 113.631 4.32600   5
  -3  -2  -3 113.217 3.88370   6
  -3   2   3 120.278 4.59730   3
  -3  -2   3 114.366 4.34253   5
   3  -2  -3 106.082 4.37127   4
  -3   2  -3 116.149 3.84065   3
   3  -2  -3 112.073 3.92703   6
  -3  -2   3 112.847 4.28044   6
   3  -2  -3 113.803 4.43854   3
  -3   2  -3 115.289 3.47194   6
   3   2   3 112.332 4.06988   5
  -3   2  -3 120.157 4.53032   4
  -3   2  -3 112.811 3.67790   5
  -4   2   3 0.39655 0.81798   4
  -4  -2  -3 0.93711 0.75955   5
  -4   2   3 3.09750 1.38027   3
   4   2  -3 1.70948 1.39328   3
  -4   2   3 0.54571 0.91913   5
   4   2  -3 0.76632 1.06042   5
   4  -2   3 0.20582 0.72171   3
   4   2  -3 1.21873 0.94985   6
  -4   2   3 1.07706 0.97593   6
   4  -2   3 1.55631 0.96967   4
   4   2   3 0.08032 0.86457   5
   4  -2  -3 0.76996 0.97720   4
  -4  -2   3 -0.3657 0.91925   5
  -4  -2   3 3.17997 1.18051   6
  -4   2  -3 0.11738 1.09875   4
  -4   2  -3 1.47465 1.03769   3
  -4   2  -3 2.14478 0.92087   6
   4  -2  -3 1.35766 0.97279   3
  -4   2  -3 0.45373 0.84681   5
   4  -2  -3 0.15863 0.81754   6
  -5  -2  -3 71.6321 3.73502   6
  -5   2   3 71.2629 3.83554   6
   5  -2   3 71.9984 3.60150   3
  -5   2   3 74.2931 4.34750   4
   5   2  -3 72.3643 4.09666   6
  -5   2   3 69.3395 4.17097   5
  -5   2   3 69.0379 4.39141   3
   5   2  -3 72.0824 4.33528   5
  -5  -2  -3 74.1390 3.69137   5
   5  -2  -3 72.0657 3.38344   6
   5   2   3 75.5988 4.06625   5
   5  -2  -3 73.2521 4.21085   3
  -5   2  -3 68.0970 3.41093   6
  -5   2  -3 70.7797 3.78333   3
   5   2   3 72.5139 4.10075   3
  -5   2  -3 71.5984 4.40774   4
  -5  -2   3 59.5844 4.72940   5
  -5  -2   3 71.7697 4.02681   6
  -5  -2   3 69.9060 4.20108   4
   5  -2  -3 69.4357 4.25684   4
  -6   2   3 37.7014 3.50091   4
  -6   2   3 33.2496 3.51857   5
  -6   2   3 40.4299 3.75534   3
  -6  -2  -3 36.6314 3.86317   4
   6  -2   3 36.6460 3.02218   3
  -6   2   3 35.2316 3.26480   6
   6   2  -3 41.9787 4.14483   3
  -6  -2  -3 37.7501 3.14283   6
   6   2  -3 39.3775 3.56648   5
  -6  -2  -3 33.0750 3.02447   5
   6  -2  -3 35.9676 3.55012   3
   6   2   3 29.4778 3.35817   3
  -6   2  -3 34.6928 3.93418   4
  -6   2  -3 36.3425 3.00167   6
  -6  -2   3 37.9129 3.52309   4
  -6  -2   3 40.7465 3.44826   6
   6   2   3 36.1174 3.39734   5
  -6  -2   3 36.5840 3.39993   5
   6  -2  -3 36.6780 2.59609   6
  -7  -2  -3 9.72961 2.77308   4
  -7   2   3 8.47601 2.48871   5
   7  -2   3 2.44450 2.05107   3
  -7  -2  -3 5.74720 2.22992   5
   7   2  -3 5.72196 3.20436   3
  -7   2   3 6.16664 2.55414   4
  -7   2   3 5.28770 2.24215   6
   7   2  -3 9.29873 2.94753   5
  -7   2  -3 6.09945 2.17191   6
  -7   2  -3 5.74961 2.76894   4
   7  -2  -3 5.76919 2.71007   3
  -7  -2   3 5.39389 2.47447   6
  -7  -2   3 7.99515 2.58967   5
   7   2   3 5.14050 2.73211   5
  -7  -2   3 4.10815 2.40683   4
   7   2   3 10.3839 2.94379   3
   7  -2  -3 7.01730 1.94584   6
   8   2  -3 3.93174 3.08711   3
   8   2  -3 0.53799 2.95961   5
  -8   2   3 2.75430 3.38824   5
  -8   2   3 2.43819 1.91873   4
  -8  -2  -3 -1.5142 2.30338   6
   8  -2   3 5.55994 2.49296   3
  -8  -2  -3 -2.5707 2.46610   5
  -8  -2  -3 -4.1169 2.35852   4
  -8  -2   3 -0.4590 2.78042   5
   8   2   3 2.97429 3.12378   3
  -8  -2   3 -2.4301 2.42173   6
  -8   2  -3 -1.4426 2.54041   4
  -8   2  -3 0.56427 2.41091   6
   8  -2  -3 -5.0899 2.46601   3
  -8  -2   3 4.90745 2.69951   4
   0  -3  -3 487.416 11.5713   3
   0  -3  -3 487.360 11.4079   6
   0  -3   3 484.982 11.2813   3
   0   3   3 485.959 11.2447   5
   0  -3   3 487.363 10.5266   6
   0  -3  -3 487.471 11.8967   4
   0   3   3 485.739 11.5057   3
   0  -3   3 493.528 10.6691   6
   0   3  -3 483.898 11.2708   3
   0   3  -3 491.952 10.7457   4
   0  -3   3 487.276 10.7662   4
   0  -3  -3 502.212 11.2244   5
   0   3   3 499.478 11.3445   4
   0   3  -3 503.056 11.0332   5
  -1  -3  -3 270.203 7.30022   3
  -1   3   3 263.246 6.75449   6
   1  -3   3 262.413 5.99318   6
   1  -3   3 263.476 6.72641   3
  -1   3   3 269.455 7.17824   4
  -1  -3  -3 266.596 7.02316   4
  -1   3   3 260.409 7.19398   3
   1  -3   3 270.685 6.49423   5
  -1  -3  -3 269.454 6.97498   5
  -1   3   3 273.712 7.00445   5
   1   3  -3 260.024 7.24241   3
   1  -3   3 263.655 6.80711   4
   1  -3   3 263.698 5.93144   6
   1   3  -3 262.879 7.06061   5
  -1  -3   3 264.171 6.83924   6
   1  -3  -3 261.660 6.73516   6
  -1   3  -3 271.332 6.55615   5
  -1   3  -3 268.536 6.30148   6
   1   3   3 262.939 7.18735   3
   1   3   3 264.266 6.98808   5
  -1   3  -3 270.728 6.78936   3
   1  -3  -3 262.712 7.17418   4
   1  -3  -3 266.248 7.30194   3
  -1  -3   3 265.956 7.56724   5
  -1   3  -3 270.116 6.83405   4
  -1  -3   3 264.073 6.49398   4
   2  -3   3 69.2092 2.74561   3
  -2   3   3 62.2226 3.05046   3
   2  -3   3 63.4696 2.96582   4
   2   3  -3 67.6913 2.95159   6
  -2   3   3 67.9057 3.19486   4
  -2   3   3 68.5518 2.86999   6
   2   3  -3 66.0689 3.11776   5
  -2  -3  -3 66.9158 2.93357   5
   2  -3  -3 61.2364 3.04408   4
   2  -3  -3 69.3281 3.24782   3
  -2  -3   3 71.7962 3.07868   6
   2   3   3 65.2213 3.04359   3
  -2   3  -3 68.1559 2.44928   6
   2  -3  -3 63.8356 2.74262   6
  -2   3  -3 66.0725 2.69514   3
   2   3   3 67.7331 2.99452   5
  -2   3  -3 67.2823 3.03523   4
  -2   3  -3 65.9521 2.53792   5
   3  -3   3 3.40994 0.88160   3
  -3   3   3 5.44026 1.28161   6
   3   3  -3 3.34354 1.20101   5
   3  -3   3 4.34579 1.11500   4
  -3   3   3 5.54478 1.40140   3
   3   3  -3 4.44118 1.09726   6
  -3  -3  -3 6.73684 1.31463   5
  -3   3   3 4.74581 1.30666   4
   3   3   3 6.22531 1.32083   5
  -3   3  -3 4.01544 0.83421   5
   3  -3  -3 4.45754 1.16048   3
  -3   3  -3 4.72502 0.93230   6
  -3  -3   3 4.34347 1.21570   6
  -3  -3   3 5.89093 1.33490   5
   3   3   3 7.07672 1.35129   3
   3  -3  -3 4.71875 1.18458   4
  -3   3  -3 4.70007 1.00619   3
   3  -3  -3 5.33949 1.13700   6
  -3   3  -3 5.61450 1.48558   4
  -4   3   3 120.717 4.69374   6
   4   3  -3 117.201 5.18483   5
  -4  -3  -3 116.420 4.68325   6
  -4  -3  -3 113.217 4.59170   5
   4  -3   3 118.139 5.66747   4
  -4   3   3 110.776 5.10858   4
   4  -3   3 119.645 4.39930   3
  -4   3   3 110.770 4.81667   5
  -4   3   3 111.276 5.17961   3
   4   3   3 117.783 4.86146   5
  -4   3  -3 113.266 4.03818   6
   4  -3  -3 110.660 4.98131   3
  -4  -3   3 110.592 4.84880   5
  -4   3  -3 117.590 5.21870   4
  -4  -3   3 115.251 4.86866   6
  -4   3  -3 111.125 4.39988   3
   4  -3  -3 111.401 4.20942   6
   5   3  -3 51.4570 4.25264   3
  -5   3   3 53.6490 3.42689   6
  -5   3   3 52.6321 3.93320   4
   5  -3   3 50.6064 3.15955   3
  -5   3   3 51.8827 3.58643   5
   5   3  -3 50.9842 4.05954   5
  -5  -3  -3 48.1679 3.24435   5
  -5   3   3 51.8181 3.95196   3
  -5  -3  -3 51.6640 3.35006   6
  -5   3  -3 54.6865 3.99812   4
   5  -3  -3 51.0364 2.97328   6
  -5   3  -3 53.5436 3.03738   6
   5  -3  -3 55.2256 3.73816   3
   5   3   3 50.9725 3.68751   5
  -5  -3   3 47.0780 3.59632   5
  -5  -3   3 46.4945 3.58512   6
  -5   3  -3 49.1890 3.22132   3
   6  -3   3 82.7947 4.47288   3
   6   3  -3 84.6818 5.55556   3
  -6   3   3 75.7662 5.29843   3
  -6   3   3 91.5240 6.28249   4
  -6  -3  -3 81.2982 4.56678   5
  -6   3   3 87.8301 4.78743   6
   6   3  -3 83.8340 5.20704   5
  -6  -3  -3 83.2983 4.86402   6
  -6   3   3 79.8468 5.03354   5
   6   3   3 79.9857 5.23433   3
  -6   3  -3 76.6499 4.49959   3
   6  -3  -3 83.2275 3.91289   6
   6  -3  -3 82.1812 5.12002   3
  -6   3  -3 82.4184 4.39907   6
  -6  -3   3 91.9234 5.83698   6
  -6   3  -3 82.7795 6.37171   4
  -6  -3   3 81.9141 4.97065   5
   6   3   3 87.8525 5.15112   5
   7   3  -3 -2.7806 2.13619   5
  -7  -3  -3 3.80491 2.09889   6
  -7   3   3 2.31449 2.23484   4
  -7  -3  -3 -2.3422 1.63525   5
   7  -3   3 0.99832 2.09278   3
  -7   3   3 3.68078 2.61096   3
  -7  -3  -3 5.15386 2.64183   4
  -7   3   3 -0.9509 1.73408   6
   7   3  -3 3.34420 2.66943   3
  -7   3   3 0.15894 2.42152   5
  -7  -3   3 1.07239 2.16798   6
  -7   3  -3 3.09146 2.02448   5
  -7   3  -3 2.67581 2.38731   4
  -7  -3   3 4.79333 2.33670   4
   7   3   3 -0.2169 2.50752   5
   7  -3  -3 3.15148 2.14863   3
  -7  -3   3 1.56707 2.29734   5
   7  -3  -3 0.15289 1.63211   6
  -7   3  -3 1.40759 1.94602   6
   7   3   3 -4.1887 2.38560   3
  -8  -3  -3 12.1219 2.95520   6
  -8   3   3 11.2110 3.26989   4
   8  -3   3 10.4895 3.01120   3
   8   3  -3 15.0355 5.99298   5
  -8  -3  -3 13.1680 2.94694   4
  -8   3   3 10.3328 2.59885   6
  -8  -3  -3 11.1105 3.08551   5
   8   3  -3 4.90313 4.36075   3
   8   3   3 10.1378 3.77911   5
   8   3   3 10.5983 4.02835   3
  -8  -3   3 11.1538 3.13660   6
   8  -3  -3 9.27291 3.37343   3
  -8   3  -3 17.2580 3.17423   6
  -8   3  -3 11.5894 3.21987   4
  -8  -3   3 10.3682 3.35752   4
  -8  -3   3 10.2590 5.33769   5
  -8   3  -3 7.02078 2.91538   5
   0  -4  -3 888.128 19.0581   6
   0  -4  -3 902.112 19.6698   4
   0   4  -3 900.600 19.0283   4
   0  -4   3 914.580 19.6908   3
   0   4  -3 874.220 19.5434   3
   0   4   3 891.663 19.8285   3
   0   4  -3 891.529 19.2760   5
   0   4   3 885.321 19.4496   5
   0  -4   3 911.184 19.2697   5
   0  -4  -3 891.782 19.9227   3
   0  -4   3 889.355 18.8420   6
   0  -4   3 884.699 19.0722   4
   0   4   3 922.108 19.6277   4
   0  -4   3 899.383 18.6815   6
  -1   4   3 297.721 8.02187   5
  -1   4   3 299.461 7.77569   6
   1  -4   3 296.260 7.92932   3
   1  -4   3 305.455 7.63271   5
   1  -4   3 297.550 7.09509   6
  -1   4   3 293.060 8.27948   3
   1  -4   3 293.886 7.86939   4
  -1  -4  -3 300.860 8.08181   5
   1  -4   3 292.925 6.99254   6
  -1   4   3 298.592 8.21678   4
  -1  -4  -3 308.587 8.55626   3
  -1  -4  -3 290.811 8.09755   4
   1   4  -3 301.299 8.15889   5
   1   4   3 292.739 8.05245   5
   1   4   3 294.003 8.35723   3
   1  -4  -3 299.863 7.72110   6
  -1   4  -3 298.231 7.94435   3
  -1   4  -3 301.245 7.86817   4
  -1  -4   3 301.966 7.86406   6
   1   4   3 288.124 7.91177   4
  -1  -4   3 296.914 7.64449   4
   1  -4  -3 293.926 8.42842   3
  -1   4  -3 297.375 7.38017   6
  -1  -4   3 290.861 7.98686   5
  -1   4  -3 294.274 7.64974   5
   1  -4  -3 293.669 8.23978   4
  -2   4   3 151.721 5.05689   6
   2  -4   3 149.265 4.90479   3
   2  -4   3 145.990 3.82881   6
  -2   4   3 140.837 5.30576   3
   2  -4   3 144.022 5.12338   4
   2   4  -3 151.472 5.40338   5
   2  -4   3 144.178 3.79334   6
  -2  -4  -3 145.977 5.12133   4
  -2   4   3 145.698 5.34729   4
  -2  -4  -3 149.509 5.15849   5
   2   4  -3 143.699 5.49063   3
  -2   4   3 141.963 4.98526   5
   2   4   3 149.025 5.21283   5
  -2   4  -3 148.388 4.89717   3
  -2  -4   3 153.428 4.84366   4
  -2   4  -3 150.460 4.50744   6
  -2  -4   3 151.501 5.19728   6
   2  -4  -3 143.705 5.38397   3
   2   4   3 140.400 5.29233   3
  -2  -4   3 139.770 5.14641   5
  -2   4  -3 151.539 5.22482   4
   2  -4  -3 141.690 5.27888   4
   2  -4  -3 148.630 4.83788   6
  -2   4  -3 148.354 4.67199   5
  -3   4   3 35.6532 2.67085   3
  -3   4   3 34.6233 2.44766   5
  -3  -4  -3 33.7503 2.54324   5
   3  -4   3 37.6485 2.35979   3
   3  -4   3 34.3983 2.66554   4
  -3   4   3 34.2648 2.41353   6
   3   4  -3 35.7062 2.84620   5
  -3   4   3 34.4067 2.69755   4
   3  -4  -3 35.1168 2.31661   6
  -3   4  -3 36.2208 2.15034   6
   3   4   3 30.7698 2.49188   3
   3   4   3 42.8275 2.81837   5
   3  -4  -3 38.1897 2.87038   3
  -3   4  -3 36.3562 2.18400   5
   3  -4  -3 37.3233 2.82567   4
  -3  -4   3 36.0997 2.75709   5
  -3  -4   3 39.7872 2.67777   6
  -3   4  -3 33.7424 2.31637   3
  -3   4  -3 36.2089 2.75490   4
  -4  -4  -3 172.963 6.45032   5
   4  -4   3 172.059 6.75970   4
   4  -4   3 183.158 6.04183   3
  -4   4   3 170.549 6.18801   6
  -4   4   3 194.065 7.11973   4
   4   4  -3 178.464 6.90156   5
  -4   4   3 177.886 6.83905   3
  -4  -4  -3 185.531 6.47971   6
   4   4   3 163.982 6.55115   3
  -4  -4   3 181.946 6.73211   5
   4  -4  -3 188.458 6.93627   3
   4   4   3 184.137 6.71052   5
   4  -4  -3 172.368 6.95727   4
  -4  -4   3 175.211 6.66985   6
  -4   4  -3 178.809 6.86163   4
   4  -4  -3 177.001 5.77168   6
  -4   4  -3 184.664 5.80141   5
  -4   4  -3 182.948 6.25657   3
  -4   4  -3 176.298 5.69509   6
  -5   4   3 56.7694 4.18191   4
   5   4  -3 57.9791 4.31571   5
  -5  -4  -3 59.6719 3.73312   5
   5  -4   3 59.8687 3.48905   3
  -5   4   3 54.9915 4.26143   3
  -5   4   3 59.5512 3.97051   5
  -5  -4  -3 59.4877 3.90149   6
  -5   4   3 56.4197 3.73139   6
  -5   4  -3 54.2113 3.27766   6
  -5   4  -3 57.3772 3.64469   3
   5  -4  -3 57.2041 3.18516   6
   5   4   3 60.1405 4.12440   5
  -5   4  -3 57.3898 4.36214   4
  -5  -4   3 54.8710 4.15521   5
  -5  -4   3 58.6963 4.01804   6
   5  -4  -3 58.7398 4.11311   3
  -6   4   3 198.324 8.55474   3
   6  -4   3 209.196 7.41058   3
  -6   4   3 210.442 8.86094   4
   6   4  -3 206.442 8.95484   3
   6   4  -3 213.213 12.7297   5
  -6  -4  -3 198.040 7.83026   5
  -6   4   3 197.240 8.11843   5
   6   4   3 203.687 8.06571   5
  -6   4  -3 192.722 7.21661   6
  -6  -4   3 200.611 8.11214   6
  -6  -4   3 205.742 8.17439   5
  -6   4  -3 206.568 7.75948   3
  -6   4  -3 214.446 8.96002   4
   6  -4  -3 202.660 6.59028   6
  -7  -4  -3 8.05488 2.64760   6
   7  -4   3 8.40464 2.25493   3
  -7   4   3 3.60278 2.57541   4
  -7  -4  -3 10.3756 2.44045   5
   7   4  -3 8.13964 2.81974   5
  -7   4   3 8.27399 3.22189   3
   7   4  -3 5.76081 2.82335   3
  -7   4   3 8.89239 2.26285   6
  -7   4   3 7.18167 2.70219   5
  -7   4  -3 4.92610 2.59443   3
   7  -4  -3 7.42035 2.49310   3
   7   4   3 6.53275 2.95327   3
  -7  -4   3 3.97500 2.42707   6
  -7   4  -3 4.27232 2.32907   5
   7   4   3 3.90739 2.98381   5
  -7  -4   3 4.83376 2.89198   5
   7  -4  -3 3.72741 1.79152   6
  -7  -4   3 8.19715 2.74766   4
  -8  -4  -3 16.5400 4.64658   4
   8   4  -3 12.0326 4.48194   5
   8   4  -3 24.9939 4.92911   3
  -8  -4  -3 24.4514 4.23055   6
   8   4   3 16.2202 4.32512   3
  -8   4  -3 14.4343 3.85870   5
  -8   4  -3 20.8171 3.53511   6
  -8  -4   3 15.2764 3.50932   4
   8  -4  -3 16.3211 3.87081   3
   0  -5   3 73.0212 3.26449   4
   0   5   3 71.5029 3.51305   5
   0  -5  -3 65.6358 3.39146   5
   0  -5   3 71.7392 3.63956   3
   0   5  -3 67.2827 3.31313   5
   0  -5   3 68.9626 2.98846   6
   0  -5   3 65.6024 3.08661   6
   0   5   3 69.1221 3.43543   4
   0   5   3 72.0333 3.71924   3
   0  -5  -3 69.7044 3.54884   4
   0  -5   3 69.6663 3.38450   5
   0  -5  -3 74.3502 3.82334   3
   0  -5  -3 67.1794 3.21183   6
   0   5  -3 70.0028 3.17782   4
  -1  -5  -3 338.398 9.83081   3
   1  -5   3 333.320 9.24109   3
  -1  -5  -3 339.631 9.30875   5
  -1   5   3 338.901 8.88911   6
  -1  -5  -3 317.777 9.22265   4
   1  -5   3 331.351 8.23597   6
   1   5  -3 337.381 8.65664   4
  -1   5   3 333.179 9.40919   4
   1  -5   3 342.309 8.84698   5
   1   5  -3 337.922 9.46877   5
   1   5  -3 320.182 9.51540   3
  -1   5   3 322.133 9.97318   5
   1  -5   3 330.383 8.11774   6
  -1   5   3 323.971 9.46950   3
  -1  -5  -3 335.854 8.86828   6
   1  -5   3 338.014 9.12573   4
   1   5   3 337.098 9.15959   4
  -1   5  -3 323.843 9.17054   3
  -1  -5   3 332.052 8.95855   6
   1  -5  -3 340.499 9.75177   3
   1  -5  -3 333.839 9.48594   4
   1   5   3 331.140 9.66352   3
   1  -5  -3 337.106 9.16216   5
  -1  -5   3 332.978 8.64591   6
  -1  -5   3 333.507 8.86057   4
  -1   5  -3 330.810 8.90036   5
  -1   5  -3 348.885 9.24580   6
  -1  -5   3 333.527 9.19067   5
   1   5   3 327.349 9.25790   5
   1  -5  -3 335.172 8.83074   6
   2   5  -3 9.89565 2.10298   5
   2  -5   3 11.5153 1.86586   4
  -2   5   3 12.1179 1.77783   3
  -2   5   3 12.3064 1.78224   4
   2  -5   3 10.0279 1.63479   3
  -2   5   3 10.7455 1.56554   5
   2  -5   3 12.4120 1.21314   6
  -2   5   3 11.2347 1.55969   6
   2   5  -3 13.8427 1.94384   3
  -2  -5  -3 10.3343 1.68016   4
  -2  -5  -3 11.3336 1.78231   5
  -2  -5   3 10.7873 1.51940   4
   2   5   3 12.4401 1.68931   5
   2  -5  -3 11.1685 1.78220   4
   2   5   3 10.8324 1.88856   3
   2  -5  -3 12.0134 1.76053   3
  -2  -5   3 10.8901 1.71816   6
  -2   5  -3 10.5825 1.45446   5
  -2   5  -3 10.6791 1.37060   6
  -2  -5   3 10.2234 1.76308   5
  -2   5  -3 12.5817 1.88828   4
  -2   5  -3 11.3072 1.75888   3
   2  -5  -3 12.3024 1.49456   6
  -3   5   3 44.6626 3.20429   3
   3  -5   3 43.9359 1.79934   6
   3  -5   3 46.4362 2.89264   3
   3  -5   3 44.7520 1.77785   6
  -3  -5  -3 44.5921 3.11422   5
  -3   5   3 45.9696 3.00763   5
  -3  -5  -3 40.5221 2.93479   6
  -3  -5  -3 43.6367 2.91889   4
   3   5  -3 41.5608 3.31164   3
   3   5  -3 45.8824 3.43861   5
  -3   5   3 42.6455 3.23781   4
  -3   5   3 45.7245 2.90204   6
  -3   5  -3 45.3196 2.69434   5
   3  -5  -3 35.4890 3.15489   4
   3  -5  -3 45.7237 3.26396   3
  -3   5  -3 45.5613 3.15754   4
   3   5   3 48.6226 3.36440   5
   3  -5  -3 42.0045 2.67162   6
  -3  -5   3 46.6511 3.14785   6
  -3  -5   3 44.9121 2.77290   4
   3   5   3 43.5366 3.37369   3
  -3  -5   3 42.2590 3.17353   5
  -3   5  -3 43.0305 2.85011   3
  -3   5  -3 47.0086 2.65622   6
  -4  -5  -3 -1.6922 1.31798   5
   4   5  -3 1.62599 1.45274   5
  -4   5   3 -0.5702 1.08370   5
   4  -5   3 -0.6961 0.87305   3
  -4   5   3 -0.2798 1.07031   6
  -4   5   3 0.67896 1.17489   4
  -4   5   3 -1.7462 1.27577   3
  -4  -5  -3 0.11621 1.16805   6
  -4  -5   3 0.37629 1.23950   4
  -4  -5   3 0.31149 1.44232   5
   4  -5  -3 0.47675 1.20901   6
  -4   5  -3 -0.6289 0.93022   6
  -4   5  -3 -0.7096 0.99273   3
  -4   5  -3 0.91353 0.88619   5
  -4  -5   3 -0.9761 1.19593   6
   4   5   3 2.30516 1.33966   5
  -4   5  -3 1.03932 1.40760   4
   4  -5  -3 0.74913 1.32505   3
   5   5  -3 149.595 7.09167   5
  -5  -5  -3 142.991 6.33366   5
  -5   5   3 146.054 6.10257   6
  -5   5   3 150.044 7.89458   4
  -5   5   3 141.698 6.75792   3
  -5  -5  -3 144.586 6.53930   6
   5  -5   3 141.923 5.89908   3
  -5   5   3 145.109 6.56061   5
  -5   5  -3 146.651 6.96574   4
  -5   5  -3 144.035 5.99389   5
  -5  -5   3 145.469 6.81461   5
  -5   5  -3 133.283 5.53548   6
   5  -5  -3 138.170 6.78478   3
  -5   5  -3 145.210 6.29695   5
  -5   5  -3 136.823 6.03378   3
   5   5   3 147.200 6.58301   5
  -5  -5   3 146.346 7.32440   6
   5  -5  -3 133.687 5.92899   6
  -6   5   3 9.02907 2.32756   6
  -6   5   3 9.91630 2.42253   5
  -6  -5  -3 8.65798 2.53604   6
  -6   5   3 10.0323 3.15132   3
  -6  -5  -3 7.28404 2.45172   5
   6  -5   3 10.2064 2.14981   3
  -6   5   3 13.2546 3.04373   4
   6   5  -3 11.0769 2.89493   5
   6   5   3 12.1969 2.82749   5
  -6   5  -3 11.7093 2.85445   4
  -6  -5   3 9.89063 3.12503   5
  -6   5  -3 10.5302 2.22917   6
  -6   5  -3 11.1384 2.26474   3
  -6  -5   3 12.7634 2.87228   6
  -6   5  -3 8.77484 1.92790   5
   6  -5  -3 11.1699 2.57107   3
   7  -5   3 29.2495 3.48880   3
  -7   5   3 29.6764 4.42138   5
   7   5  -3 26.5484 4.22085   5
  -7   5   3 19.1716 3.81582   4
  -7  -5  -3 27.6575 3.88952   6
   7   5  -3 26.4094 4.71063   3
  -7   5   3 27.7704 5.73919   3
  -7  -5  -3 19.2043 3.68262   5
  -7   5  -3 27.6337 4.04394   5
  -7   5  -3 26.8309 3.85923   3
   7   5   3 29.4102 4.55931   3
  -7  -5   3 30.1525 3.79492   6
  -7   5  -3 31.2021 3.09317   5
  -7   5  -3 29.9973 4.41140   4
  -7  -5   3 25.8976 4.33669   4
   7  -5  -3 31.2641 2.82026   6
  -7   5  -3 28.0095 3.49385   6
   0  -6  -3 27.9015 2.53230   4
   0  -6   3 32.1107 2.21750   6
   0  -6  -3 27.9226 2.52094   6
   0  -6   3 29.8007 2.34799   6
   0  -6   3 25.2051 2.23450   4
   0   6   3 28.3005 2.46929   4
   0   6  -3 30.3384 2.73183   3
   0   6   3 27.3846 2.51025   5
   0  -6  -3 27.9752 2.56684   5
   0   6  -3 31.3410 2.47061   5
   0  -6  -3 25.8883 2.62390   3
   0   6  -3 29.4318 2.30781   4
   0   6   3 32.8608 2.76095   3
   1  -6   3 66.4595 3.63479   4
   1  -6   3 63.4854 3.72470   3
  -1   6   3 60.2718 3.89278   3
  -1   6   3 68.7682 3.82322   5
  -1  -6  -3 63.5239 3.72883   5
  -1   6   3 66.5877 3.79931   4
  -1  -6  -3 64.7026 4.07574   3
  -1   6   3 66.5349 3.51960   6
   1   6  -3 65.8091 3.37073   4
   1  -6   3 69.8506 3.10757   6
  -1  -6  -3 61.5563 3.61880   4
   1   6  -3 65.8581 4.03694   3
   1  -6   3 69.9961 3.56501   6
  -1  -6  -3 64.1250 3.52940   6
   1   6  -3 65.6518 3.81301   5
   1  -6   3 65.6252 3.58276   5
  -1   6  -3 68.9296 3.88234   3
   1   6   3 65.0188 4.00161   3
  -1   6  -3 67.7613 3.60525   4
   1  -6  -3 63.7037 3.77758   4
   1  -6  -3 69.1447 3.72134   5
  -1  -6   3 63.1129 3.41571   4
  -1  -6   3 69.1654 3.66506   6
   1  -6  -3 61.8818 3.96026   3
   1   6   3 68.6678 3.76573   4
  -1  -6   3 68.2153 3.46384   6
  -1   6  -3 65.6002 3.57445   5
   2  -6   3 9.93424 1.84303   3
   2   6  -3 7.98710 1.81607   5
   2   6  -3 10.8976 2.04005   3
   2  -6   3 6.76506 1.76591   4
   2  -6   3 9.08804 1.39088   6
  -2   6   3 6.41995 1.54824   6
   2  -6   3 7.87888 1.31867   6
  -2  -6  -3 5.91427 1.50833   4
  -2   6   3 9.78288 1.78470   5
  -2   6   3 6.82308 1.66054   4
  -2  -6  -3 9.31275 1.79936   5
  -2   6   3 8.03150 1.78845   3
   2   6   3 5.74754 1.60879   5
  -2   6  -3 6.90149 1.65088   3
  -2  -6   3 6.35162 1.71675   6
  -2   6  -3 7.27292 1.51000   5
  -2  -6   3 4.81650 1.30592   4
   2   6   3 6.51156 1.76363   3
   2  -6  -3 10.1870 2.26022   3
  -2   6  -3 7.08038 1.48628   6
  -2  -6   3 9.78655 1.99195   5
   2  -6  -3 6.11106 1.65807   4
  -2   6  -3 8.47116 1.70754   4
  -3   6   3 148.150 6.05759   5
  -3   6   3 150.158 5.92864   6
  -3  -6  -3 151.824 6.29411   6
   3   6  -3 148.336 6.71249   3
   3  -6   3 147.105 5.99596   3
   3  -6   3 142.572 6.90026   4
   3   6  -3 155.489 6.63139   5
  -3   6   3 152.788 6.57253   4
  -3  -6  -3 146.938 6.31472   5
   3  -6   3 151.880 4.34719   6
  -3   6   3 151.811 6.53391   3
  -3  -6   3 143.101 6.61664   5
  -3   6  -3 157.375 5.68266   6
  -3   6  -3 147.874 6.30851   4
  -3  -6   3 148.747 5.97015   4
   3  -6  -3 150.163 7.63855   3
   3   6   3 154.536 6.47747   5
  -3   6  -3 151.948 5.75208   5
  -3  -6   3 150.447 6.21906   6
  -3   6  -3 144.289 6.01400   3
  -4   6   3 -0.0136 1.24365   6
   4   6  -3 -0.1721 1.54237   5
  -4   6   3 -0.0219 0.98188   5
  -4   6   3 1.42134 1.48863   3
   4  -6   3 -0.4064 1.18926   3
  -4   6   3 0.41722 1.22902   4
  -4  -6  -3 2.39104 1.71278   6
  -4  -6  -3 -1.7297 1.32664   5
   4  -6  -3 -0.8482 1.32378   6
   4   6   3 2.03329 1.56745   5
  -4   6  -3 -0.6101 1.23384   3
  -4   6  -3 -1.2753 1.03278   6
  -4   6  -3 -0.5874 0.94706   5
  -4  -6   3 2.63616 1.76289   6
  -4   6  -3 -0.3671 1.36729   4
   4  -6  -3 1.43243 1.48019   3
   5  -6   3 33.4430 3.27238   3
  -5  -6  -3 38.5733 3.83936   6
   5   6  -3 36.5129 4.16151   5
  -5   6   3 39.3553 3.43072   5
  -5   6   3 32.9801 3.90583   6
  -5   6   3 35.9573 3.95093   4
  -5   6   3 34.4528 4.05196   3
  -5  -6  -3 44.7887 3.95875   5
  -5   6  -3 37.4933 3.19253   6
  -5  -6   3 45.3501 4.03516   6
   5  -6  -3 34.7186 3.87417   3
  -5   6  -3 39.8179 3.09987   5
  -5   6  -3 35.3083 3.52978   3
   5   6   3 34.8154 4.04083   5
  -5  -6   3 34.3027 4.04747   5
  -5   6  -3 41.8957 4.08947   4
  -6  -6  -3 10.6117 2.83298   6
  -6   6   3 15.4975 4.51006   5
  -6   6   3 10.3214 2.71308   4
   6   6  -3 12.1217 3.13202   5
  -6   6   3 10.4074 2.56629   6
   6  -6   3 8.63914 2.09792   3
  -6  -6  -3 12.2777 2.77530   5
  -6   6   3 8.85640 3.54437   3
  -6   6   3 10.6175 2.31078   5
  -6   6  -3 14.2429 2.78744   4
  -6  -6   3 11.8437 2.94095   6
   6   6   3 12.5652 2.95596   5
  -6   6  -3 5.11216 2.54656   6
   6  -6  -3 8.99872 2.81610   3
  -6   6  -3 13.3669 2.97750   3
  -6   6  -3 7.09072 1.89996   5
  -6  -6   3 5.37743 3.52644   5
  -6   6  -3 13.0116 2.76332   5
   7  -6   3 45.7141 4.41759   3
  -7  -6  -3 47.6883 4.74358   6
  -7   6   3 62.9656 5.35021   4
   7   6  -3 50.8872 6.14916   3
  -7   6   3 47.1397 4.50661   6
   7   6  -3 53.5657 6.11466   5
  -7   6   3 54.8943 4.64953   5
   7   6   3 42.6478 5.71078   5
  -7   6  -3 45.9193 4.17567   6
  -7  -6   3 58.6307 5.66212   6
   7  -6  -3 47.1325 5.19290   3
  -7   6  -3 53.4182 3.98688   5
  -7   6  -3 39.1073 5.73609   5
  -7   6  -3 59.0947 5.60726   4
   0  -7  -3 167.637 7.46375   5
   0   7  -3 160.380 6.57372   5
   0  -7   3 156.293 6.27619   4
   0   7   3 163.829 6.58037   4
   0   7   3 160.484 6.62706   5
   0   7   3 160.284 7.07077   3
   0   7  -3 164.566 6.17190   4
   0  -7  -3 159.776 7.13322   3
   0   7  -3 160.048 6.91556   3
   0  -7   3 166.211 6.02918   6
  -1  -7  -3 547.518 15.4175   3
   1  -7   3 541.756 14.8723   3
   1  -7   3 542.742 13.0372   6
  -1   7   3 538.290 14.5878   5
  -1   7   3 519.082 16.2956   3
   1  -7   3 542.185 13.2682   6
   1   7  -3 539.261 15.2785   3
  -1   7   3 550.048 14.7665   4
  -1  -7  -3 539.792 14.6047   5
   1   7  -3 540.811 14.7112   5
   1  -7   3 549.828 14.5188   4
  -1   7  -3 552.475 14.3091   4
  -1   7  -3 538.621 14.3172   5
  -1  -7   3 522.786 14.2314   4
  -1  -7   3 540.086 14.5957   5
   1  -7  -3 541.171 14.4155   5
   1   7   3 537.100 14.3454   4
  -1  -7   3 533.204 13.7393   6
   1  -7  -3 548.739 15.3141   3
  -1   7  -3 526.897 14.8204   3
   1   7   3 529.909 15.2837   3
  -1  -7   3 561.278 14.2045   6
   1   7   3 536.926 14.6877   5
   1  -7  -3 548.704 14.9826   6
  -2  -7  -3 268.186 9.02800   5
  -2   7   3 254.665 8.94115   5
   2   7  -3 259.775 9.29247   5
   2  -7   3 261.438 7.33900   6
  -2   7   3 259.293 8.45836   6
   2  -7   3 259.223 9.00590   3
  -2   7   3 259.725 9.14295   4
   2   7  -3 253.485 9.51809   3
  -2   7   3 248.944 9.34558   3
  -2   7  -3 258.701 8.23229   6
   2   7   3 260.110 9.11295   5
   2  -7  -3 256.804 8.35181   6
  -2   7  -3 259.160 8.50506   5
  -2  -7   3 260.161 8.70870   6
   2  -7  -3 260.832 9.50129   3
  -2   7  -3 268.647 8.88472   4
  -2   7  -3 253.400 8.91194   3
  -2  -7   3 257.570 8.65534   4
  -2  -7   3 245.639 8.96254   5
  -3  -7  -3 247.607 9.97420   6
   3  -7   3 253.631 6.66770   6
  -3   7   3 252.963 8.58708   6
  -3  -7  -3 255.928 9.08256   5
  -3   7   3 240.909 9.39513   3
   3  -7   3 250.466 8.76534   3
  -3   7   3 250.676 9.29206   4
  -3   7   3 252.487 8.96336   5
   3   7  -3 249.206 9.54139   5
  -3   7  -3 257.783 8.25257   6
  -3  -7   3 259.098 8.98547   6
  -3   7  -3 256.925 9.15509   4
  -3  -7   3 231.817 9.66177   5
  -3   7  -3 253.016 8.52663   5
   3  -7  -3 248.158 9.07769   6
   3   7   3 250.959 9.30678   5
   3  -7  -3 252.280 9.54905   3
  -3   7  -3 244.655 8.73395   3
  -4  -7  -3 148.712 6.97176   5
   4   7  -3 148.528 7.41825   5
  -4   7   3 141.783 6.43509   6
  -4   7   3 140.641 6.64243   5
  -4  -7  -3 143.163 6.79401   6
   4  -7   3 152.835 6.61759   3
  -4   7   3 150.845 7.30699   4
  -4   7   3 138.271 7.28349   3
  -4   7  -3 147.706 6.20578   5
  -4  -7   3 154.564 7.00314   6
   4  -7  -3 144.913 6.53916   6
   4   7   3 150.583 7.12180   5
  -4   7  -3 148.214 6.11944   6
  -4   7  -3 136.161 6.57161   3
   4  -7  -3 142.698 7.10872   3
  -5   7   3 286.094 10.0059   6
   5  -7   3 281.205 9.92276   3
  -5  -7  -3 293.587 10.6418   6
   5   7  -3 294.808 11.1625   5
  -5   7   3 306.444 11.3352   4
  -5  -7  -3 274.238 10.5453   5
   5   7   3 284.842 11.0609   5
  -5   7  -3 283.220 10.1999   3
   5  -7  -3 261.071 9.76723   6
  -5   7  -3 301.085 11.1679   4
   5  -7  -3 288.242 10.8658   3
  -5  -7   3 282.371 10.4992   6
  -5   7  -3 252.527 10.3258   6
  -5   7  -3 285.553 9.51795   5
   6  -7   3 55.6190 4.44355   3
  -6  -7  -3 59.5342 5.52876   5
  -6   7   3 61.1119 4.72688   6
   6   7  -3 60.4448 5.76643   5
  -6   7   3 59.0875 5.32445   4
  -6  -7  -3 65.6351 5.43884   6
  -6   7   3 55.3775 5.88022   5
  -6   7  -3 55.1330 4.06560   5
   6  -7  -3 60.6655 5.31642   3
   6   7   3 57.4701 5.36469   5
  -6   7  -3 58.7144 4.30916   6
  -6   7  -3 55.0047 5.16980   3
   0  -8   3 9.17342 2.02565   6
   0   8  -3 12.6536 2.62263   3
   0   8  -3 12.3909 2.07764   4
   0   8  -3 10.9153 2.26035   5
   0   8   3 10.5755 2.09794   4
   0  -8  -3 11.0726 2.44654   3
   0   8   3 10.7853 2.18942   5
   1  -8   3 16.2615 2.65935   3
   1   8  -3 13.0093 2.37192   5
  -1  -8  -3 15.4115 3.05599   5
   1  -8   3 9.51990 1.92911   6
   1   8  -3 13.0149 2.72618   3
   1  -8   3 14.9667 2.09547   6
  -1   8   3 10.5579 2.54343   3
  -1  -8  -3 16.0018 2.88778   3
  -1   8   3 11.1484 2.29573   5
  -1   8   3 13.6645 2.79586   4
  -1   8  -3 13.4883 2.40731   4
   1  -8  -3 14.2371 2.73434   3
  -1   8  -3 12.7422 2.51557   3
  -1  -8   3 13.3845 2.32632   6
   1   8   3 10.4520 2.31798   5
  -1   8  -3 15.5769 2.60981   5
  -2   8   3 -0.2141 1.24272   4
  -2   8   3 0.25097 1.56983   3
  -2  -8  -3 -0.1630 1.58630   5
   2   8  -3 0.37828 1.52408   5
  -2   8   3 2.07991 1.38174   6
   2  -8   3 -0.9528 1.26198   3
   2  -8   3 1.07666 1.15276   6
  -2   8   3 1.86869 1.36448   5
  -2  -8  -3 -0.3116 1.51606   6
   2  -8   3 1.57546 1.32760   6
  -2   8  -3 1.60836 1.56939   3
  -2   8  -3 0.80906 1.26383   5
   2   8   3 -0.4820 1.41947   5
  -2   8  -3 1.42932 1.28088   4
   2  -8  -3 0.55686 1.54272   3
  -2  -8   3 0.87798 1.50357   6
   3  -8   3 3.22245 1.62700   3
   3  -8   3 2.28786 1.31040   6
  -3  -8  -3 1.23402 1.81859   6
  -3   8   3 3.11074 1.50518   4
  -3   8   3 2.53448 1.43659   5
  -3   8   3 3.52203 1.68041   6
  -3  -8  -3 2.43122 2.31620   5
   3   8  -3 1.79532 2.13714   5
  -3   8   3 2.19431 2.17647   3
   3   8   3 5.18291 2.01236   5
   3  -8  -3 0.60658 1.59397   3
  -3   8  -3 3.77421 1.82447   3
  -3   8  -3 2.43066 1.55485   4
  -3   8  -3 1.53437 1.55671   5
  -3  -8   3 2.20008 1.78749   6
   4   8  -3 -1.0071 2.03815   5
  -4   8   3 -1.1667 1.39791   6
  -4   8   3 -0.5672 1.58533   4
  -4  -8  -3 -1.7040 2.28792   5
   4  -8   3 0.08286 1.41914   3
  -4   8   3 1.11150 1.30417   5
  -4   8   3 -2.8658 2.00545   3
  -4  -8  -3 -2.9569 1.67210   6
  -4  -8   3 -2.5842 1.71228   6
  -4   8  -3 1.89597 1.73350   4
   4  -8  -3 -0.2183 1.68956   3
  -4   8  -3 1.53260 1.52272   6
   4   8   3 0.04314 2.22211   5
  -4   8  -3 2.11270 1.94169   3
  -4   8  -3 0.59771 1.26197   5
   5  -8   3 6.03095 2.21864   3
  -5   8   3 11.1070 2.64247   5
  -5  -8  -3 10.3913 3.42747   5
  -5   8   3 12.2855 2.68739   6
   5   8  -3 3.68729 2.84874   5
  -5   8   3 11.9599 2.93049   4
  -5  -8  -3 6.95778 2.81402   6
   5   8   3 11.3770 3.30505   5
  -5   8  -3 10.4470 2.52451   4
  -5   8  -3 9.47528 2.28389   6
  -5   8  -3 9.90950 2.15053   5
  -5   8  -3 10.4731 3.00276   3
  -6   8   3 2.06029 2.19000   4
  -6  -8  -3 1.68614 2.97019   6
  -6  -8   3 -2.7462 3.64484   6
  -6   8  -3 3.19202 1.53125   5
   6  -8  -3 -1.8219 2.26552   3
  -6   8  -3 0.60621 1.98221   6
   6   8   3 4.18134 3.06694   5
   0   9   3 -0.8719 1.25550   5
   0   9  -3 1.54896 1.49182   5
   0  -9   3 0.84242 1.49769   6
   0   9  -3 0.83310 2.09780   3
   0  -9  -3 1.71626 1.71573   3
   0   9   3 1.04587 1.53519   4
  -1  -9  -3 12.5796 2.52697   6
   1  -9   3 10.8952 2.17498   6
   1  -9   3 11.0697 2.62376   3
  -1   9   3 15.5568 2.74583   4
  -1   9   3 10.8357 2.90127   5
   1   9   3 8.92726 2.71028   5
  -1   9  -3 11.6373 2.68377   4
  -1  -9   3 13.4785 2.71927   6
  -1   9  -3 11.7039 2.86166   3
   1  -9  -3 12.2608 2.87703   3
  -1   9  -3 14.2934 2.63883   5
   2  -9   3 0.50418 1.29987   6
  -2   9   3 0.79488 1.38096   5
  -2  -9  -3 0.57562 1.81715   6
  -2   9   3 3.94979 1.77494   4
   2  -9   3 2.51299 1.77030   3
   2   9  -3 -0.0468 1.64599   5
  -2   9  -3 1.10350 1.42962   4
  -2   9  -3 -0.4134 1.84090   3
  -2   9  -3 0.90381 1.36670   5
   2   9   3 0.13034 1.94328   5
  -2  -9   3 1.18402 1.86919   6
   2  -9  -3 1.85471 1.58578   3
  -3   9   3 6.24633 2.22206   6
   3  -9   3 3.21992 1.70419   6
   3  -9   3 8.31643 2.08410   3
   3   9  -3 5.61421 2.54562   5
  -3  -9  -3 6.42942 2.14976   6
  -3   9   3 6.23453 2.18997   5
  -3   9   3 5.57326 2.10187   4
  -3   9  -3 4.82367 2.12785   6
  -3   9  -3 6.18551 2.27135   3
  -3   9  -3 2.37788 1.75897   5
  -3   9  -3 7.77280 2.15703   4
  -3  -9   3 4.70145 2.25934   6
   3  -9  -3 2.95921 2.01867   3
  -4   9   3 3.03598 1.77447   6
  -4  -9  -3 1.86668 2.08869   6
  -4   9   3 0.01935 1.66251   4
  -4   9   3 1.00519 1.47258   5
   4   9  -3 1.46718 2.72826   5
   4   9   3 3.01282 2.86033   5
  -4   9  -3 0.08666 1.52912   5
  -4   9  -3 5.18778 2.97692   3
  -4   9  -3 -1.0657 1.66549   4
   4  -9  -3 2.30741 1.95035   3
  -4   9  -3 0.43298 1.48608   6
  -4  -9   3 -0.0675 1.89740   6
   5  -9   3 7.55538 2.40208   3
   5   9  -3 9.48866 3.20010   5
  -5  -9  -3 5.46840 3.00151   6
  -5   9   3 7.62528 2.57692   4
   5   9   3 6.74536 3.97974   5
  -5   9  -3 7.97197 2.29888   6
  -5   9  -3 7.79416 1.99642   5
   5  -9  -3 6.24272 2.88190   3
  -5   9  -3 3.58671 2.28831   4
   0  10   3 3.16906 1.97826   5
   0 -10  -3 0.14168 1.76318   3
   0  10  -3 1.82453 1.59848   4
   0 -10  -3 1.48446 1.72987   6
   0  10   3 2.05229 1.62060   4
   0  10  -3 2.66596 2.03424   5
  -1 -10  -3 3.50462 1.98265   6
   1  10  -3 0.37791 1.95324   5
  -1  10   3 1.58356 1.78425   4
  -1  10   3 1.07655 1.71904   5
   1 -10   3 1.83582 1.55309   6
  -1  10  -3 3.96599 1.89824   5
  -1  10  -3 2.41937 1.55233   4
   1  10   3 4.78730 2.02218   5
  -1 -10   3 2.73700 1.71943   6
  -2  10   3 0.78576 1.83262   5
  -2 -10  -3 0.03989 2.01379   6
   2  10  -3 1.61399 2.14706   5
   2 -10   3 0.27048 1.48702   6
  -2  10   3 2.86437 1.58366   4
   2 -10   3 1.63351 1.74014   3
  -2 -10   3 2.39786 1.80975   6
   2 -10  -3 2.71464 2.30750   3
  -2  10  -3 3.95058 1.98050   5
   2  10   3 0.39887 2.13697   5
  -2  10  -3 -0.4275 1.45411   4
   3 -10   3 -1.7760 1.43191   3
  -3 -10  -3 -3.7696 1.81706   6
   3  10  -3 -2.5862 2.08642   5
  -3  10   3 -0.4442 1.42581   4
  -3  10  -3 -1.9506 1.23510   5
   3 -10  -3 1.08595 2.12917   3
  -3  10  -3 -0.9244 1.34493   4
   3  10   3 -0.0729 2.53901   5
  -3 -10   3 -2.3884 1.59067   6
   0   0  -4 1.06136 0.22482   4
   0   0   4 1.33406 0.29776   5
   0   0   4 1.67462 0.37726   3
   0   0  -4 0.96625 0.24355   6
   0   0  -4 1.78894 0.40069   3
  -1   0  -4 2390.59 46.6255   2
   1   0  -4 2391.72 50.9088   2
  -1   0   4 2389.21 51.1180   2
  -2   0   4 997.654 21.0936   5
   2   0  -4 1013.29 20.7552   6
   2   0  -4 1014.99 21.4046   3
  -2   0   4 984.746 20.6961   4
   2   0   4 1021.39 19.6237   3
  -2   0   4 1015.96 20.8252   6
   2   0  -4 1002.60 20.7199   4
   2   0   4 1001.17 19.9005   5
  -2   0  -4 1011.73 19.9313   5
  -2   0   4 1014.15 21.3791   3
   2   0  -4 1012.40 21.1068   5
  -3   0   4 190.090 5.78355   4
  -3   0   4 190.752 5.95942   5
   3   0  -4 190.297 6.21716   3
  -3   0  -4 191.531 6.01323   4
   3   0  -4 189.046 5.63502   6
  -3   0   4 192.449 5.65925   6
   3   0  -4 190.780 5.96565   5
  -3   0  -4 190.992 4.73769   6
  -3   0   4 188.592 6.32299   3
   3   0   4 189.604 5.02124   5
   3   0  -4 191.665 5.68009   4
  -3   0  -4 190.018 5.02227   5
  -4   0  -4 52.8072 2.60000   5
  -4   0  -4 54.1568 3.38606   4
   4   0  -4 51.9329 3.12490   5
   4   0   4 54.0940 2.54421   5
  -4   0   4 45.6862 2.99521   5
   4   0  -4 47.9520 2.78672   6
  -4   0  -4 53.9326 2.47130   6
  -4   0   4 48.9833 2.96030   6
   4   0  -4 55.8277 3.39874   3
  -4   0   4 47.4617 3.08405   4
   4   0   4 46.2102 3.15038   3
   5   0  -4 234.770 8.40439   3
   5   0  -4 224.540 7.06800   6
   5   0   4 237.046 7.30796   3
  -5   0   4 232.980 8.04633   4
  -5   0  -4 232.200 8.29828   4
  -5   0   4 226.492 7.85088   5
   5   0   4 235.858 7.00975   5
   5   0  -4 237.389 8.04057   5
  -5   0   4 237.465 7.69014   6
   6   0  -4 -1.9846 1.16258   6
  -6   0   4 -0.5169 1.56607   5
  -6   0   4 -0.0129 1.54513   6
  -6   0  -4 -0.8697 1.65866   4
  -6   0  -4 -0.0008 1.25586   6
   6   0   4 -0.6242 1.66380   3
   6   0  -4 -1.7481 1.80972   5
   6   0  -4 -0.8685 2.07157   3
   6   0   4 -1.7405 1.25808   5
  -6   0  -4 1.80568 1.38337   5
  -6   0   4 1.81618 1.82996   4
  -7   0  -4 42.8104 3.60742   6
  -7   0   4 40.7626 3.86796   5
   7   0  -4 40.3009 4.37305   3
   7   0   4 42.4115 3.77766   3
  -7   0  -4 47.2056 4.56227   4
  -7   0  -4 35.1986 3.98780   5
  -7   0   4 43.0120 3.88333   6
   7   0  -4 39.6334 3.69977   6
  -7   0   4 43.8965 4.30200   4
  -8   0   4 48.2487 5.22507   5
   8   0  -4 54.8108 5.67961   3
  -8   0  -4 49.1208 5.54384   4
  -8   0  -4 51.8340 4.78717   6
  -8   0   4 49.9103 4.56740   6
  -8   0   4 56.6749 5.48487   4
   8   0   4 41.9950 4.95625   3
   0   1  -4 877.492 16.9761   4
   0  -1   4 870.426 16.8851   4
   0   1   4 892.050 17.6895   4
   0   1  -4 875.167 17.1642   6
   0  -1   4 890.785 16.8790   6
   0   1   4 883.560 17.8178   3
   0  -1  -4 882.952 17.7155   4
   0  -1  -4 874.496 17.8318   3
   0  -1  -4 878.697 17.4778   6
   0   1   4 899.062 18.0566   5
   0   1   4 890.845 17.4035   6
  -1   1   4 80.1191 2.57558   6
  -1  -1  -4 79.3581 2.36221   5
   1  -1   4 78.6075 2.39215   4
  -1   1   4 80.4410 2.62158   4
  -1  -1  -4 78.2699 2.46365   3
  -1   1   4 80.2727 2.87286   3
   1   1  -4 80.7651 2.61706   6
   1   1  -4 77.5673 2.72969   5
   1  -1  -4 79.7562 2.82738   3
  -1  -1   4 76.8901 2.68241   5
   1  -1  -4 79.2809 2.61657   4
  -1  -1   4 79.8675 2.55796   6
   1  -1  -4 79.7795 2.58906   6
  -1   1  -4 80.0316 1.82621   3
  -1   1  -4 79.9993 2.50629   4
  -1   1  -4 79.6588 1.83632   5
   1   1   4 79.1582 2.44657   3
  -2   1   4 8.24121 1.21801   3
  -2   1   4 10.2114 1.09428   4
  -2  -1  -4 7.68362 0.83669   5
  -2   1   4 12.2524 1.17413   6
   2   1  -4 10.4434 1.27845   5
  -2   1   4 9.86902 1.19986   5
   2   1  -4 9.30662 1.27107   3
   2  -1   4 10.2110 0.69469   3
  -2   1  -4 8.75045 1.13134   4
   2   1   4 9.46962 0.89968   3
  -2  -1   4 9.07419 1.00324   4
  -2  -1   4 9.60211 1.30301   6
   2  -1  -4 9.28569 1.02074   4
   2  -1  -4 11.9334 1.31368   3
   2   1   4 10.2898 0.89952   5
  -2   1  -4 9.67511 0.74069   5
  -2  -1   4 8.88987 1.16909   5
   2  -1  -4 8.39257 1.08039   6
   3   1  -4 569.172 13.2890   5
  -3   1   4 552.737 13.1241   5
  -3   1   4 551.161 13.4412   3
   3   1  -4 571.115 13.6272   3
  -3  -1  -4 547.759 12.2195   5
  -3   1   4 547.281 12.7240   6
   3   1  -4 560.768 12.8193   6
  -3   1   4 557.221 13.0941   4
  -3   1  -4 536.523 12.0119   3
   3  -1  -4 550.944 12.6301   6
  -3  -1   4 544.033 13.1043   5
   3  -1  -4 531.942 12.9642   4
  -3  -1   4 558.024 12.8401   4
   3  -1  -4 578.618 13.5015   3
   3   1   4 574.575 12.5492   5
  -3   1  -4 547.927 13.2360   4
  -3   1  -4 542.796 11.8721   5
  -3  -1   4 558.642 12.9404   6
  -3   1  -4 552.063 11.5208   6
  -4   1   4 20.9906 2.34948   3
   4   1  -4 19.7054 2.42896   3
   4  -1   4 16.4916 1.83009   3
   4   1  -4 21.5883 2.38891   5
  -4   1   4 18.7974 1.93220   6
  -4  -1  -4 18.1011 1.68590   5
  -4  -1  -4 23.6554 1.76768   6
   4   1  -4 19.6896 1.84028   6
  -4   1   4 18.8875 2.05260   4
  -4   1   4 24.8769 2.22283   5
   4  -1  -4 20.9127 2.12808   4
   4  -1  -4 18.3027 1.85228   6
  -4   1  -4 20.0182 1.63528   5
   4  -1  -4 20.2018 2.39249   3
  -4   1  -4 22.0697 2.31907   4
  -4  -1   4 16.8431 2.20802   4
   4   1   4 22.2074 2.18404   5
  -4   1  -4 19.0653 1.59235   6
  -4  -1   4 20.4270 2.12642   5
  -4  -1   4 16.1660 1.98777   6
   4   1   4 17.7874 1.82516   3
   5   1  -4 0.81200 0.99999   6
   5  -1   4 2.94316 1.21528   3
   5   1  -4 3.55394 1.58708   5
  -5  -1  -4 1.81710 0.98786   5
  -5  -1  -4 -0.1518 1.02623   6
  -5   1   4 2.19392 1.27678   6
  -5   1   4 1.39874 1.31107   4
   5   1  -4 -0.1459 1.30020   3
  -5   1   4 1.14231 1.20470   5
  -5  -1  -4 3.96068 1.70399   4
  -5   1   4 0.28358 1.48306   3
  -5  -1   4 1.55816 1.32975   6
   5  -1  -4 0.10615 1.48336   3
  -5  -1   4 1.04068 1.12700   4
   5  -1  -4 -1.0647 0.99739   6
  -5   1  -4 0.49476 1.44873   4
   5   1   4 0.07075 1.23866   3
  -6  -1  -4 34.1018 3.38001   4
   6   1  -4 31.9488 2.78794   6
  -6   1   4 33.8829 3.18183   6
  -6  -1  -4 34.8561 2.96867   6
  -6  -1  -4 32.8886 2.88847   5
   6   1  -4 33.9824 3.95495   3
  -6   1   4 32.3686 3.44018   5
  -6   1   4 36.0859 3.52183   4
   6  -1   4 34.5721 2.96719   3
   6   1  -4 34.3622 3.81066   5
   6   1   4 37.6394 3.25290   3
  -6   1  -4 32.6906 2.83504   6
  -6  -1   4 30.3753 3.27178   6
  -6   1  -4 34.3809 2.85710   5
   6  -1  -4 42.7914 6.70414   3
  -6  -1   4 35.0119 3.29383   5
  -6   1  -4 36.1452 3.55569   4
  -6  -1   4 43.2054 3.62222   4
   7   1  -4 21.3092 3.34629   5
   7  -1   4 30.7865 3.29312   3
  -7   1   4 26.4065 3.59744   6
  -7  -1  -4 23.8589 2.85721   5
  -7  -1  -4 28.1089 3.30730   6
  -7   1   4 26.2770 3.70045   5
  -7  -1  -4 27.9844 3.95654   4
   7   1  -4 22.0664 3.75471   3
  -7   1   4 26.5919 3.81882   4
  -7   1  -4 22.9807 3.95230   4
  -7   1  -4 27.9944 3.00262   5
  -7  -1   4 27.1373 3.37639   6
  -7  -1   4 28.3668 3.37516   5
   7  -1  -4 22.5423 3.85382   3
  -7   1  -4 26.4241 3.29983   6
  -7  -1   4 24.8587 3.74003   4
   7   1   4 27.0156 3.48086   3
   7   1   4 27.3325 3.37826   5
  -8   1   4 -3.1555 3.06975   5
  -8  -1  -4 0.53174 2.17044   5
  -8  -1  -4 1.71132 2.62784   6
   8   1  -4 5.91852 3.74884   3
   8  -1   4 0.06163 2.52801   3
  -8   1   4 3.99323 2.23859   4
  -8  -1  -4 0.04558 2.59494   4
   8   1  -4 8.24958 2.99119   5
  -8   1   4 2.41339 2.40966   6
  -8  -1   4 5.61441 2.93428   4
  -8  -1   4 -3.8596 2.55723   5
  -8   1  -4 5.60813 3.10595   4
  -8  -1   4 1.20912 2.73578   6
   8   1   4 1.77263 3.07573   3
  -8   1  -4 4.63791 2.06720   5
  -8   1  -4 4.66839 2.60813   6
   8  -1  -4 3.42609 3.33074   3
   0   2  -4 565.276 11.9120   5
   0  -2  -4 560.400 12.4558   3
   0  -2   4 556.093 11.3702   6
   0  -2  -4 571.159 12.3272   4
   0  -2   4 552.121 11.8216   5
   0  -2  -4 569.481 11.9745   6
   0   2  -4 571.930 11.5127   4
   0   2   4 568.503 12.1659   5
   0   2   4 567.682 12.2652   4
   0   2  -4 565.726 12.0748   3
   0  -2   4 561.513 11.5198   4
   0  -2   4 557.165 11.4631   6
   0   2   4 565.150 12.3838   3
   0   2  -4 551.958 11.7037   6
   0  -2  -4 570.933 12.1788   5
   0   2   4 567.170 11.8816   6
   1   2  -4 180.996 4.95900   6
  -1  -2  -4 186.349 4.93977   5
  -1   2   4 188.332 4.94399   6
  -1   2   4 184.702 5.29327   3
   1  -2   4 181.547 4.76575   4
  -1  -2  -4 183.779 5.15527   3
   1   2  -4 180.321 5.11967   5
  -1  -2  -4 190.380 5.14122   4
   1  -2   4 186.268 4.35081   5
  -1   2   4 188.328 5.18096   4
  -1  -2   4 186.181 4.40422   4
  -1  -2   4 185.979 4.92219   6
  -1   2  -4 183.241 4.13164   6
  -1  -2   4 183.634 5.06212   5
   1  -2  -4 187.839 4.96786   6
   1  -2  -4 184.015 5.33889   3
  -1   2  -4 185.204 4.09752   6
  -1   2  -4 182.398 4.38830   5
  -1   2  -4 182.076 4.77885   4
   1  -2  -4 184.273 5.18017   4
   1   2   4 184.925 5.11471   3
  -1   2  -4 186.776 4.56632   3
   1   2   4 186.881 4.95369   5
  -2   2   4 13.0197 1.27386   6
  -2   2   4 12.6823 1.34560   4
  -2   2   4 11.3248 1.32636   3
   2   2  -4 11.9621 1.41195   5
  -2  -2  -4 11.0127 1.09765   5
   2  -2   4 12.7985 1.42063   4
   2   2  -4 12.1654 1.26965   6
   2  -2  -4 13.7498 1.25741   6
  -2   2  -4 12.5813 1.29435   4
  -2  -2   4 11.6983 1.28640   5
  -2   2  -4 12.2223 0.76235   6
  -2  -2   4 12.7371 1.34991   6
   2  -2  -4 15.0658 1.43532   4
  -2   2  -4 12.7843 0.89798   5
   2  -2  -4 12.2412 1.41569   3
   2   2   4 11.0000 1.13254   3
  -2   2  -4 12.0284 0.94065   3
   3   2  -4 11.3323 1.45742   6
  -3  -2  -4 12.1070 1.32183   5
  -3   2   4 15.3049 1.80455   5
  -3   2   4 12.6369 1.39941   6
   3   2  -4 13.4455 1.76774   5
  -3   2   4 12.9642 1.49425   4
   3  -2   4 13.9812 1.58553   4
   3  -2  -4 12.3049 1.60956   4
  -3   2  -4 12.7842 1.23450   3
  -3  -2   4 12.7684 1.60809   5
  -3   2  -4 13.8505 1.73005   4
   3  -2  -4 14.6412 1.84645   3
  -3   2  -4 13.4920 1.09605   6
  -3   2  -4 12.8752 1.18027   5
   3  -2  -4 12.6081 1.44439   6
   3   2   4 12.4424 1.33387   3
  -4  -2  -4 2.76912 0.97566   5
  -4   2   4 1.80217 1.09263   5
  -4   2   4 1.21747 1.27597   3
   4  -2   4 2.41952 1.06623   4
  -4   2   4 2.64797 1.16467   4
   4   2  -4 0.51903 1.00149   6
   4   2  -4 2.14534 1.20564   5
  -4   2   4 1.50343 1.07257   6
   4   2  -4 2.71577 1.37929   3
  -4   2  -4 2.00345 0.84360   5
   4  -2  -4 0.07301 0.91306   6
  -4  -2   4 3.08618 1.19163   5
  -4   2  -4 2.63040 0.99027   3
   4  -2  -4 0.96959 1.03630   4
  -4  -2   4 1.99562 1.18062   6
   4  -2  -4 2.23350 1.29605   3
  -4   2  -4 1.15473 0.82387   6
  -4   2  -4 2.29577 1.25796   4
   4   2   4 1.38508 1.00548   5
  -4  -2   4 2.62206 1.10712   4
  -5  -2  -4 88.4463 4.12296   6
  -5   2   4 85.6640 4.27637   6
   5   2  -4 92.2540 4.81696   5
   5   2  -4 87.8431 4.04932   6
   5   2  -4 87.8520 5.11092   3
  -5  -2  -4 86.3782 3.97874   5
  -5   2   4 88.0971 4.63583   5
  -5   2   4 82.9571 4.91140   3
  -5   2   4 85.9946 4.59068   4
   5  -2  -4 84.5387 4.75407   3
  -5   2  -4 90.0088 3.99600   3
  -5  -2   4 82.3102 4.54209   5
   5  -2  -4 82.8106 4.67747   4
  -5   2  -4 88.5635 4.88159   4
  -5   2  -4 89.8271 3.80932   5
   5  -2  -4 85.6628 3.86012   6
   5   2   4 83.4983 5.11953   5
  -5  -2   4 85.8672 4.43443   6
   5   2   4 85.4900 4.48749   3
  -5  -2   4 85.8334 4.54955   4
   6   2  -4 19.6444 3.00850   5
   6   2  -4 24.1329 3.36784   3
  -6   2   4 23.5560 3.03683   4
  -6  -2  -4 23.2287 2.58205   5
  -6   2   4 19.7934 2.85842   5
  -6  -2  -4 24.4933 3.10980   4
  -6  -2  -4 20.1806 2.72448   6
  -6   2   4 19.9277 2.79533   6
  -6   2   4 20.9143 2.85835   3
  -6  -2   4 20.4228 3.03186   4
  -6   2  -4 22.9465 2.44972   6
  -6  -2   4 20.7905 3.02592   5
   6  -2  -4 24.6072 5.06622   3
  -6   2  -4 20.7894 3.22326   4
  -6  -2   4 20.8362 2.79997   6
  -6   2  -4 20.8032 2.30391   5
   6   2   4 17.9918 3.85273   5
   6   2   4 17.6121 3.00865   3
  -7  -2  -4 8.47280 2.94983   4
  -7   2   4 13.9020 2.57905   4
   7   2  -4 12.5859 3.27431   3
  -7   2   4 13.8939 3.38141   5
  -7   2   4 10.8256 3.14343   3
   7   2  -4 11.1276 2.87708   5
   7  -2   4 9.94827 2.12375   3
  -7   2   4 11.3005 2.70637   6
  -7  -2  -4 10.0998 2.22617   5
  -7  -2   4 10.3807 2.83506   5
   7  -2  -4 8.66240 2.89666   3
   7   2   4 13.0167 2.96214   3
  -7  -2   4 8.37244 2.89356   6
  -7   2  -4 12.0079 2.48697   6
  -7   2  -4 6.91274 2.06801   5
  -7  -2   4 11.1442 2.80456   4
  -7   2  -4 12.1485 2.88881   4
  -8   2   4 6.89241 2.71352   6
  -8  -2  -4 3.44732 2.54935   6
  -8  -2  -4 7.03036 3.00299   4
  -8   2   4 2.75348 2.83655   4
   8   2  -4 6.54592 3.34609   5
   8   2  -4 6.22263 3.87415   3
  -8  -2  -4 2.95666 2.49167   5
   8  -2   4 10.8758 2.68955   3
  -8   2   4 4.77596 2.82219   5
  -8   2  -4 8.83156 2.34344   5
  -8   2  -4 5.85880 2.61293   6
  -8  -2   4 3.90669 2.78079   6
   8   2   4 -0.7664 3.41651   3
  -8   2  -4 6.20838 2.91665   4
   8  -2  -4 11.5673 3.50842   3
  -8  -2   4 3.18132 3.33011   5
  -8  -2   4 9.16957 3.00264   4
   0   3   4 30.5747 1.84299   4
   0   3   4 29.3513 1.78181   5
   0   3  -4 30.3295 1.61452   6
   0  -3   4 27.8838 1.46285   6
   0  -3   4 28.7694 1.39005   6
   0  -3  -4 26.9310 1.83806   4
   0   3  -4 28.1811 1.63383   5
   0  -3  -4 25.5517 1.61583   6
   0  -3   4 29.0606 1.50085   4
   0   3  -4 29.0153 1.48465   4
   0  -3  -4 30.1412 1.78734   5
   0  -3  -4 30.8863 1.97504   3
   0  -3   4 29.9784 1.63846   5
   0   3  -4 29.4647 1.78586   3
  -1   3   4 295.718 7.58559   5
  -1  -3  -4 301.543 7.58495   5
   1  -3   4 289.667 6.25350   6
   1  -3   4 290.989 7.21379   3
  -1  -3  -4 293.493 7.66922   4
   1   3  -4 291.884 7.42684   6
  -1   3   4 302.434 7.41285   6
  -1   3   4 298.697 7.79510   4
   1  -3   4 295.531 6.97361   5
   1  -3   4 290.821 7.30626   4
  -1  -3  -4 302.225 7.91858   3
   1   3  -4 289.967 7.66787   5
   1  -3   4 290.355 6.20461   6
  -1   3   4 289.014 8.51446   3
  -1   3  -4 300.006 7.34892   4
  -1   3  -4 292.950 7.02842   5
   1  -3  -4 292.302 7.79853   4
   1  -3  -4 292.800 7.96076   3
  -1  -3   4 292.279 7.57811   5
   1   3   4 286.136 7.81710   3
  -1   3  -4 294.977 7.26803   3
  -1  -3   4 298.397 6.98906   4
   1   3   4 291.234 7.58864   5
  -1  -3   4 291.781 7.37718   6
   1  -3  -4 296.051 7.39442   6
  -1   3  -4 287.694 6.74257   6
  -2  -3  -4 242.502 6.70377   5
  -2   3   4 237.342 6.64651   6
   2   3  -4 242.503 7.09188   5
  -2  -3  -4 240.733 6.88509   4
  -2   3   4 240.698 7.04744   4
   2   3  -4 234.030 6.78743   6
   2  -3   4 245.901 6.26250   3
   2  -3   4 230.129 6.72420   4
  -2   3  -4 245.132 6.26413   3
  -2   3  -4 242.944 6.79387   4
  -2   3  -4 247.408 6.05845   5
  -2  -3   4 241.516 6.96572   5
   2  -3  -4 239.163 7.12324   4
  -2  -3   4 241.383 6.80323   6
   2   3   4 239.083 6.97176   3
   2  -3  -4 251.716 7.25658   3
   2  -3  -4 240.807 6.60782   6
   2   3   4 248.192 6.79633   5
  -2   3  -4 243.528 5.81577   6
  -3   3   4 191.037 5.91346   6
   3   3  -4 185.367 6.46116   5
  -3   3   4 193.860 6.41636   4
  -3   3   4 190.391 6.47458   3
   3   3  -4 190.651 6.06531   6
   3  -3   4 185.827 6.21783   4
  -3  -3  -4 183.783 5.90000   5
   3  -3   4 176.311 5.37984   3
  -3  -3   4 185.823 6.31537   5
  -3   3  -4 193.712 5.24464   5
   3   3   4 185.665 6.12980   3
   3  -3  -4 181.266 6.36994   4
  -3   3  -4 191.463 5.06924   6
   3  -3  -4 190.900 5.79035   6
   3   3   4 191.146 6.06552   5
  -3   3  -4 192.233 5.52617   3
  -3  -3   4 188.618 6.19260   6
  -3   3  -4 202.103 7.31149   4
   3  -3  -4 198.333 6.53198   3
  -4   3   4 74.2767 3.66074   6
  -4   3   4 67.7615 3.78214   5
  -4   3   4 65.4074 3.95071   3
  -4  -3  -4 69.7509 3.49962   6
  -4   3   4 69.6838 3.95683   4
   4   3  -4 74.6896 4.09042   5
   4   3  -4 72.5059 4.02414   6
  -4  -3  -4 70.5870 3.69681   5
   4  -3   4 70.4609 4.34960   4
   4  -3  -4 68.8075 3.29148   6
  -4  -3   4 73.0683 3.89080   5
   4   3   4 77.2287 3.74994   5
   4  -3  -4 69.8801 4.46579   4
  -4   3  -4 70.6152 3.92095   4
  -4  -3   4 71.0087 3.81018   6
   4  -3  -4 73.6834 4.07475   3
  -4   3  -4 64.1269 3.08091   5
  -4   3  -4 67.8034 2.96346   6
  -4   3  -4 68.4441 3.26517   3
   4   3   4 70.5040 3.59946   3
  -5  -3  -4 16.5608 2.18642   6
  -5   3   4 17.0278 2.49898   5
   5   3  -4 18.8949 2.76872   5
   5   3  -4 21.5324 3.16910   3
  -5   3   4 16.5455 2.60311   3
  -5  -3  -4 14.4198 2.03508   5
  -5   3   4 17.2688 2.39814   6
  -5   3   4 17.0071 2.66208   4
  -5  -3   4 18.6406 2.58605   5
   5   3   4 19.2942 2.56472   5
  -5   3  -4 15.9350 1.90255   6
  -5   3  -4 16.6780 2.88200   4
  -5  -3   4 16.2276 2.39183   4
   5  -3  -4 17.4799 2.73546   3
   5  -3  -4 17.2580 2.05110   6
  -5   3  -4 15.4397 2.17710   3
  -5   3  -4 14.5307 1.89993   5
  -6   3   4 11.9452 2.37860   6
   6   3  -4 16.0209 2.85393   5
   6  -3   4 14.3455 2.17457   3
  -6   3   4 12.8053 2.99205   4
  -6   3   4 12.3670 2.89830   3
  -6  -3  -4 14.7427 2.55822   6
  -6  -3  -4 16.6712 2.42555   5
   6   3  -4 16.1128 3.15244   3
  -6   3   4 15.0578 2.73327   5
   6   3   4 14.7709 2.65742   3
  -6   3  -4 11.9445 1.99524   6
  -6  -3   4 13.7283 2.51947   5
   6   3   4 12.2193 2.64521   5
  -6  -3   4 17.2158 2.74005   4
  -6   3  -4 12.6296 2.01506   5
  -6   3  -4 14.8861 2.15855   3
  -6   3  -4 17.1769 3.42198   4
   6  -3  -4 8.70452 2.90350   3
  -7   3   4 32.2867 6.36197   5
  -7  -3  -4 31.6939 3.80457   6
  -7   3   4 32.6470 3.70102   6
   7   3  -4 39.5403 4.76650   3
   7   3  -4 29.0293 5.29766   5
   7  -3   4 30.7301 3.37350   3
  -7   3   4 32.0608 4.41535   3
  -7   3   4 37.5332 3.94745   4
  -7  -3  -4 30.7876 4.50395   4
  -7  -3  -4 33.0015 3.58652   5
   7   3   4 26.3489 3.67941   5
  -7   3  -4 30.8084 3.09058   5
  -7  -3   4 36.6421 3.96739   4
   7   3   4 33.3896 4.23491   3
  -7   3  -4 33.0167 4.46120   4
  -7  -3   4 39.7520 4.14007   6
  -7  -3   4 25.6760 3.85049   5
  -7   3  -4 28.7068 3.40788   6
   7  -3  -4 37.7622 4.18153   3
   8  -3   4 19.5480 3.59858   3
  -8  -3  -4 20.3449 4.25934   5
   8   3  -4 29.3404 4.43248   5
  -8   3   4 19.8582 3.62813   6
   8   3  -4 28.6983 4.83662   3
  -8  -3   4 23.1710 4.18803   4
  -8   3  -4 23.1736 3.56826   6
  -8   3  -4 20.4405 3.08959   5
  -8   3  -4 23.4016 4.34016   4
   8   3   4 18.5897 4.93762   5
   8  -3  -4 17.1837 4.19703   3
   8   3   4 22.0262 5.58853   3
   0  -4  -4 744.954 16.5331   5
   0   4  -4 740.884 16.3546   5
   0  -4   4 738.287 16.2380   5
   0  -4  -4 720.179 16.6984   4
   0   4   4 748.731 16.6211   5
   0   4   4 752.226 16.7051   4
   0  -4   4 735.706 15.8082   6
   0   4   4 731.399 16.9377   3
   0  -4  -4 736.427 16.1907   6
   0   4  -4 736.329 15.9483   4
   0  -4  -4 748.075 17.0971   3
   0   4  -4 740.643 16.6399   3
  -1  -4  -4 123.367 4.45132   5
   1  -4   4 121.459 3.49511   6
  -1   4   4 122.357 4.44616   5
   1  -4   4 119.926 3.42158   6
   1   4  -4 124.237 4.81479   3
   1  -4   4 123.562 4.28795   3
  -1   4   4 120.114 4.64296   3
  -1  -4  -4 124.685 4.18141   6
   1   4  -4 121.173 4.45197   5
  -1  -4  -4 127.200 4.80325   3
  -1   4   4 117.915 4.69324   6
  -1  -4  -4 123.480 4.56006   4
  -1   4   4 122.095 5.06243   4
   1  -4   4 118.744 4.16970   4
   1  -4   4 120.501 4.00881   5
   1  -4  -4 119.997 4.57775   4
  -1   4  -4 122.249 4.53681   5
  -1  -4   4 120.434 4.38864   5
   1   4   4 120.736 4.43469   5
   1   4   4 125.135 4.97069   4
   1   4   4 119.147 4.62851   3
  -1   4  -4 128.846 4.27119   4
  -1   4  -4 123.106 4.30017   3
   1  -4  -4 120.568 4.21672   6
  -1  -4   4 120.302 4.19911   6
   1  -4  -4 121.057 4.78546   3
  -1   4  -4 119.235 3.79499   6
  -2   4   4 468.700 11.3913   5
   2  -4   4 434.996 11.1554   4
  -2   4   4 455.810 11.6119   4
  -2   4   4 443.540 11.6416   3
   2  -4   4 446.214 10.7650   3
  -2  -4  -4 450.739 11.2531   5
   2   4  -4 441.530 11.9499   3
  -2  -4  -4 447.662 11.3415   4
   2   4  -4 448.377 11.6202   5
  -2   4   4 450.356 11.0340   6
   2   4   4 441.591 11.2854   5
   2  -4  -4 462.583 11.8571   3
   2   4   4 441.010 11.5547   3
  -2   4  -4 452.368 10.5604   5
   2  -4  -4 445.053 11.6459   4
  -2  -4   4 439.594 11.4089   5
  -2  -4   4 442.973 11.2211   6
  -2   4  -4 457.583 10.8656   3
  -2   4  -4 442.414 10.2548   6
  -2  -4   4 461.027 10.7438   4
  -2   4  -4 451.903 11.2403   4
   2  -4  -4 450.193 10.9415   6
   3  -4   4 57.3867 2.92413   3
  -3  -4  -4 53.9529 3.17524   4
  -3   4   4 58.4871 3.52952   4
   3   4  -4 57.6606 3.60227   5
  -3   4   4 56.9617 3.14953   6
  -3  -4  -4 61.7943 3.29653   5
  -3   4   4 58.3401 3.43922   3
   3  -4   4 59.8261 3.38324   4
  -3  -4   4 60.7454 3.52889   5
  -3  -4   4 61.1572 3.40413   6
   3  -4  -4 58.3582 3.54239   3
   3  -4  -4 61.9000 3.67813   4
  -3   4  -4 61.9053 2.74269   6
   3   4   4 54.2921 3.30482   3
  -3   4  -4 61.7526 3.48298   4
  -3   4  -4 59.0956 2.74646   5
  -3   4  -4 60.7654 3.03223   3
   3   4   4 62.4985 3.40526   5
   3  -4  -4 61.7896 3.07263   6
   4  -4   4 147.146 6.18808   4
  -4  -4  -4 152.074 5.78666   5
  -4   4   4 151.836 6.43082   3
  -4  -4  -4 159.375 5.94737   6
  -4   4   4 151.400 6.37120   4
   4  -4   4 165.566 5.47377   3
   4   4  -4 157.459 6.65166   5
  -4   4   4 150.883 5.71803   6
   4   4   4 160.940 6.05629   5
  -4   4  -4 155.235 5.12410   5
   4  -4  -4 152.691 6.40517   4
   4   4   4 152.553 6.08302   3
   4  -4  -4 152.497 5.45800   6
   4  -4  -4 157.228 6.42454   3
  -4  -4   4 150.813 6.23389   5
  -4  -4   4 154.355 6.08182   6
  -4   4  -4 152.820 5.56414   3
  -4   4  -4 163.395 6.47730   4
   5   4  -4 10.9083 3.08808   5
  -5  -4  -4 13.3042 2.20746   5
   5  -4   4 12.1552 1.81619   3
  -5   4   4 11.1644 2.04139   6
  -5   4   4 13.4173 2.38724   5
  -5   4   4 14.3495 2.60712   4
  -5  -4  -4 11.9827 2.20329   6
  -5   4   4 9.83211 2.40115   3
   5  -4  -4 11.4646 2.40076   3
  -5   4  -4 11.6506 2.34931   4
  -5  -4   4 12.4433 2.33985   6
  -5  -4   4 9.81695 2.16524   5
  -5   4  -4 11.2263 1.83567   6
  -5   4  -4 11.6770 1.95616   3
  -5   4  -4 9.07964 1.71243   5
   5   4   4 12.0392 2.21553   5
  -6  -4  -4 69.5918 4.52617   5
  -6   4   4 73.2661 5.42704   3
   6   4  -4 78.7104 5.60471   3
  -6   4   4 70.3271 6.05106   5
   6  -4   4 70.5459 4.08644   3
  -6   4   4 81.0433 5.47091   4
   6   4  -4 70.3974 5.18549   5
  -6  -4   4 81.4752 4.97474   6
  -6   4  -4 65.5609 3.94626   5
   6  -4  -4 63.9685 5.05145   3
  -6   4  -4 66.0691 4.35261   3
   6   4   4 69.5924 4.78138   5
  -6   4  -4 61.5626 4.07955   6
  -6   4  -4 72.9432 5.37940   4
  -6  -4   4 75.5644 4.97203   5
  -6  -4   4 69.8635 4.85017   4
  -7   4   4 10.2974 3.08414   4
   7  -4   4 12.6520 2.40992   3
  -7  -4  -4 15.5452 2.85496   5
   7   4  -4 13.5303 3.73995   3
   7   4  -4 13.5346 3.35046   5
  -7   4   4 14.6944 3.84960   5
  -7  -4  -4 16.4372 3.10910   6
  -7   4   4 10.2318 2.61218   6
  -7  -4   4 14.0244 2.97286   4
  -7  -4   4 17.7840 3.95650   5
   7   4   4 18.1688 3.69021   3
   7  -4  -4 12.1256 2.98279   3
  -7   4  -4 13.8700 3.41204   4
  -7   4  -4 12.7627 2.47401   5
   7   4   4 17.7118 3.43899   5
  -7  -4   4 13.9144 2.95645   6
   8   4  -4 41.6574 5.99653   5
   8   4  -4 40.6293 10.6599   3
  -8  -4  -4 45.6957 5.22845   6
  -8  -4   4 47.5098 5.43839   4
   8   4   4 38.7410 5.73436   3
  -8   4  -4 38.0433 4.67783   6
   8  -4  -4 37.9457 5.24598   3
  -8   4  -4 45.8994 4.45895   5
   0   5   4 10.7582 1.63214   5
   0  -5   4 10.3888 1.30029   4
   0   5  -4 9.32317 1.46719   5
   0  -5   4 8.69954 1.23277   6
   0  -5  -4 10.5684 1.52084   4
   0  -5  -4 9.36134 1.49950   6
   0   5  -4 10.6021 1.73202   3
   0   5   4 11.2427 1.75202   4
   0   5  -4 9.98411 1.21146   4
   0  -5   4 9.54090 1.37241   6
   0  -5   4 12.4675 1.76441   5
   0   5   4 10.7418 1.91421   3
   0  -5  -4 10.7126 1.52226   5
  -1  -5  -4 96.6178 3.95144   6
   1   5  -4 96.3011 4.27274   5
  -1   5   4 97.4867 4.53207   3
  -1   5   4 92.8001 3.91769   6
  -1  -5  -4 104.643 4.64104   3
   1  -5   4 97.3641 3.92083   5
   1  -5   4 95.4555 4.16397   3
  -1   5   4 97.8782 4.26566   4
   1   5  -4 96.7097 4.51116   3
  -1  -5  -4 93.9288 4.22013   5
  -1   5   4 92.6586 4.20956   5
   1  -5   4 91.9543 3.99078   4
   1  -5   4 95.3710 3.32409   6
  -1  -5  -4 97.0642 4.28257   4
   1   5   4 89.2383 4.41324   3
   1  -5  -4 93.2752 3.93915   6
  -1   5  -4 95.2402 4.12941   4
   1   5   4 94.9894 4.24662   5
  -1  -5   4 98.1110 3.84857   4
   1   5   4 96.0372 4.11892   4
  -1   5  -4 97.7137 4.13928   3
  -1  -5   4 93.7385 4.09032   6
  -1   5  -4 97.8625 3.90566   5
  -1  -5   4 96.0624 3.78801   6
   1  -5  -4 96.6119 4.50073   3
   1  -5  -4 96.9981 4.42102   4
  -1  -5   4 97.1300 4.10056   5
   2   5  -4 0.98589 1.08308   5
  -2  -5  -4 -0.4490 0.68025   4
   2  -5   4 2.07249 0.99658   4
   2   5  -4 -0.3527 0.87911   3
  -2   5   4 0.83848 0.81887   5
  -2  -5  -4 0.65859 0.78778   3
  -2   5   4 0.21226 0.76812   6
  -2  -5  -4 -0.7222 0.99210   5
  -2   5   4 1.06071 0.90694   4
   2  -5   4 0.75740 0.73502   3
   2  -5   4 0.71974 0.54509   6
  -2  -5   4 -1.0821 0.84594   5
   2  -5  -4 0.65030 1.00512   3
   2   5   4 1.12176 1.09315   5
  -2   5  -4 -0.2730 0.70889   4
  -2   5  -4 1.27977 0.81274   3
   2  -5  -4 1.68306 0.98093   6
   2   5   4 2.06034 1.13089   3
  -2  -5   4 0.37327 0.88810   6
  -2   5  -4 -0.2302 0.56009   5
  -2  -5   4 2.15400 0.88740   4
   3   5  -4 24.1581 2.73571   5
  -3   5   4 26.6705 2.63499   4
  -3  -5  -4 27.1907 2.42412   4
  -3   5   4 28.4689 2.71334   3
  -3   5   4 22.4525 2.33857   6
   3   5  -4 24.4083 2.68551   3
   3  -5   4 26.6293 2.21777   3
  -3   5   4 25.9324 2.38413   5
   3  -5  -4 27.8930 2.29032   6
   3   5   4 27.1034 2.52996   5
  -3   5  -4 25.7519 2.48397   4
  -3  -5   4 26.5891 2.63766   5
  -3  -5   4 25.4273 2.62458   6
   3  -5  -4 27.2616 2.82200   3
  -3   5  -4 23.3126 2.13859   3
   3   5   4 27.1049 2.53383   3
  -3   5  -4 24.0792 1.99397   6
  -3   5  -4 27.0123 2.08959   5
  -3  -5   4 25.7369 2.25345   4
   3  -5  -4 27.2593 2.63983   4
  -4   5   4 3.14119 1.37250   6
   4   5  -4 3.45643 1.60667   5
  -4   5   4 3.02934 1.34171   5
  -4  -5  -4 2.74607 1.59526   5
  -4   5   4 2.27842 1.63901   3
   4  -5   4 2.34880 1.18081   3
  -4  -5  -4 3.90070 1.57828   6
  -4   5  -4 1.70001 1.47244   4
  -4  -5   4 3.22443 1.35738   4
   4   5   4 5.51469 1.77908   5
  -4   5  -4 0.87044 0.98170   5
  -4   5  -4 4.28487 1.21595   6
  -4  -5   4 2.09280 1.51543   6
  -4  -5   4 3.09017 1.51120   5
  -5  -5  -4 24.7122 2.89910   6
   5   5  -4 27.3383 4.06987   5
  -5   5   4 27.8691 2.93254   6
  -5  -5  -4 28.3075 4.85036   5
  -5   5   4 22.6388 3.22571   3
   5  -5   4 25.0957 2.51662   3
  -5   5  -4 23.2250 3.29779   4
  -5   5  -4 18.8252 2.56385   5
   5  -5  -4 17.7550 2.45104   6
  -5   5  -4 21.8883 2.60768   3
  -5   5  -4 19.0070 2.38163   6
   5  -5  -4 20.4305 3.03928   3
   5   5   4 20.0223 3.01770   5
  -5  -5   4 28.1636 3.30191   5
  -6   5   4 3.68232 2.36742   4
  -6   5   4 3.35048 2.19767   5
   6   5  -4 -0.6973 2.55681   3
  -6   5   4 -2.2282 1.43903   6
   6   5  -4 0.89905 2.44855   5
   6  -5   4 0.58727 1.26077   3
  -6  -5  -4 0.62926 2.46050   5
  -6  -5  -4 -2.2824 1.99339   6
  -6   5   4 -0.8097 2.27113   3
  -6  -5   4 1.04471 1.92875   6
  -6   5  -4 -1.7032 1.51650   5
   6   5   4 0.85092 2.25382   5
   6  -5  -4 4.11752 1.88918   6
   6  -5  -4 -1.7875 1.53610   3
  -6   5  -4 0.36090 2.08591   4
  -6   5  -4 0.56047 1.61275   6
  -6   5  -4 -1.1195 1.17457   5
  -6  -5   4 1.65051 3.06234   5
  -7   5   4 6.65385 2.88490   4
   7   5  -4 9.94562 3.31069   5
  -7   5   4 13.7412 3.58038   5
  -7   5   4 7.56203 2.76447   6
   7   5  -4 7.93967 3.71304   3
  -7  -5  -4 15.4207 3.29375   6
  -7   5   4 4.71730 4.08549   3
  -7  -5  -4 7.77290 3.01995   5
   7  -5   4 7.60228 2.29074   3
   7  -5  -4 3.54767 2.84937   3
  -7  -5   4 14.0591 3.28718   4
   7   5   4 2.05040 3.08889   3
   7   5   4 9.62805 3.64851   5
  -7   5  -4 7.90736 3.09944   4
  -7   5  -4 4.41579 1.93094   5
  -7   5  -4 8.12199 2.42813   5
  -7  -5   4 9.95610 3.41764   5
  -7   5  -4 10.0090 2.34331   6
  -7   5  -4 10.6560 2.77633   3
   0  -6   4 127.235 5.13298   5
   0  -6   4 129.001 4.77026   6
   0   6   4 124.671 5.32236   4
   0  -6  -4 127.295 5.77078   3
   0  -6   4 127.829 4.58598   6
   0   6   4 126.867 5.67233   3
   0   6  -4 127.607 4.87586   4
   0   6   4 125.900 5.38004   5
   0  -6  -4 137.192 5.13650   6
   0   6  -4 124.155 5.43214   3
   0  -6   4 125.680 5.00522   4
   0  -6  -4 135.201 5.39857   5
   0   6  -4 130.948 5.23825   5
   0  -6  -4 122.797 5.44432   4
  -1  -6  -4 766.131 18.1614   5
   1   6  -4 744.509 18.7936   3
  -1   6   4 743.092 18.7505   3
  -1  -6  -4 759.105 17.8051   6
  -1   6   4 758.796 18.5480   4
   1  -6   4 762.941 18.3897   3
  -1  -6  -4 767.942 18.9540   3
  -1  -6  -4 717.470 18.3659   4
   1  -6   4 762.744 17.7000   5
   1  -6   4 758.802 16.6144   6
   1  -6   4 759.363 16.6286   6
   1   6  -4 759.546 18.4873   5
  -1   6   4 760.189 17.5509   6
   1  -6   4 756.318 17.8173   4
  -1   6   4 760.944 18.1254   5
   1  -6  -4 756.885 18.4874   4
  -1  -6   4 757.197 17.5450   4
   1   6   4 764.499 18.0159   4
  -1   6  -4 757.101 17.6816   4
  -1  -6   4 757.234 17.2922   6
   1  -6  -4 765.067 18.8714   3
   1  -6  -4 757.924 17.7677   6
  -1   6  -4 739.696 17.8623   5
   1   6   4 747.667 18.3984   5
  -1  -6   4 764.434 17.5723   6
  -2   6   4 32.9734 2.65714   6
  -2   6   4 32.8945 2.76063   5
  -2  -6  -4 30.8505 2.94402   6
  -2  -6  -4 28.9889 2.83209   4
   2  -6   4 31.9470 1.90799   6
  -2   6   4 30.3688 2.92494   3
  -2  -6  -4 29.0923 2.77892   5
   2  -6   4 30.1546 2.61223   3
   2   6  -4 31.4706 2.95869   5
  -2   6   4 35.7511 2.92295   4
   2   6  -4 34.3877 3.21777   3
   2  -6  -4 33.2595 2.56007   6
  -2   6  -4 30.2919 2.47531   5
  -2  -6   4 33.2580 2.55294   4
   2  -6  -4 32.9848 3.00269   3
   2  -6  -4 32.1842 3.21220   4
  -2   6  -4 33.8866 2.65323   3
  -2   6  -4 30.0836 2.33544   6
   2   6   4 28.9923 2.75268   5
  -2  -6   4 33.7009 2.79901   6
  -2   6  -4 33.0187 2.70230   4
   2   6   4 29.5981 2.84452   3
   3   6  -4 415.322 13.0473   3
  -3   6   4 436.660 12.3259   5
  -3   6   4 435.661 12.8314   4
  -3   6   4 442.535 11.9510   6
  -3   6   4 414.682 12.7016   3
   3   6  -4 435.812 12.8629   5
  -3  -6  -4 426.336 12.3512   5
   3  -6   4 455.007 12.0749   3
   3  -6   4 422.865 12.5025   4
   3   6   4 441.852 12.5836   5
  -3   6  -4 441.438 11.3574   6
   3  -6  -4 431.842 12.9959   3
  -3   6  -4 441.619 11.6261   5
  -3  -6   4 420.698 12.7688   4
  -3  -6   4 440.171 12.4098   6
  -3   6  -4 436.059 12.4339   4
  -3   6  -4 437.528 12.0148   3
   3  -6  -4 429.228 11.5722   6
  -4   6   4 22.5089 2.67770   5
  -4   6   4 26.3574 3.16110   3
  -4   6   4 25.3151 2.76090   6
   4   6  -4 22.1346 3.19980   5
  -4  -6  -4 24.0043 2.85440   6
  -4   6   4 23.4596 2.80840   4
  -4  -6  -4 23.5707 2.86985   5
   4  -6   4 24.7510 2.55539   3
   4   6   4 25.5938 3.10738   5
  -4  -6   4 27.3431 3.12073   6
   4  -6  -4 24.6944 3.12917   3
  -4   6  -4 24.9277 3.05604   4
  -4  -6   4 22.6199 2.94875   4
  -4   6  -4 24.0036 2.54218   3
  -4  -6   4 20.5389 3.08029   5
  -4   6  -4 25.8727 2.46719   6
   4  -6  -4 25.5789 2.62301   6
  -4   6  -4 26.1573 2.40244   5
  -5   6   4 325.844 10.8087   6
  -5  -6  -4 333.280 10.9661   5
   5   6  -4 334.089 11.7956   5
  -5   6   4 332.933 12.0874   3
  -5   6   4 334.869 11.7577   4
   5  -6   4 342.148 10.4484   3
  -5  -6  -4 346.382 11.2726   6
  -5   6  -4 336.233 10.0896   6
   5  -6  -4 333.885 10.0544   6
   5  -6  -4 344.684 11.8296   3
   5   6   4 340.071 11.4866   5
  -5   6  -4 335.429 10.7409   3
  -5   6  -4 333.808 10.0660   5
  -5  -6   4 351.966 11.3914   6
  -5  -6   4 333.458 11.3729   5
  -5   6  -4 346.444 11.8823   4
  -6  -6  -4 28.1123 3.81620   6
  -6  -6  -4 24.4785 3.71030   5
  -6   6   4 15.9190 2.75338   5
   6   6  -4 22.8299 3.85561   5
  -6   6   4 17.9257 2.98210   6
  -6   6   4 23.4372 3.67927   5
  -6   6   4 16.1198 3.30943   4
  -6   6   4 24.0039 3.87021   3
   6  -6   4 24.5194 2.90427   3
  -6   6  -4 25.0107 2.77131   5
   6  -6  -4 15.4916 3.33222   3
  -6   6  -4 21.2270 3.70808   4
  -6   6  -4 23.2864 3.05430   5
  -6  -6   4 21.1738 3.46183   6
   6   6   4 16.7379 3.74101   5
  -6   6  -4 16.4761 3.11881   3
   7   6  -4 150.409 8.98558   5
  -7   6   4 148.500 9.37084   4
  -7  -6  -4 152.406 7.86586   6
   7   6  -4 150.026 9.16152   3
  -7  -6   4 163.207 12.2491   6
  -7   6  -4 150.356 7.04718   5
   7  -6  -4 154.271 8.24134   3
   7   6   4 150.486 8.74521   5
  -7   6  -4 149.775 8.55219   4
   0  -7   4 590.914 15.2667   4
   0   7   4 561.621 16.0959   3
   0  -7   4 598.089 14.6556   6
   0  -7  -4 603.107 16.4473   3
   0   7   4 598.644 15.6734   4
   0   7  -4 604.174 14.9920   4
   0   7   4 594.998 15.7974   5
   0   7  -4 594.907 16.1104   3
   0   7  -4 592.423 15.5332   5
   1  -7   4 232.603 8.08868   4
  -1   7   4 234.062 8.32838   5
   1   7  -4 226.364 8.31168   5
  -1   7   4 225.255 8.34393   4
  -1   7   4 221.712 8.62740   3
   1  -7   4 242.437 7.21969   6
   1   7  -4 224.305 8.65843   3
   1  -7   4 225.001 6.83314   6
  -1  -7  -4 233.241 9.05768   3
   1  -7   4 243.986 8.54079   3
  -1  -7  -4 233.850 8.37231   5
  -1  -7   4 231.871 7.88780   4
  -1   7  -4 234.129 7.92439   4
  -1   7  -4 235.051 8.41852   3
  -1   7  -4 232.274 7.95286   5
   1  -7  -4 241.753 8.99263   3
   1   7   4 228.785 9.77743   3
   1   7   4 230.856 8.18232   4
  -1  -7   4 239.051 7.88042   6
   1   7   4 236.982 8.45824   5
  -1  -7   4 230.739 7.46386   6
   2  -7   4 275.842 7.34004   6
  -2   7   4 278.544 8.98587   6
  -2  -7  -4 273.203 9.39093   5
   2  -7   4 282.969 7.40282   6
   2  -7   4 274.787 9.26479   3
  -2   7   4 263.495 9.44696   4
   2   7  -4 267.957 9.90331   3
   2   7  -4 274.499 9.64310   5
  -2   7   4 285.300 9.36605   5
   2  -7  -4 275.282 9.98579   3
  -2   7  -4 277.522 8.54826   6
  -2  -7   4 268.252 8.85996   4
   2   7   4 274.759 9.59923   5
  -2   7  -4 273.403 8.89921   5
  -2   7  -4 276.857 9.21712   4
  -2   7  -4 268.193 9.18229   3
  -2  -7   4 274.456 9.11262   6
  -3  -7  -4 322.797 10.6687   5
  -3   7   4 339.354 10.7752   5
   3  -7   4 334.311 10.4851   3
   3   7  -4 326.903 11.1092   5
  -3   7   4 335.657 11.2967   6
   3   7   4 335.517 10.9581   5
  -3   7  -4 341.250 11.1232   5
   3  -7  -4 324.982 11.5653   3
  -3   7  -4 333.082 9.82585   6
  -3  -7   4 326.303 10.5871   6
  -3   7  -4 327.682 10.7458   4
  -3   7  -4 334.841 11.6183   3
  -4   7   4 246.771 9.54081   4
  -4  -7  -4 241.698 9.07649   6
   4  -7   4 234.460 8.52483   3
  -4   7   4 238.351 8.69204   6
  -4   7   4 222.661 9.59806   3
  -4  -7  -4 232.809 9.16998   5
  -4   7   4 238.442 9.13163   5
   4   7  -4 241.233 9.60118   5
   4   7   4 236.479 9.24168   5
  -4   7  -4 239.426 8.37560   5
  -4   7  -4 241.247 8.14230   6
  -4  -7   4 233.041 9.12537   6
   4  -7  -4 239.096 9.54259   3
  -5   7   4 104.036 7.02176   3
  -5  -7  -4 114.074 6.44267   6
  -5   7   4 110.102 6.01745   5
  -5  -7  -4 123.959 6.87729   5
  -5   7   4 112.632 6.75205   4
  -5   7   4 110.741 6.04656   6
   5   7  -4 117.771 6.99794   5
   5  -7   4 110.512 5.76210   3
  -5   7  -4 113.452 5.46882   5
   5   7   4 110.423 6.70213   5
  -5   7  -4 99.7893 7.00075   3
   5  -7  -4 115.285 6.62136   3
  -5  -7   4 113.501 6.36062   6
  -5   7  -4 112.117 6.61676   4
   6   7  -4 185.129 9.36681   5
  -6   7   4 193.786 9.20533   4
  -6   7   4 179.041 9.39394   5
   6  -7   4 189.336 7.78919   3
  -6  -7  -4 186.857 8.94221   6
  -6   7   4 185.918 8.35481   6
  -6  -7  -4 163.054 9.30893   5
  -6  -7   4 186.677 8.77514   6
  -6   7  -4 203.159 9.45317   4
  -6   7  -4 175.859 7.36823   5
   6   7   4 187.445 9.16172   5
   6  -7  -4 179.845 9.07987   3
   0   8  -4 1.53555 1.19746   4
   0   8   4 -1.8655 1.04526   5
   0   8   4 -1.4385 1.13853   4
   0  -8   4 -1.1478 1.12713   6
   0   8  -4 1.07639 1.26316   5
   0  -8  -4 1.48902 1.39059   3
   0  -8   4 -0.8845 1.29615   6
   0   8  -4 -3.0338 1.70165   3
  -1   8   4 57.7652 4.39183   5
   1   8  -4 61.8729 4.39345   5
   1  -8   4 61.6548 3.46575   6
  -1  -8  -4 57.7904 4.43224   5
   1   8  -4 52.7543 4.51138   3
  -1  -8  -4 60.7285 4.70594   3
   1  -8   4 58.3309 4.92814   3
  -1   8  -4 61.5725 4.79035   5
   1  -8  -4 61.5739 4.67010   3
  -1  -8   4 57.4295 3.90474   6
  -1   8  -4 61.9627 4.52344   3
   1   8   4 62.1547 4.44118   5
  -1   8  -4 59.0522 3.97906   4
   2  -8   4 42.2813 2.89855   6
  -2   8   4 45.8094 3.96464   4
  -2   8   4 43.9931 3.89190   5
   2  -8   4 48.2002 3.89917   3
  -2  -8  -4 44.4147 3.98928   5
   2   8  -4 48.3326 4.12576   5
  -2   8   4 45.3434 3.53920   6
   2  -8  -4 48.0469 4.17405   3
  -2   8  -4 45.3227 3.57463   5
   2   8   4 47.1413 3.91760   5
  -2   8  -4 46.9090 3.59254   4
  -2   8  -4 41.9828 3.90207   3
  -2  -8   4 45.0390 3.67266   6
   3  -8   4 12.0309 1.45524   6
   3  -8   4 8.66458 2.24015   3
  -3   8   4 13.9789 2.50943   6
   3   8  -4 11.8873 2.78771   5
  -3  -8  -4 12.5926 2.74206   6
  -3   8   4 13.9986 2.79460   4
  -3  -8  -4 5.36161 2.27097   5
  -3   8   4 9.18201 2.21062   5
  -3   8  -4 11.2529 2.87659   4
  -3   8  -4 15.9989 2.51555   5
   3  -8  -4 12.8892 2.75567   3
  -3   8  -4 7.98066 2.10808   3
  -3  -8   4 7.50958 2.51847   6
   3   8   4 9.63020 2.63552   5
  -4  -8  -4 20.6366 3.45305   5
   4  -8   4 20.6767 2.97267   3
   4   8  -4 23.7588 3.81086   5
  -4   8   4 21.1125 3.63458   4
  -4   8   4 24.4191 3.11669   6
  -4   8   4 17.9978 2.95854   5
  -4  -8  -4 17.6614 3.18631   6
  -4   8  -4 27.1099 3.44494   4
  -4   8  -4 24.1136 2.72426   6
   4   8   4 24.2252 3.77695   5
  -4   8  -4 21.0175 2.73905   5
  -4   8  -4 27.1538 3.28572   3
   4  -8  -4 23.9172 3.54992   3
  -4  -8   4 27.8803 3.50104   6
  -5  -8  -4 53.4859 4.68405   6
  -5   8   4 53.1782 4.58283   6
   5  -8   4 56.9348 4.24071   3
   5   8  -4 64.5608 6.46603   5
  -5   8   4 63.9243 5.27769   4
  -5  -8  -4 45.0363 5.43359   5
  -5   8   4 52.9261 4.53553   5
   5   8   4 52.2613 5.22041   5
   5  -8  -4 46.9717 4.93728   3
  -5   8  -4 59.4643 4.08768   5
  -5   8  -4 48.6782 4.17117   6
  -5   8  -4 53.6213 4.60406   3
  -5  -8   4 53.8830 4.84802   6
  -5   8  -4 58.5248 4.92114   4
  -6  -8  -4 1.05965 2.81920   6
   6   8  -4 7.98159 3.37996   5
  -6   8   4 -0.2358 2.00917   4
  -6  -8   4 3.28877 2.93336   6
   6  -8  -4 2.16756 2.84440   3
  -6   8  -4 1.39904 1.87166   6
   6   8   4 -2.4193 3.38247   5
  -6   8  -4 0.34450 1.52630   5
   0   9  -4 62.1382 4.24477   4
   0   9  -4 63.3680 4.59472   5
   0  -9  -4 63.6701 5.21992   3
   0  -9   4 64.7513 4.04192   6
   0   9   4 62.6866 4.43659   4
   0   9   4 62.7897 4.64349   5
   0   9  -4 62.2101 5.04495   3
   1  -9   4 5.98464 1.68605   6
  -1   9   4 5.51840 1.89800   4
  -1  -9  -4 4.72862 2.64900   3
   1   9  -4 8.54812 2.30082   5
  -1  -9   4 7.97714 2.06565   6
   1   9   4 10.5635 2.38980   5
  -1   9  -4 7.94003 2.11540   5
   1  -9  -4 4.84762 2.26939   3
   2  -9   4 7.96994 2.10976   3
   2  -9   4 7.96339 1.64946   6
  -2  -9  -4 5.76953 2.13683   6
   2   9  -4 8.61933 2.58912   5
  -2   9   4 9.75799 2.37337   4
  -2  -9   4 8.08756 2.14536   6
   2   9   4 7.39068 2.32909   5
  -2   9  -4 4.25779 1.86511   5
  -2   9  -4 5.83493 2.26433   3
  -2   9  -4 8.62205 2.20277   4
   2  -9  -4 3.94288 2.05768   3
  -3   9   4 42.2815 4.03523   5
  -3  -9  -4 38.8254 3.99893   6
  -3   9   4 42.0138 4.14875   4
   3   9  -4 38.9131 4.54215   5
  -3   9   4 41.4456 3.90295   6
  -3   9  -4 50.0811 3.94670   5
  -3  -9   4 48.1652 4.20952   6
  -3   9  -4 49.4992 4.23976   4
  -3   9  -4 36.5233 3.50898   6
  -3   9  -4 41.2442 4.27221   3
   3  -9  -4 31.2646 4.29137   3
   3   9   4 39.2582 4.48421   5
  -4   9   4 19.7451 3.35985   4
   4  -9   4 17.5550 3.06308   3
  -4   9   4 17.9304 2.91367   6
  -4   9   4 13.2613 2.65183   5
   4   9  -4 19.8238 3.59036   5
  -4   9  -4 16.2064 2.62909   5
  -4   9  -4 12.1002 2.52086   6
  -4  -9   4 14.9084 3.04589   6
   4   9   4 17.1581 3.89094   5
   4  -9  -4 15.0731 3.16327   3
  -4   9  -4 19.5668 3.27976   4
  -5  -9  -4 1.43390 2.12574   6
  -5   9   4 1.74455 1.91184   4
   5  -9  -4 -1.6848 1.74012   3
  -5   9  -4 0.48834 1.62332   4
  -5   9  -4 -1.5562 1.68572   6
   0  10   4 24.6163 3.38094   4
   0  10   4 24.2183 3.33931   5
   0  10  -4 21.3005 3.35622   5
   0 -10  -4 21.0900 3.60180   3
   0  10  -4 16.9493 2.77047   4
   0 -10   4 16.8070 2.81271   6
  -1  10   4 7.65166 2.24544   5
   1 -10   4 11.3686 2.12488   6
  -1 -10  -4 7.97473 2.33404   6
  -1  10   4 7.03185 2.35903   4
  -1  10  -4 9.68274 2.34458   5
   1  10   4 8.54008 2.50463   5
   1 -10  -4 2.96135 2.51518   3
  -1  10  -4 9.86400 2.33193   4
  -1 -10   4 7.70564 2.14961   6
  -2  10   4 69.3110 5.07947   5
   2  10  -4 85.2544 5.98303   5
   2 -10   4 68.8415 3.65445   6
  -2  10   4 72.6206 5.12266   4
  -2 -10  -4 71.3490 5.19520   6
  -2  10  -4 80.6326 5.10462   4
   2  10   4 77.3605 6.40915   5
  -2  10  -4 73.4234 6.33922   3
  -2  10  -4 70.5018 4.87433   5
  -2 -10   4 72.3074 4.84468   6
   2 -10  -4 88.3309 6.87760   3
   3 -10   4 0.16343 2.06996   3
  -3  10   4 4.60500 1.79734   5
   3  10  -4 -2.6431 2.09861   5
  -3 -10   4 -1.5914 1.65585   6
  -3  10  -4 1.46150 1.43688   4
   0   0  -5 6.06835 0.43427   4
  -1   0   5 -0.0434 0.47120   5
  -1   0  -5 0.12182 0.17713   3
  -1   0   5 0.37474 0.43870   6
   1   0  -5 -0.1524 0.36528   6
  -1   0   5 -0.5862 0.37628   3
   1   0   5 -0.1533 0.14302   3
   1   0   5 0.30336 0.15903   5
   1   0  -5 -0.5997 0.47542   3
  -1   0  -5 0.32736 0.16102   5
  -1   0   5 0.16801 0.29311   4
   1   0  -5 -0.5838 0.38922   5
   1   0  -5 -0.1690 0.25756   4
  -2   0   5 1.37663 0.67093   5
   2   0   5 -0.0592 0.27898   5
   2   0  -5 -0.7949 0.56442   3
  -2   0   5 0.48590 0.57682   6
  -2   0   5 0.76779 0.47535   4
   2   0  -5 0.70790 0.50624   4
  -2   0  -5 0.07874 0.26669   5
  -2   0   5 0.33860 0.59193   3
   2   0   5 0.16629 0.23492   3
   2   0  -5 -0.1539 0.58297   5
   2   0   5 0.14281 0.32036   3
   3   0  -5 0.75238 0.84815   5
   3   0   5 -0.1995 0.46761   5
  -3   0  -5 -0.4597 0.67872   4
   3   0  -5 0.55796 0.78605   6
   3   0  -5 0.16482 0.68435   4
  -3   0   5 0.33675 0.72025   5
  -3   0  -5 0.87083 0.47823   5
  -3   0   5 0.35688 0.77300   6
   3   0  -5 -1.4072 0.74272   3
  -3   0   5 0.06199 0.91626   3
  -3   0   5 1.24199 0.73073   4
  -4   0   5 -0.1811 0.94679   3
   4   0  -5 2.06718 1.22606   5
   4   0   5 1.22488 0.74043   5
  -4   0  -5 -0.0280 0.63633   5
  -4   0  -5 0.22335 0.66302   6
  -4   0  -5 0.75942 1.04491   4
  -4   0   5 1.97798 1.01646   5
   4   0  -5 1.45877 1.26764   3
  -4   0   5 -1.1502 0.70277   4
  -4   0   5 -1.1261 1.01361   6
   4   0  -5 -0.9648 0.80775   6
   5   0   5 4.87073 1.25225   5
  -5   0  -5 4.16376 1.70550   4
  -5   0   5 5.10098 1.52836   4
  -5   0  -5 4.96193 1.15639   5
  -5   0   5 3.94686 1.50115   6
   5   0  -5 2.82089 2.09986   3
   5   0  -5 3.29230 1.35396   6
  -5   0   5 2.94070 1.50005   5
   5   0  -5 3.80630 1.73241   5
  -6   0   5 -3.2143 1.40995   6
   6   0  -5 0.00655 1.36750   6
   6   0  -5 -0.6694 1.76589   3
  -6   0   5 3.16454 1.80564   4
  -6   0  -5 0.18047 1.32734   6
   6   0   5 -1.4221 1.31175   5
  -6   0  -5 -1.3553 1.21062   4
  -6   0  -5 0.30214 1.12024   5
   6   0  -5 -0.0129 1.67849   5
  -6   0   5 2.31999 1.50482   5
   6   0   5 -0.8793 1.54926   3
   7   0   5 2.93545 2.26047   3
  -7   0   5 -0.1435 1.94520   4
  -7   0  -5 0.15151 1.40730   5
  -7   0  -5 1.88520 2.33363   4
  -7   0  -5 -1.1482 1.66570   6
  -7   0   5 5.54542 2.19642   6
  -7   0   5 1.72410 2.08560   5
   7   0  -5 1.04768 2.72417   3
   8   0  -5 -1.5467 2.66130   3
  -8   0  -5 1.87643 1.81351   5
  -8   0  -5 3.94483 2.63822   4
  -8   0  -5 7.36397 2.70452   6
  -8   0   5 1.66900 2.55663   4
  -8   0   5 0.22031 2.37422   6
   8   0   5 -2.1459 2.74855   3
   0  -1  -5 99.4327 2.69426   6
   0  -1  -5 98.9615 2.99635   3
   0  -1   5 96.6089 2.63476   5
   0   1  -5 97.2569 2.17507   4
   0   1   5 100.675 2.82992   5
   0   1  -5 98.2123 2.41666   6
   0   1   5 100.686 2.59925   6
   0   1   5 101.221 2.82868   4
   0   1   5 98.1690 2.94798   3
   0  -1  -5 103.839 2.90138   4
   0   1  -5 96.2092 2.66020   5
   1   1  -5 2.16127 0.70335   3
  -1  -1  -5 2.73988 0.55537   3
  -1   1   5 1.57231 0.64873   3
  -1  -1  -5 1.80126 0.42307   5
  -1   1   5 2.00367 0.50524   4
   1   1  -5 1.53773 0.52815   6
  -1   1   5 2.95338 0.61576   6
   1   1  -5 2.05222 0.64176   5
   1   1   5 2.39063 0.45114   5
   1  -1  -5 2.73995 0.77806   3
   1  -1  -5 2.61108 0.61841   4
  -1  -1   5 2.39603 0.38571   4
  -1  -1   5 3.55999 0.66406   6
  -1   1  -5 1.97137 0.49154   4
   1  -1  -5 2.00187 0.54721   6
  -1   1  -5 1.91649 0.23499   5
  -1  -1   5 2.69070 0.60272   5
   1   1   5 2.17841 0.47012   3
  -2   1   5 9.74249 1.13257   6
  -2   1   5 8.62385 1.04921   4
  -2   1   5 8.38918 1.27427   3
  -2  -1  -5 8.10744 0.89228   5
   2   1  -5 9.08779 1.41732   3
   2  -1   5 8.88011 0.52459   3
   2   1  -5 9.65070 1.35116   5
  -2   1   5 8.77497 1.20018   5
   2   1  -5 8.80810 1.14644   6
   2   1   5 7.62515 0.80055   3
  -2  -1   5 8.92365 1.20636   6
   2  -1  -5 7.08168 1.04364   4
  -2  -1   5 8.45610 0.93103   4
   2   1   5 7.76409 0.83878   5
  -2   1  -5 7.61999 1.08650   4
  -2   1  -5 8.00845 0.66801   3
   2  -1  -5 10.0356 1.31525   3
   2  -1  -5 7.86339 1.12448   6
  -2  -1   5 8.61714 1.13358   5
  -2   1  -5 7.82707 0.60992   5
   3  -1   5 3.56651 0.65208   3
  -3   1   5 4.70119 1.14782   5
  -3   1   5 3.05341 0.97806   6
  -3   1   5 1.41957 1.15656   3
  -3  -1  -5 1.46765 0.73067   5
  -3   1   5 3.44285 0.98842   4
   3   1  -5 2.22032 0.90409   6
   3   1  -5 4.88776 1.20631   5
   3   1  -5 3.32118 1.17728   3
   3  -1  -5 1.38897 1.06935   3
  -3  -1   5 3.36309 1.01959   6
   3  -1  -5 2.45301 0.86650   6
  -3  -1   5 3.00226 0.92072   4
  -3   1  -5 3.74849 0.66486   5
   3   1   5 3.19976 0.80408   5
   3   1   5 2.55359 0.69125   3
  -3   1  -5 3.91905 0.56424   6
  -3   1  -5 2.46380 0.92053   4
   3  -1  -5 3.58717 0.95738   4
   4   1  -5 1.65763 1.10921   3
  -4   1   5 -1.6969 0.98283   5
   4   1  -5 1.25787 0.93746   6
  -4  -1  -5 0.31741 0.69615   6
  -4   1   5 -0.4006 0.95755   3
  -4   1   5 1.13757 0.99622   4
  -4   1   5 1.75906 1.05302   6
   4   1  -5 0.02085 0.97060   5
   4   1   5 1.24491 0.79959   5
   4  -1  -5 0.90741 0.83567   6
  -4   1  -5 -0.3832 0.64659   6
  -4   1  -5 -1.0144 0.56462   5
   4  -1  -5 -0.7276 0.83739   4
  -4   1  -5 1.69978 0.98423   4
   4  -1  -5 -0.4563 1.00362   3
  -4  -1   5 -0.6549 0.93287   6
  -4  -1   5 0.09259 1.07892   5
  -5  -1  -5 9.41141 1.78428   5
  -5   1   5 7.92527 1.79767   6
   5   1  -5 5.37451 2.04218   3
   5   1  -5 4.65553 1.79654   5
  -5  -1  -5 5.13546 1.67507   4
  -5  -1  -5 7.39507 1.49245   6
  -5   1   5 9.33159 1.93554   3
  -5  -1   5 8.44765 1.86417   6
   5   1   5 7.35733 1.48023   5
  -5  -1   5 6.99457 1.78231   4
   5  -1  -5 7.66756 1.97630   3
   5  -1  -5 7.73374 1.80324   4
   5  -1  -5 6.21398 1.44989   6
   5   1   5 6.77596 1.54901   3
  -5   1  -5 6.87196 1.29183   5
  -5  -1   5 7.01646 1.75730   5
  -5   1  -5 5.09157 1.95154   4
  -5   1  -5 6.32386 1.30090   6
  -6   1   5 1.29958 1.78069   4
  -6  -1  -5 1.78559 1.38150   5
   6   1  -5 3.87724 2.03114   5
  -6   1   5 1.20098 1.65091   5
  -6   1   5 -1.2528 1.38807   6
   6   1  -5 0.95908 1.46610   6
   6   1  -5 3.11811 1.93816   3
  -6  -1  -5 1.54150 1.54597   6
  -6  -1  -5 3.37848 1.92477   4
   6   1   5 -0.5185 1.44759   5
   6  -1  -5 0.29234 1.38091   6
   6   1   5 -1.8731 1.47102   3
  -6  -1   5 1.82501 1.65847   5
  -6  -1   5 2.73231 1.86032   6
   6  -1  -5 5.20774 2.32191   3
  -6  -1   5 0.93136 1.97807   4
  -6   1  -5 2.24034 1.59811   4
  -6   1  -5 -0.5626 1.15744   5
  -6   1  -5 1.61520 1.47524   6
  -7   1   5 2.92873 2.31407   6
  -7  -1  -5 0.20324 1.91805   4
  -7   1   5 -0.3635 1.98956   5
   7   1  -5 2.61098 2.33819   5
   7   1  -5 5.26700 2.85632   3
  -7  -1  -5 -0.0940 1.84633   6
  -7  -1  -5 -1.2222 1.72741   5
   7  -1   5 2.57641 2.17297   3
  -7   1   5 2.29590 2.00974   4
  -7   1  -5 6.03927 2.08184   6
  -7  -1   5 2.91524 2.11698   4
  -7  -1   5 2.09040 2.12359   6
  -7   1  -5 2.48410 1.53570   5
  -7   1  -5 3.90387 2.54497   4
   7   1   5 3.46472 2.32713   5
   7  -1  -5 -0.0220 2.60855   3
   7   1   5 4.89522 2.42529   3
   8  -1   5 -0.0212 2.48165   3
  -8  -1  -5 -4.1886 2.51701   4
   8   1  -5 -0.9191 3.66090   3
  -8   1   5 0.13549 2.57434   4
   8   1  -5 0.38828 3.56989   5
  -8  -1  -5 1.31577 2.44806   6
  -8   1   5 -0.1988 3.18174   5
  -8   1  -5 4.41591 3.07701   4
  -8  -1   5 1.16132 2.48867   4
   8   1   5 -5.5680 2.94732   3
   8  -1  -5 3.60800 3.31939   3
  -8   1  -5 5.31284 2.53406   6
  -8   1  -5 -0.9756 1.96124   5
  -8  -1   5 0.63632 2.38891   6
  -8  -1   5 4.77328 2.98130   5
   0   2  -5 25.6323 1.04027   4
   0   2   5 26.3125 1.49991   5
   0   2  -5 25.4715 1.26948   6
   0  -2   5 27.6693 1.02473   6
   0  -2  -5 26.7845 1.54664   4
   0   2   5 27.8400 1.37433   6
   0  -2  -5 26.8415 1.48443   5
   0   2  -5 25.6177 1.34268   5
   0   2   5 25.3180 1.54496   3
   0  -2   5 25.3425 1.05200   4
   0  -2  -5 26.6089 1.61690   3
   0   2   5 24.5594 1.49001   4
   0  -2   5 26.1316 1.31306   5
   0  -2  -5 25.5822 1.37159   6
   0  -2   5 25.0319 1.03743   6
  -1  -2  -5 146.918 4.59393   4
  -1   2   5 156.159 4.58860   4
   1  -2   5 154.579 3.69257   5
   1   2  -5 155.431 4.42345   6
   1   2  -5 151.102 4.57355   5
  -1   2   5 149.799 4.33905   6
   1  -2   5 147.690 4.10378   4
  -1   2   5 156.033 4.80175   3
  -1  -2  -5 157.841 4.58520   3
  -1  -2  -5 148.288 4.29178   5
  -1   2  -5 152.021 3.75281   5
   1  -2  -5 158.843 4.86370   3
  -1  -2   5 152.253 4.27725   6
  -1   2  -5 150.286 3.40994   6
  -1   2  -5 156.244 3.90420   3
  -1  -2   5 148.240 4.45166   5
   1  -2  -5 156.173 4.77494   6
  -1  -2   5 157.995 3.71743   4
  -1   2  -5 152.858 3.36972   6
  -1   2  -5 154.611 4.16052   4
   1   2   5 157.236 4.58421   3
   1  -2  -5 154.645 4.61312   4
  -2  -2  -5 19.5057 1.38242   5
  -2   2   5 19.1568 2.00393   3
   2  -2   5 19.7433 1.71423   4
  -2   2   5 22.6231 1.61491   6
  -2   2   5 20.9970 1.65345   4
   2   2  -5 19.4054 1.70589   5
   2  -2   5 20.6354 1.06369   3
   2   2  -5 19.8480 1.59175   6
  -2  -2   5 18.4870 1.57173   6
   2  -2  -5 21.6977 1.55217   6
   2   2   5 20.4961 1.46027   3
  -2   2  -5 20.0692 1.56579   4
  -2   2  -5 21.0121 1.03922   5
   2  -2  -5 19.9958 1.73510   3
   2  -2  -5 19.7408 1.65423   4
   3  -2   5 167.948 5.63955   4
   3  -2   5 175.408 4.55849   3
  -3   2   5 174.210 5.80486   4
   3   2  -5 164.811 5.82595   5
   3   2  -5 182.578 6.30198   3
   3   2  -5 174.680 5.60432   6
  -3   2   5 172.898 6.09827   3
  -3   2   5 169.591 5.79466   5
  -3  -2  -5 176.587 5.17318   5
  -3   2  -5 168.083 4.57681   5
  -3  -2   5 174.049 5.84804   5
  -3   2  -5 173.687 4.28573   6
  -3   2  -5 175.327 5.80081   4
   3   2   5 167.970 5.28364   3
   3  -2  -5 176.608 6.01828   3
  -3   2  -5 169.894 4.72498   3
   3  -2  -5 168.294 5.37463   6
   3  -2  -5 162.382 5.66291   4
  -4  -2  -5 1.11885 0.89748   6
   4   2  -5 1.72557 0.95562   6
  -4   2   5 0.88915 1.06632   3
   4   2  -5 0.92485 1.17224   5
  -4  -2  -5 2.66939 0.91342   5
  -4   2   5 1.55428 1.04336   4
  -4   2   5 0.50027 0.97890   5
  -4   2   5 -1.4430 0.82592   6
   4  -2  -5 -0.0482 0.99129   4
   4   2   5 0.78340 0.77869   3
   4  -2  -5 0.52976 0.87180   6
  -4  -2   5 0.16966 1.08314   4
  -4   2  -5 -0.9984 0.71381   3
  -4   2  -5 0.76683 0.67741   6
  -4  -2   5 0.32765 0.92893   5
   4  -2  -5 0.72858 1.13919   3
  -4   2  -5 1.54718 1.16756   4
  -4   2  -5 1.46704 0.73011   5
  -4  -2   5 1.86555 1.10978   6
  -5  -2  -5 5.97156 1.40588   5
  -5   2   5 3.20831 1.50399   6
   5   2  -5 9.04680 2.27796   3
  -5   2   5 8.47814 1.78979   4
   5   2  -5 5.59828 1.66371   6
  -5   2   5 5.70575 2.13109   5
   5   2  -5 8.63172 2.16657   5
  -5  -2  -5 5.20670 1.47392   6
   5  -2  -5 5.26208 2.12637   3
  -5  -2   5 4.48900 1.62919   6
  -5   2  -5 6.17117 1.46732   3
  -5   2  -5 4.29666 1.57674   6
   5  -2  -5 3.73975 1.63307   4
  -5   2  -5 6.20103 1.85060   4
   5   2   5 8.63948 1.90367   3
  -5  -2   5 7.84297 1.90237   4
  -5   2  -5 6.46724 1.30184   5
  -5  -2   5 6.79453 1.82061   5
   5  -2  -5 5.71265 1.51748   6
   6   2  -5 1.57830 1.94269   5
  -6   2   5 3.92029 1.77389   6
  -6  -2  -5 2.18293 1.56804   6
  -6   2   5 4.19266 1.85795   4
  -6   2   5 -0.5065 1.76450   5
  -6  -2  -5 1.07244 1.36500   5
  -6  -2  -5 -1.3652 1.70881   4
   6   2  -5 1.84413 2.17644   3
  -6  -2   5 -2.4251 1.58715   5
  -6   2  -5 0.89967 1.38377   6
   6  -2  -5 2.71088 1.66924   6
   6   2   5 1.79038 1.81901   3
  -6   2  -5 3.16956 1.32587   5
  -6  -2   5 -0.6253 1.50052   4
  -6  -2   5 2.14496 1.77871   6
   6  -2  -5 1.42384 1.93155   3
  -6   2  -5 4.74156 2.22696   4
   7   2  -5 12.8549 3.06455   3
  -7  -2  -5 5.32423 1.94512   5
  -7   2   5 4.18234 2.37870   4
  -7  -2  -5 7.92288 2.78062   6
   7   2  -5 19.3224 4.94798   5
  -7   2   5 4.61333 2.69615   5
  -7   2   5 6.30909 2.45185   6
  -7  -2  -5 8.84086 2.99040   4
   7   2   5 9.12132 2.79888   3
   7  -2  -5 7.48613 2.94821   3
  -7  -2   5 14.2262 2.89283   6
  -7  -2   5 11.0688 2.93796   5
  -7   2  -5 8.70920 3.02917   4
  -7   2  -5 8.60190 1.86771   5
  -8  -2  -5 6.41961 2.67880   5
  -8   2   5 6.93550 3.09166   4
  -8   2   5 9.98792 3.17087   5
  -8  -2  -5 7.17944 2.86555   6
  -8   2   5 5.93645 2.95257   6
  -8  -2  -5 8.27242 3.13177   4
   8   2  -5 0.58936 3.44606   3
   8   2   5 4.39739 3.47904   5
  -8  -2   5 6.77923 2.81951   6
  -8   2  -5 13.1844 2.87826   6
  -8  -2   5 5.56553 2.86792   4
  -8  -2   5 10.6977 3.24076   5
   8  -2  -5 1.54221 3.49978   3
   8   2   5 7.60591 3.20502   3
  -8   2  -5 0.99395 3.30520   4
   0  -3  -5 37.4142 2.08825   4
   0  -3  -5 33.9795 1.98357   5
   0   3  -5 33.9798 1.78439   6
   0  -3  -5 38.5587 1.93475   6
   0   3  -5 35.9305 1.60511   4
   0  -3  -5 33.2790 2.13416   3
   0  -3   5 36.0437 1.62747   4
   0   3   5 34.9245 2.10729   3
   0   3   5 38.0406 2.07271   5
   0  -3   5 34.4273 1.81230   5
   0   3  -5 34.7140 1.96096   3
   0   3  -5 31.8167 1.80116   5
   0   3   5 36.7524 2.06211   4
   0  -3   5 34.2040 1.57037   6
   0  -3   5 35.6136 1.49569   6
   1  -3   5 844.797 17.1756   5
   1  -3   5 824.317 17.5357   4
  -1  -3  -5 832.747 18.1929   4
  -1   3   5 825.172 18.1843   4
   1   3  -5 830.534 18.1544   5
  -1  -3  -5 852.356 18.4303   3
  -1  -3  -5 843.922 17.9982   5
  -1   3   5 861.485 18.1210   5
  -1   3   5 826.503 18.3622   3
  -1   3   5 836.818 17.7563   6
   1   3  -5 825.224 17.8799   6
   1   3   5 850.366 18.0379   5
   1  -3  -5 823.722 17.7841   6
  -1   3  -5 831.326 17.2588   5
  -1   3  -5 852.925 17.5421   3
   1  -3  -5 824.398 18.3568   4
  -1  -3   5 833.785 18.0427   5
  -1   3  -5 821.970 16.9974   6
   1  -3  -5 845.545 18.5396   3
  -1  -3   5 837.188 17.1979   4
  -1  -3   5 825.121 17.7038   6
  -1   3  -5 849.157 17.5862   4
   1   3   5 837.262 18.3152   3
   2   3  -5 226.947 6.82833   5
  -2   3   5 229.107 6.72605   4
  -2   3   5 211.693 6.79374   3
  -2  -3  -5 221.121 6.31777   5
   2  -3   5 210.776 6.29927   4
  -2  -3  -5 221.354 6.67439   3
  -2   3   5 221.751 6.35553   6
   2   3  -5 220.802 6.47383   6
  -2  -3  -5 221.368 6.53750   4
  -2   3  -5 221.101 5.59008   5
  -2   3  -5 226.602 5.81801   3
  -2   3  -5 226.726 6.41397   4
   2  -3  -5 225.944 6.35439   6
   2  -3  -5 222.107 6.95229   3
  -2  -3   5 226.024 6.47579   6
   2  -3  -5 217.495 6.72345   4
  -2  -3   5 212.287 6.55406   5
  -2   3  -5 224.334 5.34870   6
   2   3   5 223.868 6.59567   3
   2   3   5 225.761 6.41860   5
  -3   3   5 133.854 5.45307   3
   3   3  -5 134.955 5.03217   6
   3   3  -5 144.740 5.49359   5
  -3  -3  -5 139.885 4.81598   5
  -3   3   5 142.159 5.33330   4
   3  -3   5 137.324 5.14216   4
  -3   3   5 143.207 4.96171   6
   3   3   5 135.548 4.96316   3
   3  -3  -5 141.491 4.82080   6
  -3   3  -5 137.472 6.13292   4
  -3  -3   5 143.095 5.16265   6
   3  -3  -5 139.090 5.41029   3
  -3   3  -5 138.627 3.99632   6
  -3   3  -5 133.145 4.37050   3
   3  -3  -5 139.580 5.29614   4
  -3  -3   5 139.410 5.24534   5
  -3   3  -5 141.682 4.11077   5
   3   3   5 143.179 4.94478   5
  -4   3   5 45.8325 3.22330   5
  -4  -3  -5 50.6436 2.90547   6
  -4  -3  -5 43.8888 2.85178   5
   4  -3   5 47.3060 3.61806   4
  -4   3   5 50.7341 3.67972   3
  -4   3   5 50.7222 3.03802   6
   4   3  -5 48.6304 3.45700   5
  -4   3   5 49.6894 3.32477   4
   4   3  -5 46.1601 3.32695   6
   4  -3  -5 48.3719 3.39459   3
   4   3   5 48.2778 2.94885   3
   4  -3  -5 48.4101 3.78463   4
  -4   3  -5 52.7866 3.42754   4
  -4   3  -5 51.0096 2.66766   3
   4  -3  -5 46.3985 2.76663   6
  -4  -3   5 45.8369 3.22374   5
  -4   3  -5 49.3652 2.57173   5
   4   3   5 44.9237 3.03883   5
  -4  -3   5 43.0377 3.13179   6
  -4   3  -5 45.7480 2.33162   6
  -5   3   5 175.610 9.71773   5
  -5   3   5 174.784 7.10593   4
  -5  -3  -5 172.270 6.37629   5
   5   3  -5 172.401 7.22236   6
   5   3  -5 178.504 7.63488   3
  -5   3   5 167.330 7.23016   3
   5   3  -5 173.212 7.32538   5
  -5  -3  -5 173.547 6.35108   6
  -5   3   5 173.859 6.66372   6
  -5   3  -5 172.553 5.97842   3
  -5  -3   5 173.867 6.93231   5
  -5  -3   5 177.472 6.71361   4
  -5   3  -5 187.328 7.43832   4
  -5  -3   5 173.478 6.79502   6
   5   3   5 176.685 6.63005   5
  -5   3  -5 169.227 6.45930   6
  -5   3  -5 171.834 5.77516   5
  -6  -3  -5 2.29642 1.63946   6
  -6  -3  -5 1.05787 1.33092   5
   6   3  -5 -1.3096 1.91370   5
   6   3  -5 -0.0465 1.95131   3
  -6   3   5 3.76332 1.94919   5
  -6   3   5 -0.0423 1.76533   6
  -6   3   5 -3.1962 1.86293   3
   6  -3  -5 -1.7936 1.76204   3
  -6   3  -5 3.65554 1.61940   6
  -6  -3   5 0.18134 1.86219   5
  -6   3  -5 3.39102 1.48298   3
   6   3   5 0.62314 2.30440   5
   6   3   5 -0.3113 1.84127   3
   6  -3  -5 1.47329 1.53259   6
  -6  -3   5 1.04064 1.59642   4
  -7   3   5 24.0085 4.01370   3
  -7   3   5 36.0815 4.08552   4
  -7   3   5 26.1549 3.80373   5
  -7  -3  -5 27.5888 3.86783   6
  -7  -3  -5 28.5478 3.31229   5
   7   3  -5 32.0786 4.71967   3
  -7  -3  -5 33.2916 4.00349   4
  -7   3   5 28.6795 3.56768   6
   7   3  -5 30.3137 4.44221   5
  -7   3  -5 28.4413 2.93056   5
   7   3   5 28.5354 4.14221   3
  -7  -3   5 28.4530 3.93513   5
  -7   3  -5 31.4970 3.35346   6
  -7   3  -5 31.3247 4.35256   4
  -7  -3   5 26.4999 3.76668   4
  -7  -3   5 31.5053 3.72619   6
   7  -3  -5 32.8021 3.82011   3
  -8   3   5 19.4916 3.44987   6
   8   3  -5 20.0988 4.79858   5
   8   3  -5 18.0687 4.77358   3
  -8  -3  -5 19.3845 3.62453   6
  -8  -3  -5 24.4301 4.05166   4
  -8   3   5 19.4609 4.22322   4
  -8  -3  -5 20.7677 4.26010   5
  -8   3  -5 19.4089 3.48137   6
   8   3   5 20.1441 4.24531   3
  -8   3  -5 13.0385 3.08787   5
  -8  -3   5 19.6873 3.83265   6
   8  -3  -5 15.6482 4.28390   3
  -8   3  -5 20.9418 4.32507   4
  -8  -3   5 18.2975 3.76182   4
   0  -4   5 91.3192 3.11596   6
   0  -4   5 81.7344 3.25841   6
   0   4   5 87.9459 3.84194   3
   0  -4   5 86.7225 3.37601   5
   0  -4  -5 90.0631 3.96099   3
   0  -4  -5 94.9379 3.73365   5
   0   4   5 90.0460 4.09523   4
   0   4  -5 93.2324 3.20215   4
   0  -4  -5 85.4008 3.70954   4
   0   4  -5 82.8955 3.38099   5
   0   4  -5 87.6307 3.62939   3
   0  -4   5 91.9125 3.27689   4
   0  -4  -5 86.5130 3.45843   6
   0   4   5 88.5720 3.67274   5
   1  -4   5 238.189 6.60898   4
   1  -4   5 240.163 5.49105   6
  -1  -4  -5 233.492 7.07275   4
  -1  -4  -5 240.139 6.97731   5
  -1   4   5 232.529 7.25530   3
  -1  -4  -5 240.987 6.64835   6
   1  -4   5 238.253 6.64212   3
   1  -4   5 236.581 5.54245   6
  -1  -4  -5 243.156 8.17334   3
   1   4  -5 236.593 7.26526   3
   1  -4   5 246.104 6.37730   5
  -1   4   5 253.239 7.11962   5
   1   4  -5 230.571 6.93635   5
  -1  -4   5 242.375 6.92063   5
   1  -4  -5 240.847 7.44714   3
  -1   4  -5 236.572 6.69613   3
   1  -4  -5 239.135 7.23457   4
   1  -4  -5 239.750 6.75314   6
   1   4   5 244.888 7.02684   5
  -1   4  -5 238.837 6.12947   6
   1   4   5 235.236 7.23289   3
  -1  -4   5 238.133 6.33151   4
  -1  -4   5 240.731 6.64867   6
  -1   4  -5 240.984 6.59686   4
   2  -4   5 245.293 6.70764   3
   2  -4   5 234.465 7.06921   4
  -2  -4  -5 247.054 7.38371   4
  -2  -4  -5 253.643 7.71115   3
  -2   4   5 245.647 7.53911   4
   2   4  -5 240.735 7.14099   6
   2   4  -5 247.475 7.57303   5
  -2   4   5 254.188 7.15823   6
  -2   4   5 238.572 7.62665   3
  -2   4   5 248.700 7.34862   5
  -2  -4  -5 243.978 7.23269   5
  -2  -4   5 245.307 6.61834   4
  -2   4  -5 250.353 7.18565   4
   2  -4  -5 239.175 6.98725   6
   2  -4  -5 245.694 7.77760   3
   2   4   5 241.874 7.21489   5
  -2   4  -5 242.152 6.73292   3
   2   4   5 240.719 7.45137   3
   2  -4  -5 245.206 7.61538   4
  -2  -4   5 250.497 7.23010   6
  -2   4  -5 246.279 6.28659   6
  -2   4  -5 241.401 6.48222   5
  -2  -4   5 235.956 7.31664   5
  -3   4   5 6.36082 1.48463   4
  -3   4   5 4.78852 1.42795   3
  -3   4   5 4.43196 1.22039   6
   3  -4   5 6.59781 1.48511   4
  -3  -4  -5 7.25313 1.40383   5
  -3   4  -5 6.53645 1.20905   3
   3  -4  -5 4.91552 1.41038   3
   3  -4  -5 7.21061 1.90519   4
  -3   4  -5 7.96855 1.57347   4
  -3  -4   5 6.63173 1.49653   5
  -3   4  -5 5.44319 1.04962   6
   3   4   5 6.37685 1.33589   5
  -3  -4   5 6.21628 1.51151   6
  -3   4  -5 4.70372 0.98057   5
   3  -4  -5 6.24317 1.32582   6
  -4   4   5 85.3117 4.21014   6
   4   4  -5 88.9469 4.98441   5
   4  -4   5 85.9920 4.52662   4
  -4   4   5 88.5736 4.80892   3
   4  -4   5 81.6574 4.24363   3
  -4   4   5 85.6430 4.59196   4
  -4  -4  -5 91.0765 4.23792   6
  -4  -4  -5 88.7677 4.21754   5
  -4   4  -5 86.9919 3.91700   3
   4  -4  -5 87.9102 4.74693   4
  -4   4  -5 85.7095 3.56676   5
  -4  -4   5 89.5739 4.55373   6
  -4   4  -5 90.8096 4.72674   4
  -4  -4   5 85.8730 4.58763   5
   4  -4  -5 92.3831 4.14928   6
   4  -4  -5 88.9937 4.96455   3
   4   4   5 88.1574 4.32556   5
   4   4   5 82.4365 4.36544   3
   5   4  -5 101.947 6.00758   3
  -5   4   5 103.785 5.65155   4
  -5   4   5 97.7943 4.94289   6
   5   4  -5 105.537 5.77254   5
  -5  -4  -5 100.213 4.98765   6
  -5  -4  -5 104.450 4.94506   5
  -5   4   5 96.7658 5.59826   5
  -5   4   5 100.310 5.61519   3
   5  -4  -5 97.6628 4.57785   6
   5  -4  -5 115.028 5.79280   3
   5   4   5 99.8508 5.19647   5
  -5   4  -5 98.1106 4.30996   6
  -5   4  -5 106.162 4.26208   5
  -5   4  -5 102.569 4.38410   5
  -5   4  -5 103.775 5.57746   4
  -5   4  -5 107.169 4.76311   3
  -5  -4   5 102.565 5.40053   6
  -5  -4   5 99.1238 5.29338   5
   6   4  -5 16.6226 3.02396   5
  -6   4   5 8.53757 2.59492   5
  -6   4   5 11.4480 2.58202   4
   6   4  -5 14.7010 3.24867   3
  -6   4   5 7.96320 2.19433   6
  -6   4   5 16.4429 3.27809   3
   6  -4  -5 11.6167 2.74989   3
  -6  -4   5 13.9733 2.66722   6
   6  -4  -5 12.8806 2.31275   6
  -6  -4   5 11.0187 2.54711   4
   6   4   5 12.7733 2.81001   5
  -6   4  -5 13.1140 2.15348   5
  -6   4  -5 14.0483 2.84199   4
  -6   4  -5 13.8305 2.36216   3
  -6   4  -5 13.9446 2.24035   6
  -7   4   5 23.1693 3.87198   5
  -7   4   5 23.6247 3.77038   4
   7   4  -5 22.4034 4.02388   3
  -7  -4  -5 26.3243 3.75730   5
  -7   4   5 25.6940 4.33801   3
   7   4  -5 18.5415 4.05645   5
  -7  -4  -5 29.1580 3.68844   6
  -7   4   5 14.9267 2.81833   6
  -7   4  -5 23.0543 3.93540   4
  -7  -4   5 16.3196 3.26754   6
   7   4   5 17.8049 3.57283   5
   7   4   5 18.9465 4.10127   3
  -7   4  -5 22.1422 3.29483   3
  -7   4  -5 26.2694 3.32969   6
  -7  -4   5 20.8574 3.65715   4
   7  -4  -5 16.9294 3.51937   3
  -7  -4   5 20.4424 3.45216   5
   8   4  -5 40.0701 5.62056   5
   8   4  -5 40.9711 6.23832   3
  -8  -4  -5 43.8189 5.09161   6
   8   4   5 31.8682 6.03279   3
   8  -4  -5 38.8498 5.60344   3
  -8   4  -5 43.8442 3.98636   5
  -8   4  -5 50.2991 4.37144   6
  -8  -4   5 46.4435 5.00068   4
   0   5   5 17.9991 1.84249   5
   0  -5   5 17.9885 1.78450   5
   0  -5   5 15.5567 1.47031   6
   0   5  -5 15.5723 1.50802   4
   0   5  -5 15.3117 1.79433   3
   0   5   5 13.1829 1.69693   4
   0   5  -5 16.3825 1.70613   5
   0   5   5 16.6871 1.89450   3
   0  -5  -5 17.9534 1.88355   5
   0  -5  -5 20.7858 2.12592   3
   0  -5  -5 14.0234 1.69181   6
   0  -5   5 15.7729 1.49134   4
   0  -5   5 16.3501 1.40935   6
   0  -5  -5 15.4003 1.81518   4
  -1   5   5 13.5581 1.72876   5
  -1  -5  -5 14.8561 1.83197   3
  -1  -5  -5 13.4109 1.72288   6
   1  -5   5 12.9601 1.21689   6
   1  -5   5 11.9261 1.53779   3
   1  -5   5 10.2132 1.40704   4
   1   5  -5 12.2703 2.03650   3
  -1   5   5 14.0737 1.69293   4
   1   5  -5 11.5514 1.75949   5
  -1  -5  -5 10.6624 1.59135   4
  -1   5   5 12.0249 1.72348   3
  -1  -5  -5 14.1280 1.71651   5
   1  -5   5 12.5359 1.30336   6
   1  -5   5 11.3876 1.50687   5
  -1   5   5 11.5023 1.57763   6
   1  -5  -5 13.9454 1.69603   4
   1  -5  -5 14.0088 2.44140   3
   1   5   5 14.2446 1.72403   4
  -1   5  -5 14.6189 1.54334   5
  -1   5  -5 12.8387 1.63771   3
  -1  -5   5 12.8577 1.45756   4
   1   5   5 12.7254 1.79926   3
  -1   5  -5 16.0912 1.58341   4
   1  -5  -5 13.0491 1.74694   6
  -1  -5   5 11.4621 1.44223   6
  -1  -5   5 11.1332 1.66419   5
   1   5   5 10.8241 1.56116   5
   2  -5   5 65.5984 3.29655   3
  -2  -5  -5 61.6202 4.04930   5
   2  -5   5 64.3340 3.49399   4
  -2   5   5 69.1886 3.78720   4
  -2  -5  -5 70.2116 3.88727   3
   2   5  -5 68.9619 3.86407   5
   2   5  -5 59.4347 3.74543   3
  -2   5   5 69.3162 3.47175   6
  -2   5   5 72.4700 3.70391   5
  -2   5   5 63.8330 3.79895   3
   2   5   5 67.8323 3.61458   5
  -2   5  -5 68.9998 3.17967   5
  -2   5  -5 70.4949 3.48067   4
  -2  -5   5 68.7280 3.23440   4
   2  -5  -5 61.5763 3.28281   6
   2  -5  -5 56.2402 3.91265   4
  -2  -5   5 63.6324 3.45730   6
  -2   5  -5 64.3610 3.32053   3
  -2  -5   5 67.7019 3.66814   5
  -3   5   5 0.89645 1.16555   3
   3   5  -5 2.31562 1.43531   5
  -3  -5  -5 2.39298 0.96216   4
  -3   5   5 0.44568 1.00839   5
   3   5  -5 -1.2542 1.13706   3
  -3   5   5 1.07558 0.94746   6
  -3  -5  -5 2.21461 1.23598   5
  -3   5   5 2.74094 1.34157   4
   3  -5   5 1.95276 0.86508   3
  -3   5  -5 0.39977 0.90604   6
  -3  -5   5 1.18944 1.32488   6
   3   5   5 0.76209 1.15527   5
  -3   5  -5 2.55606 0.99204   3
   3  -5  -5 2.10679 1.36519   4
  -3   5  -5 3.36692 1.26563   4
   3   5   5 -0.1667 0.89233   3
   3  -5  -5 1.22684 1.26518   3
  -3  -5   5 1.68019 0.97849   4
  -3   5  -5 1.35529 0.80384   5
  -3  -5   5 4.34655 1.40931   5
  -4  -5  -5 4.56169 1.64116   6
  -4   5   5 2.15639 1.35772   5
   4  -5   5 3.55790 1.15277   3
  -4   5   5 5.08867 1.67523   3
  -4   5   5 0.46812 1.26108   6
  -4   5   5 3.57881 1.58088   4
  -4  -5  -5 4.44787 1.57613   5
   4   5  -5 2.12863 1.68877   5
  -4   5  -5 2.52001 1.23582   3
  -4   5  -5 1.33039 1.09078   6
   4   5   5 2.60099 1.47210   5
   4  -5  -5 4.35797 1.49041   6
  -4  -5   5 5.19281 1.70303   6
   4  -5  -5 2.21465 1.43404   3
  -4   5  -5 5.20509 1.71728   4
  -4  -5   5 3.64805 1.73272   5
  -4   5  -5 2.17594 0.98562   5
  -5  -5  -5 17.2396 2.57199   5
  -5   5   5 24.9613 3.29093   6
  -5  -5  -5 21.3497 3.04072   6
   5   5  -5 15.6499 2.97406   5
  -5   5   5 19.2271 3.02645   5
  -5   5   5 16.1706 2.98232   3
  -5   5  -5 17.7458 3.06551   4
   5  -5  -5 19.7589 2.92401   3
  -5   5  -5 16.2424 2.19634   6
  -5   5  -5 21.0373 2.58955   3
  -5   5  -5 16.5069 2.38231   5
   5  -5  -5 17.5260 2.39361   6
   5   5   5 24.7050 2.99077   5
  -6   5   5 6.84719 2.06449   6
   6   5  -5 7.41333 2.56923   5
  -6   5   5 4.88104 2.27518   4
   6   5  -5 2.86107 2.69492   3
  -6   5   5 2.27267 3.08291   3
  -6  -5  -5 3.23496 2.15763   6
  -6   5   5 1.25139 2.27409   5
  -6  -5  -5 -0.5284 2.03924   5
  -6   5  -5 1.43445 2.12570   4
   6   5   5 3.34535 2.25242   5
  -6  -5   5 2.51867 2.25727   6
  -6   5  -5 2.76894 1.25368   5
  -6   5  -5 5.22549 1.74352   5
   6  -5  -5 2.56306 2.24276   3
  -6   5  -5 5.29897 2.08470   3
  -6   5  -5 5.75690 1.79671   6
  -6  -5   5 2.50828 2.57400   5
  -7   5   5 -3.5806 2.91162   5
  -7  -5  -5 -1.2333 2.50252   5
  -7   5   5 0.05598 2.28794   6
  -7  -5  -5 -3.9376 2.22546   6
   7   5  -5 3.08909 2.83529   5
  -7   5   5 1.96995 2.34018   4
  -7   5   5 -7.0330 3.82294   3
  -7   5  -5 0.82980 1.41312   5
  -7   5  -5 -2.0256 2.63516   4
  -7  -5   5 3.98863 2.36628   6
   7   5   5 -3.6950 2.82560   3
   7  -5  -5 0.48147 2.66343   3
  -7  -5   5 0.41856 2.64815   4
  -7   5  -5 0.76614 1.99429   5
   7   5   5 -5.5280 2.86907   5
  -7   5  -5 2.27964 1.92860   6
   0   6   5 115.228 4.98731   4
   0  -6   5 111.430 4.14109   6
   0   6  -5 101.201 4.88909   3
   0   6  -5 114.461 4.85183   5
   0   6  -5 107.549 4.36010   4
   0  -6  -5 105.947 5.27409   3
   0  -6   5 107.477 4.47534   4
   0   6   5 96.7395 5.06919   3
   0  -6  -5 104.784 4.99156   4
   0   6   5 110.599 5.72436   5
   0  -6  -5 103.499 4.82608   5
   0  -6  -5 102.375 4.55072   6
   0  -6   5 105.022 4.62948   5
  -1  -6  -5 163.148 6.40931   4
   1   6  -5 164.995 6.63832   3
   1  -6   5 157.777 4.99499   6
   1  -6   5 164.416 6.01030   4
  -1   6   5 163.941 6.41463   4
   1  -6   5 164.799 6.23258   3
  -1   6   5 158.474 6.54005   3
   1  -6   5 168.511 4.93403   6
   1  -6   5 166.560 5.89382   5
  -1   6   5 165.693 5.94064   6
  -1  -6  -5 165.946 5.98860   6
   1   6  -5 166.548 6.34389   5
  -1  -6  -5 165.299 6.77678   3
  -1  -6  -5 162.361 6.26006   5
  -1   6   5 168.190 6.33516   5
   1  -6  -5 149.753 5.80487   6
   1   6   5 164.847 6.66816   3
   1   6   5 164.720 6.34408   5
   1  -6  -5 163.875 6.79193   3
   1   6   5 165.924 6.27858   4
  -1  -6   5 161.455 5.76502   4
  -1   6  -5 170.911 5.93519   4
   1  -6  -5 160.171 6.46119   4
  -1  -6   5 153.502 6.20412   5
  -1  -6   5 163.914 5.85715   6
  -1  -6   5 161.665 5.51799   6
  -1   6  -5 159.344 5.89330   5
  -2  -6  -5 18.5666 2.30127   5
   2  -6   5 16.0659 2.11828   3
  -2   6   5 15.0527 2.11513   6
   2  -6   5 17.5222 1.33055   6
   2  -6   5 17.5836 1.31620   6
   2   6  -5 19.9262 2.50803   5
  -2   6   5 16.8135 2.34937   3
  -2   6   5 16.9408 2.28197   4
  -2  -6  -5 20.4611 2.45466   3
  -2   6   5 20.2088 2.38911   5
   2   6  -5 18.4156 2.58521   3
  -2  -6   5 19.8552 2.21965   4
   2  -6  -5 20.4872 2.32973   6
  -2   6  -5 18.5941 2.15139   4
  -2   6  -5 17.5499 2.04767   3
  -2  -6   5 17.4796 2.41502   5
  -2   6  -5 17.0449 1.98089   5
   2   6   5 14.8448 2.44898   3
  -2   6  -5 16.3484 1.80012   6
   2   6   5 16.3966 2.19874   5
  -2  -6   5 19.5879 2.24790   6
   2  -6  -5 21.6072 2.63525   3
   3  -6   5 22.2578 2.82014   4
  -3   6   5 28.4191 2.88352   4
  -3  -6  -5 25.9572 2.93794   5
   3  -6   5 23.5554 2.31687   3
  -3   6   5 22.5669 2.64143   5
   3   6  -5 24.3968 3.07866   3
  -3   6   5 24.9949 2.65544   6
  -3   6   5 25.2334 2.96313   3
   3   6  -5 25.7060 3.06594   5
  -3   6  -5 25.9884 2.31359   5
   3  -6  -5 22.2931 2.46757   6
  -3   6  -5 24.3611 2.62138   4
  -3  -6   5 21.1840 3.01239   5
   3   6   5 28.8304 2.86436   5
   3  -6  -5 23.7208 3.14783   3
  -3  -6   5 23.3192 2.75390   6
  -3   6  -5 26.4746 2.35624   6
  -3   6  -5 22.2950 2.36185   3
  -4   6   5 25.0214 3.84954   4
  -4   6   5 29.7100 2.98130   5
  -4   6   5 19.3623 2.64907   6
  -4  -6  -5 25.4796 3.27239   5
   4  -6   5 26.9004 2.48778   3
  -4   6   5 23.3044 3.39473   3
  -4  -6  -5 21.2744 2.84181   6
   4  -6  -5 25.4866 4.12341   3
   4   6   5 28.3322 3.19695   5
  -4  -6   5 19.6450 2.51484   4
  -4  -6   5 29.1710 3.23730   6
  -4   6  -5 21.1491 2.35384   6
  -4   6  -5 21.2447 2.45458   3
  -4  -6   5 19.8762 3.17985   5
  -4   6  -5 27.7280 2.45716   5
  -4   6  -5 28.2021 3.31847   4
  -5   6   5 104.102 6.67343   3
   5   6  -5 123.893 6.81875   5
  -5  -6  -5 116.224 5.90270   5
  -5  -6  -5 116.526 6.04566   6
  -5   6   5 127.001 6.72552   4
   5  -6   5 116.991 5.33089   3
  -5   6   5 112.717 5.84434   6
  -5   6   5 119.672 6.17881   5
  -5   6  -5 122.374 5.68644   3
  -5   6  -5 116.199 6.46776   4
   5   6   5 114.961 6.24174   5
  -5  -6   5 117.882 6.25350   6
  -5   6  -5 120.601 5.30622   6
  -5   6  -5 112.282 5.05908   5
   5  -6  -5 112.915 6.44014   3
  -6   6   5 62.2570 5.08300   4
   6   6  -5 48.2092 5.63288   5
  -6   6   5 52.2861 4.67499   6
  -6  -6  -5 52.8466 4.65841   6
   6  -6   5 54.3001 3.91783   3
  -6   6   5 52.0444 5.07642   5
  -6  -6  -5 56.6871 5.07700   5
  -6   6   5 56.6808 4.64002   5
  -6   6   5 49.2987 5.45931   3
   6   6   5 53.9806 5.30241   5
   6  -6  -5 56.2272 5.24540   3
  -6   6  -5 56.2033 3.70651   5
  -6  -6   5 58.9651 4.81130   6
  -6   6  -5 55.6701 4.31962   5
  -6   6  -5 60.8878 4.56740   3
  -6   6  -5 66.4235 5.45039   4
   7   6  -5 18.8821 5.06582   3
  -7   6   5 38.1660 4.29479   5
  -7  -6  -5 30.6071 4.23029   6
   7   6  -5 31.6457 5.26294   5
   7   6   5 26.7557 5.14729   5
  -7   6  -5 30.3401 3.67511   5
   7  -6  -5 23.3335 4.35490   3
  -7   6  -5 35.2067 5.00728   4
  -7   6  -5 28.2773 4.00743   6
   0   7   5 97.1737 5.00680   4
   0  -7   5 94.7171 4.11816   6
   0  -7  -5 100.579 5.51626   3
   0   7  -5 92.9073 5.14032   3
   0  -7   5 100.437 4.36296   6
   0   7  -5 99.5977 4.46524   4
   0  -7  -5 95.9406 5.82624   5
   0   7   5 101.917 5.12509   5
   0   7   5 88.7816 5.22182   3
   0   7  -5 89.8632 4.77505   5
   1   7  -5 2.77620 1.53066   5
  -1  -7  -5 3.42444 1.59893   3
  -1   7   5 4.17127 1.73434   3
   1  -7   5 1.25196 1.07359   6
  -1   7   5 1.18737 1.26896   5
  -1  -7  -5 4.36941 1.69151   5
   1   7  -5 4.95592 1.63438   3
   1  -7   5 2.26442 1.34754   4
  -1   7   5 3.51869 1.45680   4
   1  -7   5 5.38809 1.69519   3
  -1   7  -5 2.92058 1.45573   5
  -1   7  -5 1.58929 1.38710   3
  -1  -7   5 3.21805 1.51694   6
  -1  -7   5 5.82778 1.53822   6
   1  -7  -5 4.93578 1.62240   3
   1   7   5 3.66205 1.44260   5
   1   7   5 4.12091 1.46782   4
  -1   7  -5 3.55643 1.32228   4
  -2   7   5 10.4939 2.11702   4
   2  -7   5 9.73067 2.05476   3
  -2  -7  -5 11.4735 2.20352   5
  -2   7   5 8.50630 2.00473   5
   2   7  -5 10.9934 2.22996   5
   2  -7   5 5.92545 2.17933   4
  -2   7   5 7.82737 2.16835   3
  -2   7   5 7.40675 1.94769   6
   2  -7   5 8.54320 1.25661   6
   2   7  -5 5.06190 2.44790   3
  -2   7  -5 9.56938 1.76741   6
   2   7   5 9.43564 2.09504   5
  -2   7  -5 6.96022 1.86597   3
   2  -7  -5 7.25396 2.17820   3
  -2   7  -5 9.11430 1.79585   5
  -2   7  -5 4.64939 1.72909   4
  -2  -7   5 10.4545 2.08898   6
  -3   7   5 9.50441 1.97997   5
   3   7  -5 7.89075 2.35272   5
   3  -7   5 9.93978 2.00644   3
  -3  -7  -5 6.65724 2.10864   5
  -3  -7   5 8.98706 2.24963   6
  -3   7  -5 7.78994 2.05954   4
  -3   7  -5 6.71203 1.58363   6
   3   7   5 3.48140 2.42341   5
   3  -7  -5 8.58492 2.22493   3
  -3   7  -5 6.88957 1.80409   3
  -4   7   5 11.6146 2.54817   6
  -4   7   5 8.71292 2.52854   3
   4  -7   5 13.3389 2.32621   3
  -4   7   5 9.26634 2.62259   5
  -4   7   5 12.8471 2.77802   4
  -4  -7  -5 11.6123 2.63116   5
  -4   7  -5 9.82493 2.05187   3
   4   7   5 20.4658 5.29505   5
  -4  -7   5 14.6141 2.74592   6
   4  -7  -5 9.50148 2.52937   3
  -4   7  -5 11.4288 2.15797   6
  -4   7  -5 15.4237 2.23036   5
   5   7  -5 2.33470 2.78662   5
  -5  -7  -5 3.95974 2.62815   5
  -5   7   5 4.33803 3.39923   3
  -5   7   5 3.61533 2.22428   4
  -5  -7  -5 6.03486 2.34301   6
   5  -7   5 3.99921 1.69974   3
  -5   7   5 2.60046 1.82779   6
  -5   7  -5 4.14241 1.95289   3
  -5   7  -5 3.99017 2.26380   4
  -5  -7   5 -0.2738 2.06675   6
  -5   7  -5 4.12616 1.59159   5
   5   7   5 5.09253 2.80256   5
   5  -7  -5 1.32347 1.94318   3
   6   7  -5 21.3137 4.29783   5
   6  -7   5 26.6085 3.42666   3
  -6  -7  -5 30.4403 4.15936   6
  -6   7   5 20.1747 3.75639   4
  -6   7  -5 19.1239 3.46212   5
  -6   7  -5 23.1070 4.04032   3
  -6   7  -5 22.7932 2.86161   5
  -6  -7   5 19.5735 3.64228   6
   6   7   5 28.3951 5.09410   5
  -6   7  -5 22.2883 3.76657   4
   6  -7  -5 27.0579 4.12666   3
   0   8  -5 22.7435 2.88445   5
   0  -8  -5 17.9687 3.13604   3
   0  -8   5 14.7216 2.37241   6
   0   8  -5 17.6625 2.99348   3
   0  -8   5 19.7178 2.37730   6
   0   8   5 18.5705 2.84500   5
   0   8  -5 16.0458 2.21103   4
   1  -8   5 2.29787 1.32883   6
   1  -8   5 1.49224 1.17336   6
   1   8  -5 2.32297 2.11651   3
  -1   8   5 -1.0418 1.12822   4
  -1   8   5 3.44027 1.39633   5
  -1  -8  -5 2.23231 1.66741   5
   1   8  -5 0.08459 1.52559   5
  -1  -8  -5 0.55886 1.51640   3
   1   8   5 1.28153 1.31930   5
  -1  -8   5 3.47781 1.50237   6
  -1   8  -5 1.50334 1.30145   4
   1  -8  -5 -0.9139 1.24471   3
   2  -8   5 41.1316 2.49533   6
   2   8  -5 44.3960 3.98829   5
  -2  -8  -5 43.0641 3.83260   5
  -2   8   5 42.8474 3.62670   4
  -2   8   5 40.8238 3.43924   6
   2  -8   5 39.1658 2.44064   6
   2  -8   5 40.4128 3.52484   3
  -2   8   5 41.1746 3.82408   5
   2  -8  -5 42.3727 4.17467   3
  -2   8  -5 43.7730 3.47861   4
  -2   8  -5 40.4728 3.55333   3
  -2  -8   5 38.7141 3.55440   6
   2   8   5 42.2608 3.87451   5
  -2   8  -5 40.5875 3.44126   5
  -3   8   5 4.12866 1.60180   5
  -3   8   5 4.20933 1.92312   4
  -3  -8  -5 4.44749 2.02702   5
   3   8  -5 5.56883 2.08342   5
  -3   8   5 1.99061 1.73528   6
   3  -8   5 1.02547 1.45311   3
  -3  -8  -5 3.31256 1.87749   6
  -3   8  -5 1.65330 1.24464   5
   3   8   5 1.19949 2.13504   5
  -3   8  -5 0.80749 1.68947   3
  -3  -8   5 2.13607 1.93745   6
   3  -8  -5 2.81571 1.83255   3
  -4   8   5 22.9799 3.15144   6
  -4  -8  -5 18.8432 3.33355   6
   4  -8   5 15.5196 2.74899   3
  -4   8   5 13.6380 2.79847   5
  -4   8   5 24.0438 3.47348   4
  -4  -8  -5 21.6593 4.09579   5
  -4  -8   5 12.8469 2.83158   6
  -4   8  -5 19.9864 2.65955   5
  -4   8  -5 22.2231 3.12385   3
  -4   8  -5 16.4962 3.08898   4
   4   8   5 17.8252 3.52463   5
   4  -8  -5 11.9355 2.88382   3
  -4   8  -5 17.1815 2.69056   6
  -5   8   5 1.21086 1.80136   5
  -5  -8  -5 0.49873 2.34746   6
  -5   8   5 -0.5843 1.64714   6
  -5   8   5 -0.6808 1.90532   4
   5  -8   5 -1.9262 1.40854   3
   5   8  -5 -3.7582 3.02929   5
  -5  -8  -5 6.55300 2.79816   5
   5   8   5 -1.6841 2.26880   5
  -5   8  -5 2.04342 2.58981   3
  -5  -8   5 2.66941 2.28633   6
   5  -8  -5 1.39681 2.32885   3
  -5   8  -5 0.35978 1.68689   6
  -5   8  -5 1.17285 2.02584   4
   0   9   5 0.40722 1.83075   5
   0   9  -5 -3.1358 2.04132   3
   0   9  -5 -0.0219 1.16172   4
   0   9  -5 1.29582 1.50924   5
   0   9   5 -0.9688 1.32049   4
   0  -9   5 1.90269 1.52804   6
  -1   9   5 48.6595 4.16561   4
  -1  -9  -5 48.9918 4.52630   3
   1   9  -5 55.5360 4.53602   5
   1  -9   5 49.0923 3.24685   6
   1   9   5 48.9259 4.41276   5
  -1   9  -5 51.4039 4.15918   5
  -1  -9   5 49.2089 3.78318   6
  -1   9  -5 48.8137 4.52685   3
   1  -9  -5 51.8088 4.80253   3
  -2   9   5 0.26862 1.34204   5
   2  -9   5 0.18709 1.41416   6
   2   9  -5 1.62916 1.92493   5
  -2   9   5 1.36580 1.43245   4
   2  -9   5 2.06739 1.90007   3
  -2   9  -5 1.82193 1.49427   4
  -2  -9   5 0.82991 1.72309   6
   2   9   5 4.48567 2.03532   5
   2  -9  -5 1.46872 2.13868   3
  -2   9  -5 4.52935 2.10807   3
  -2   9  -5 1.71442 1.38263   5
  -3   9   5 47.5796 4.00986   6
   3   9  -5 46.1649 4.59041   5
  -3   9   5 47.3976 4.48445   4
  -3   9   5 47.5481 4.32866   5
   3  -9   5 45.8812 4.18406   3
  -3  -9  -5 47.0526 4.24980   6
  -3   9  -5 45.4248 4.19434   4
   3   9   5 48.5718 4.77673   5
   3  -9  -5 49.9596 4.64845   3
  -3   9  -5 47.7349 4.43448   3
  -3  -9   5 44.0675 4.22960   6
  -3   9  -5 52.6600 3.84717   5
  -4  -9  -5 2.21389 1.98423   6
   4  -9   5 -1.1502 1.60849   3
  -4   9   5 1.99819 1.48567   5
  -4   9   5 1.55958 1.57566   6
   4   9  -5 2.68334 2.47790   5
  -4   9   5 -1.3257 1.38572   4
  -4   9  -5 -1.1723 1.48036   6
   4  -9  -5 -0.7198 2.08229   3
   4   9   5 6.56436 2.54083   5
  -4  -9   5 -0.7660 1.60560   6
  -4   9  -5 -0.6506 1.26538   5
  -4   9  -5 1.74017 1.66751   4
   0 -10   5 5.48200 1.78920   6
   0  10   5 5.54958 2.06238   5
   0  10   5 2.33661 2.07508   4
   0  10  -5 6.76915 2.16473   5
   0 -10  -5 4.04198 2.39565   3
   0  10  -5 6.87410 1.90934   4
   1  10  -5 1.79860 2.10296   5
  -1  10   5 0.62698 1.67582   5
   1 -10   5 -0.2737 1.39707   6
  -1 -10  -5 -1.0935 1.60317   3
  -1  10   5 3.30103 1.52525   4
  -1  10  -5 2.44318 1.70275   5
  -1  10  -5 2.07683 1.37421   4
   1  10   5 1.64906 1.96279   5
  -1 -10   5 0.76553 1.61274   6
   1 -10  -5 3.60794 1.93610   3
  -2  10   5 5.67205 1.98713   5
   2  10  -5 7.44119 2.32963   5
  -2 -10  -5 7.27498 2.49053   6
  -2  10   5 9.84514 2.53014   4
  -2  10  -5 5.14668 1.90680   4
  -2 -10   5 7.22233 2.23976   6
   2 -10  -5 5.11862 2.43771   3
  -2  10  -5 9.81140 2.35035   5
   3 -10   5 0.97863 2.09337   3
   3  10  -5 5.60978 2.24117   5
  -3  10   5 0.97917 1.83046   5
  -3  10  -5 -0.5082 1.35022   4
  -3 -10   5 -2.9266 1.51180   6
   3 -10  -5 -0.4123 1.78651   3
   0   0   6 37.2847 1.52581   3
   0   0  -6 36.9748 1.54504   3
   1   0  -6 52.0917 2.05833   6
   1   0  -6 56.5702 2.43320   3
  -1   0   6 53.4502 1.75004   4
  -1   0   6 54.4816 2.26443   5
   1   0   6 55.3967 1.44950   3
  -1   0   6 54.8724 2.01568   6
   1   0  -6 54.9729 2.26225   5
  -1   0  -6 52.1056 1.50028   3
   1   0   6 55.0192 1.38908   5
  -1   0   6 55.7836 2.38498   3
   1   0  -6 53.6701 1.76450   4
   2   0   6 555.579 10.9548   5
  -2   0   6 551.707 12.6397   5
   2   0  -6 538.501 11.9564   4
   2   0  -6 552.067 12.3542   6
  -2   0   6 543.956 11.9716   4
   2   0   6 547.748 10.9766   3
  -2   0   6 549.341 12.2651   6
  -2   0  -6 554.283 11.0280   5
   2   0  -6 556.845 12.6803   5
   2   0  -6 562.230 12.9536   3
   3   0  -6 62.9156 3.32907   5
  -3   0   6 61.6767 3.37055   5
  -3   0   6 61.2642 2.94065   4
   3   0   6 61.0757 2.32097   3
   3   0  -6 62.0496 3.02054   6
  -3   0  -6 63.2875 2.25114   5
   3   0  -6 65.7606 2.97719   4
   3   0  -6 61.1032 3.43945   3
   3   0   6 65.0295 2.27195   5
  -3   0   6 65.5943 3.06966   6
  -3   0   6 64.1832 3.49280   3
  -4   0  -6 114.154 3.55681   6
   4   0  -6 110.078 4.45134   6
  -4   0   6 113.619 4.60904   6
  -4   0   6 104.885 4.94605   3
  -4   0   6 112.376 4.81646   5
  -4   0   6 115.770 4.73982   4
  -4   0  -6 107.992 3.66276   5
   4   0  -6 115.737 4.91172   5
   4   0  -6 115.875 5.21867   3
   4   0   6 108.949 3.63828   5
  -4   0  -6 113.560 5.02549   4
   5   0  -6 38.2035 3.57851   3
  -5   0  -6 38.5838 2.39019   5
  -5   0   6 39.2017 3.16803   4
   5   0  -6 31.9900 3.27598   5
   5   0   6 40.7763 2.57935   5
  -5   0  -6 39.1792 2.47771   6
   5   0  -6 37.9612 2.90056   6
  -5   0  -6 37.5193 3.22173   4
  -5   0   6 41.2228 3.47780   5
  -5   0   6 40.9616 3.09017   6
  -6   0   6 23.6343 3.07500   4
   6   0  -6 23.8673 3.53910   3
  -6   0   6 22.7290 2.83181   6
   6   0  -6 29.0293 3.47508   5
  -6   0   6 23.7906 3.02813   5
  -6   0  -6 21.9931 2.30837   5
  -6   0  -6 24.5539 3.34620   4
  -6   0  -6 24.9999 2.43106   6
  -7   0  -6 1.91290 1.93731   4
   7   0   6 6.31566 3.64397   3
  -7   0  -6 0.84237 1.88580   6
  -7   0  -6 4.05714 1.75044   5
  -7   0   6 6.14558 2.66035   5
   7   0  -6 1.01057 2.98471   3
  -7   0   6 3.63833 2.20797   4
  -7   0   6 2.43320 2.18302   6
   8   0   6 22.6259 5.02458   3
  -8   0   6 25.7749 4.07687   6
  -8   0   6 23.8065 4.03987   4
  -8   0  -6 28.8102 3.71250   6
  -8   0   6 23.9651 4.65972   5
   8   0  -6 19.6484 4.46535   3
  -8   0  -6 29.3569 3.18442   5
  -8   0  -6 23.5355 4.49396   4
   0   1   6 56.0771 1.78179   6
   0   1  -6 55.5029 1.67708   6
   0  -1  -6 57.8657 2.07709   4
   0   1   6 53.5947 2.13391   3
   0  -1   6 56.7663 1.88700   5
   0  -1  -6 59.7511 2.24364   3
   0   1  -6 57.5412 1.94980   5
   0  -1  -6 56.3379 1.92741   6
   0   1  -6 55.3499 2.01412   3
   0   1   6 56.7301 2.01066   4
  -1  -1  -6 30.3554 1.47120   3
   1   1  -6 31.0788 1.77110   3
  -1   1   6 30.1363 1.51528   4
  -1   1   6 31.1678 1.54926   6
   1   1  -6 31.0963 1.70569   5
   1   1  -6 31.1775 1.62915   6
  -1   1   6 33.9763 1.89434   3
  -1  -1   6 31.1366 1.04645   4
   1   1   6 30.4319 1.41261   3
   1  -1  -6 30.8819 1.58543   4
   1  -1  -6 31.2547 1.59934   6
  -1  -1   6 30.7009 1.50469   6
  -1  -1   6 32.4217 1.67866   5
   1  -1  -6 35.5638 1.91564   3
   1   1   6 34.2173 1.37037   5
  -1   1  -6 31.3342 1.42617   4
  -1   1  -6 31.4693 0.89983   5
   2   1  -6 624.330 13.9962   6
  -2  -1  -6 628.603 13.1239   5
  -2   1   6 609.675 14.1798   5
  -2   1   6 629.754 13.8715   6
   2   1  -6 634.923 14.5702   3
   2   1  -6 631.000 14.3388   5
  -2   1   6 633.612 13.8003   4
  -2  -1   6 629.216 13.9409   6
   2   1   6 631.397 13.0305   5
   2  -1  -6 631.129 13.8976   6
  -2   1  -6 621.482 12.2329   5
   2  -1  -6 619.555 13.8433   4
  -2  -1   6 630.376 13.3610   4
  -2  -1   6 629.276 14.2885   5
  -2   1  -6 636.627 13.7456   4
   2  -1  -6 634.038 14.4484   3
  -3   1   6 207.878 6.30083   4
   3   1  -6 207.375 6.25657   6
  -3   1   6 198.999 6.78278   3
  -3   1   6 209.726 6.59449   5
   3  -1   6 216.256 4.93677   3
   3   1  -6 211.275 6.67805   5
   3   1  -6 210.442 6.92308   3
  -3   1   6 220.646 6.97139   6
  -3  -1  -6 209.680 5.47735   5
  -3  -1   6 226.355 7.12170   6
  -3  -1   6 209.023 6.74306   5
   3  -1  -6 203.803 6.19640   6
  -3  -1   6 211.304 6.02436   4
   3  -1  -6 215.579 6.91063   3
   3  -1  -6 203.717 6.30724   4
  -3   1  -6 203.819 4.98656   5
   3   1   6 213.552 5.53544   5
  -3   1  -6 217.601 6.61587   4
   3   1   6 198.294 5.55113   3
  -4  -1  -6 79.4805 3.16348   5
  -4   1   6 72.4609 3.80475   4
   4   1  -6 72.9750 3.62150   6
  -4   1   6 74.9017 4.17300   3
   4  -1   6 76.7684 2.86138   3
  -4  -1  -6 76.7491 3.02563   6
  -4   1   6 78.2595 3.71863   6
   4   1  -6 76.8110 4.04733   5
   4   1  -6 84.9956 5.34807   3
  -4  -1   6 81.4586 3.83144   6
   4  -1  -6 74.3990 4.27107   3
  -4   1  -6 72.9615 2.81935   5
  -4   1  -6 79.5567 4.07943   4
   4  -1  -6 69.1645 3.68645   4
  -4  -1   6 74.3865 3.95344   5
  -4   1  -6 76.7589 2.71242   6
   4   1   6 77.7196 3.23131   5
   4  -1  -6 77.6491 3.55639   6
  -5   1   6 2.00379 1.52269   3
  -5   1   6 3.77586 1.58155   4
   5   1  -6 3.86698 1.64521   5
  -5  -1  -6 4.02835 1.69434   4
  -5  -1  -6 4.46481 1.23767   5
  -5  -1  -6 1.82205 1.29875   6
  -5   1   6 1.09945 1.38403   6
   5   1  -6 1.96768 1.51128   3
  -5   1   6 0.56050 1.41591   5
  -5  -1   6 1.85092 1.49378   5
  -5  -1   6 2.96506 1.51693   6
  -5   1  -6 2.91622 0.96166   5
   5  -1  -6 2.52136 1.40581   6
   5   1   6 2.89280 1.13055   5
  -5  -1   6 2.19950 1.31572   4
   5   1   6 2.74733 1.43168   3
  -5   1  -6 1.02931 1.05241   6
   5  -1  -6 2.43768 1.41140   4
  -5   1  -6 5.63528 1.74382   4
  -6   1   6 -1.7955 1.68314   3
  -6  -1  -6 -0.6267 1.71841   4
  -6   1   6 1.72388 1.82067   6
  -6   1   6 -1.3751 1.55050   5
  -6   1   6 -0.8189 1.56631   4
   6   1  -6 1.55483 1.98203   3
   6   1  -6 -2.4640 1.64207   5
  -6  -1  -6 -0.7210 1.03941   5
  -6  -1  -6 -0.2965 1.21687   6
   6  -1  -6 2.28600 1.57192   6
   6   1   6 -0.8007 1.48965   5
  -6  -1   6 -0.9507 1.57175   5
   6   1   6 1.07485 1.70338   3
  -6   1  -6 -1.9773 1.18459   6
  -6  -1   6 0.47646 1.57912   4
   6  -1  -6 3.68308 2.31716   3
  -6   1  -6 1.15720 1.86158   4
  -6   1  -6 2.65250 1.21400   5
  -6  -1   6 1.80955 1.65200   6
   7   1  -6 3.68299 2.81551   3
  -7   1   6 7.74772 2.53658   5
  -7  -1  -6 8.08957 1.88871   5
  -7   1   6 6.53855 2.49706   4
  -7   1   6 11.2549 2.56838   6
  -7  -1  -6 7.96667 2.48074   6
  -7  -1  -6 8.36129 2.92431   4
   7  -1  -6 9.40688 2.92761   3
  -7   1  -6 9.40440 2.37912   6
  -7  -1   6 9.92666 2.57604   6
   7   1   6 9.26747 2.59576   3
  -7  -1   6 8.34937 2.56951   5
  -7  -1   6 10.6839 2.56936   4
  -7   1  -6 9.50139 2.94889   4
   7   1   6 3.62664 2.54801   5
  -7   1  -6 11.1303 2.04947   5
  -8  -1  -6 29.3273 3.36932   5
   8   1  -6 31.0172 4.83677   3
  -8   1   6 28.5346 4.09081   4
  -8  -1  -6 35.1388 4.65943   4
  -8   1   6 24.2824 4.17707   5
   8   1  -6 27.8355 4.26519   5
  -8   1   6 23.3614 3.79216   6
  -8  -1  -6 29.3744 3.73351   6
  -8  -1   6 27.1891 4.67073   5
   8  -1  -6 23.4362 4.82170   3
   8   1   6 26.7447 4.10580   3
  -8   1  -6 29.7357 4.71084   4
  -8  -1   6 29.3136 4.52367   4
  -8   1  -6 31.9346 3.78788   6
  -8   1  -6 31.9475 3.42964   5
  -8  -1   6 28.4695 3.83681   6
   0   2  -6 564.974 12.1662   5
   0  -2   6 569.614 11.4831   4
   0   2  -6 578.383 11.4671   4
   0   2   6 578.711 12.4214   5
   0  -2  -6 581.877 12.7603   3
   0   2   6 559.151 13.3106   3
   0  -2  -6 576.199 12.3057   6
   0   2  -6 567.635 11.9344   6
   0  -2   6 571.416 11.3467   6
   0  -2   6 577.492 11.3176   6
   0  -2  -6 568.606 12.6570   4
   0   2   6 563.103 12.5498   4
   0  -2   6 577.434 12.5251   5
  -1  -2  -6 295.219 7.53194   3
   1   2  -6 302.590 7.59379   5
   1  -2   6 312.254 6.75164   5
  -1  -2  -6 288.813 7.19674   5
  -1   2   6 299.295 7.34201   6
  -1   2   6 296.886 7.55283   4
   1  -2   6 294.096 6.95209   4
   1   2  -6 301.008 7.38392   6
   1   2   6 309.503 7.34564   5
   1  -2  -6 307.751 7.96634   3
   1  -2  -6 298.967 7.65431   4
  -1   2  -6 296.250 6.55402   5
  -1  -2   6 301.996 7.19177   6
   1   2   6 297.236 7.49394   3
  -1   2  -6 309.366 7.04139   4
  -1   2  -6 305.759 6.73605   3
   1  -2  -6 300.748 7.44248   6
  -1  -2   6 306.629 6.41112   4
  -1  -2   6 308.881 8.21699   5
  -2   2   6 84.0943 3.44204   4
  -2  -2  -6 88.1718 3.30618   3
  -2  -2  -6 88.3793 3.06335   5
   2  -2   6 86.6936 2.34396   3
  -2   2   6 81.7764 3.26476   6
   2  -2   6 88.0229 3.70898   4
   2   2  -6 86.6107 3.63853   5
   2   2  -6 87.8420 3.45764   6
  -2   2   6 81.4748 3.68345   3
  -2   2  -6 89.1763 2.48887   3
   2  -2  -6 87.9837 3.75403   3
   2  -2  -6 83.8321 3.30136   6
  -2   2  -6 85.2782 2.36163   5
   2  -2  -6 86.4211 3.51291   4
  -2  -2   6 90.3954 3.38455   6
   2   2   6 85.9327 3.18705   3
  -2  -2   6 84.0596 3.50243   5
  -2   2  -6 87.3490 3.36484   4
   3  -2   6 19.8172 1.11838   3
   3  -2   6 16.5930 1.69350   4
   3   2  -6 18.3319 2.03465   3
  -3   2   6 15.7310 1.80944   5
  -3   2   6 16.4346 1.95403   3
   3   2  -6 17.9607 2.01236   5
  -3   2   6 18.2469 1.75898   6
  -3   2   6 16.3387 1.90004   4
  -3  -2  -6 17.0459 1.45244   5
   3   2  -6 19.2396 1.84095   6
   3  -2  -6 19.0054 1.89303   4
  -3   2  -6 16.0043 1.80449   4
  -3   2  -6 17.3725 0.96196   6
   3  -2  -6 15.2135 1.61993   6
   3   2   6 16.8499 1.45882   3
  -3  -2   6 15.6775 1.45928   4
   3  -2  -6 17.0127 2.00532   3
  -3   2  -6 18.0788 1.25143   3
  -3  -2   6 15.6077 1.75278   6
  -3  -2   6 16.2378 1.70160   5
  -3   2  -6 16.6365 1.14953   5
  -4   2   6 73.8185 4.10534   3
   4  -2   6 69.3169 2.66659   3
  -4   2   6 69.4451 3.54607   6
  -4   2   6 65.0734 3.70173   4
   4   2  -6 72.7439 3.99816   5
  -4  -2  -6 66.1326 3.13514   5
   4   2  -6 69.0680 4.27385   3
   4   2  -6 65.0755 3.49568   6
  -4   2  -6 70.8486 2.63603   6
  -4  -2   6 70.0746 3.72921   6
   4  -2  -6 62.4691 3.89470   3
   4  -2  -6 63.2817 3.37453   6
   4   2   6 68.6803 3.18851   3
  -4  -2   6 65.4203 3.74608   5
  -4   2  -6 66.8481 2.67059   5
  -4   2  -6 69.2664 3.90029   4
   4  -2  -6 68.5850 3.74867   4
   4   2   6 64.6955 3.30063   5
  -5   2   6 36.7403 3.06517   6
   5   2  -6 37.7886 3.80605   3
  -5  -2  -6 36.1352 2.58106   5
  -5  -2  -6 36.0078 2.67953   6
  -5   2   6 38.3089 3.43085   5
   5   2  -6 29.4497 2.88857   6
  -5   2   6 35.5451 3.40237   3
   5  -2   6 36.2385 2.32392   3
  -5   2   6 38.4858 3.29541   4
   5   2  -6 38.6215 3.62626   5
  -5  -2   6 40.7701 3.34719   5
  -5   2  -6 40.2992 3.60733   4
   5  -2  -6 29.5465 3.01333   4
  -5   2  -6 39.1816 2.42113   5
   5   2   6 31.8017 2.50768   3
   5   2   6 33.2805 2.84441   3
   5  -2  -6 33.0592 2.68027   6
  -5  -2   6 41.6989 3.08189   4
  -5  -2   6 32.1263 3.22909   6
   5  -2  -6 37.5832 3.62954   3
   5   2   6 40.8065 2.84978   5
  -5   2  -6 36.9078 2.32348   6
  -6   2   6 52.7874 4.15658   4
  -6  -2  -6 53.4452 3.42505   5
  -6  -2  -6 57.7754 3.70030   6
  -6  -2  -6 52.9154 5.08678   4
  -6   2   6 48.6862 4.27204   5
  -6   2   6 58.5027 4.10021   6
   6   2  -6 63.6550 4.83251   3
  -6   2   6 59.5800 4.71083   3
  -6  -2   6 55.7467 4.06048   4
  -6   2  -6 49.1858 3.13733   5
   6  -2  -6 56.1084 4.50583   3
  -6   2  -6 57.3845 4.75707   4
   6   2   6 58.3408 3.72890   5
   6   2   6 50.5026 3.76694   3
  -6   2  -6 53.6449 3.35219   6
  -6  -2   6 50.3581 4.52877   6
   6  -2  -6 49.8459 3.96511   6
  -6  -2   6 61.8182 4.50288   5
   7   2  -6 -1.0271 2.39365   3
  -7  -2  -6 0.95480 1.99707   6
  -7   2   6 -2.4681 1.97789   5
  -7  -2  -6 -0.6434 1.51491   5
  -7   2   6 -1.3357 2.58582   3
   7   2  -6 0.60667 2.26941   5
  -7   2   6 2.56316 2.13235   4
  -7  -2  -6 0.51281 1.87614   4
  -7   2   6 -2.8736 1.87048   6
   7   2   6 4.37420 2.44369   3
   7   2   6 -3.3333 1.97361   5
  -7  -2   6 0.39651 2.25103   6
   7  -2  -6 6.37052 2.70669   3
  -7   2  -6 4.05034 2.07361   6
  -7  -2   6 -1.3035 1.70172   4
  -7  -2   6 -0.5365 2.55615   5
  -7   2  -6 1.37149 2.60530   4
  -7   2  -6 -2.8942 1.37363   5
  -8   2   6 -0.5433 3.60622   5
   8   2  -6 -1.1402 3.76331   3
  -8  -2  -6 3.30391 2.67749   5
  -8   2   6 3.47305 2.68392   4
  -8  -2  -6 5.26460 2.61277   6
  -8   2   6 -1.3776 2.28379   6
   8   2  -6 2.37819 3.08075   5
  -8  -2   6 2.19903 2.91078   6
   8   2   6 3.20078 3.88705   5
  -8  -2   6 3.38500 2.71328   4
   8   2   6 2.20805 2.99245   3
   8  -2  -6 3.03526 3.33087   3
  -8   2  -6 5.31055 1.99825   5
  -8   2  -6 1.04327 3.20804   4
  -8   2  -6 -0.0632 2.50830   6
   0  -3   6 52.8225 1.93386   6
   0   3   6 55.5430 2.61240   5
   0  -3  -6 50.7456 2.38638   6
   0   3  -6 51.8803 2.27604   6
   0   3   6 45.8107 2.56626   3
   0   3  -6 51.2661 2.34893   5
   0  -3  -6 53.8399 2.56652   5
   0  -3  -6 52.4555 2.78756   3
   0  -3  -6 50.2548 2.57070   4
   0   3   6 53.5104 2.61236   4
   0  -3   6 52.4192 2.29227   5
   0   3  -6 51.8897 1.96467   4
   0  -3   6 51.8175 1.82536   6
   0  -3   6 54.1553 2.03531   4
   0   3  -6 48.8134 2.42600   3
   1  -3   6 641.530 14.1492   4
  -1   3   6 647.759 14.8108   4
  -1  -3  -6 661.920 14.9944   3
  -1   3   6 644.786 15.2083   3
  -1  -3  -6 651.759 14.8188   4
   1  -3   6 661.972 13.7178   5
  -1   3   6 669.545 14.7799   5
  -1   3   6 652.859 14.3700   6
   1   3  -6 650.472 14.6279   6
  -1  -3  -6 662.149 14.5488   5
   1   3  -6 649.913 14.7298   5
  -1  -3   6 651.743 13.6168   4
   1   3   6 660.842 14.8756   3
  -1   3  -6 661.577 13.8308   5
  -1  -3   6 651.358 14.6301   5
   1  -3  -6 663.765 15.2059   3
  -1  -3   6 647.649 14.1981   6
   1   3   6 653.314 14.5604   5
   1  -3  -6 658.764 14.5040   6
   1  -3  -6 665.595 14.9716   4
  -1   3  -6 654.577 14.0596   4
  -1   3  -6 649.151 13.6551   6
  -1   3  -6 651.794 13.4250   6
  -1   3  -6 651.016 14.1426   3
  -2   3   6 90.5958 3.80111   4
   2  -3   6 87.2605 3.52037   4
   2  -3   6 84.2877 2.87415   3
   2   3  -6 82.9449 3.61797   6
  -2   3   6 90.5595 4.01647   3
   2   3  -6 90.9878 3.86674   5
  -2  -3  -6 81.5935 3.40819   5
  -2  -3  -6 86.2142 3.65740   4
   2   3   6 82.5366 3.56717   3
  -2   3  -6 90.8137 3.55345   4
  -2   3  -6 89.9582 2.63366   6
  -2  -3   6 85.5967 3.55572   6
   2   3   6 90.2534 3.49210   5
   2  -3  -6 92.7228 4.05741   3
   2  -3  -6 89.1574 3.86681   4
  -2  -3   6 90.4899 3.78218   5
   2  -3  -6 87.3351 3.55190   6
  -2   3  -6 90.3261 2.87076   5
  -2   3  -6 89.1104 2.99576   3
   3  -3   6 182.558 6.18121   4
   3  -3   6 195.990 5.09979   3
  -3   3   6 192.373 6.45436   4
  -3   3   6 185.746 6.03270   6
   3   3  -6 189.644 6.20599   6
   3   3  -6 189.658 6.64547   5
  -3   3   6 182.352 6.64888   3
  -3  -3  -6 184.522 5.81991   5
   3   3   6 179.624 6.02105   3
  -3  -3   6 187.698 6.39352   5
   3  -3  -6 192.841 6.70896   3
  -3   3  -6 184.390 5.20936   3
  -3   3  -6 180.001 4.73543   6
   3   3   6 187.570 6.13558   5
   3  -3  -6 187.918 6.48150   4
   3  -3  -6 186.435 5.98300   6
  -3  -3   6 191.343 6.22433   6
  -3   3  -6 163.499 7.30889   4
  -3   3  -6 187.466 4.97601   5
   4   3  -6 18.4876 2.29477   6
   4   3  -6 24.0597 2.67742   5
  -4   3   6 22.1609 2.37367   4
  -4   3   6 18.0763 2.36467   5
  -4   3   6 20.7802 2.14864   6
  -4  -3  -6 20.2914 1.98264   5
   4  -3   6 21.2225 1.55588   3
   4   3  -6 21.0053 2.77744   3
  -4   3   6 19.4305 2.55348   3
   4  -3  -6 22.2135 2.10769   6
  -4   3  -6 21.2809 1.54302   5
   4  -3  -6 22.0062 2.95266   3
   4   3   6 21.7524 2.05831   3
  -4  -3   6 23.5060 2.51475   5
  -4   3  -6 21.5559 2.34289   4
  -4   3  -6 20.1433 1.62587   6
  -4   3  -6 17.3340 1.68392   5
  -4  -3   6 24.9704 2.48750   6
   4  -3  -6 21.7519 2.47527   4
  -4   3  -6 21.7563 1.85403   3
  -5   3   6 152.308 6.27782   6
   5  -3   6 164.454 5.17698   3
  -5   3   6 147.409 6.93966   3
  -5   3   6 157.367 6.59314   5
  -5   3   6 157.726 6.71874   4
   5   3  -6 163.481 7.27303   3
  -5  -3  -6 157.268 5.78921   5
  -5  -3  -6 165.944 6.05429   6
   5   3  -6 157.426 7.18868   5
  -5   3  -6 153.597 5.52580   3
  -5   3  -6 162.001 6.92534   4
   5  -3  -6 154.246 6.98822   3
  -5  -3   6 156.756 6.25270   4
  -5   3  -6 157.297 5.24349   5
   5  -3  -6 151.499 5.94168   6
  -5  -3   6 167.637 6.62388   6
  -5  -3   6 155.781 6.69792   5
  -6  -3  -6 4.29926 1.56207   5
  -6   3   6 -3.5861 2.16595   3
   6  -3   6 1.61844 1.38201   3
  -6  -3  -6 -0.6650 1.37530   6
   6   3  -6 0.79994 1.97251   5
  -6   3   6 3.54601 1.91634   5
  -6   3  -6 0.66786 1.15297   5
  -6  -3   6 -3.0725 1.88873   5
  -6   3  -6 1.57251 1.25973   6
  -6   3  -6 2.69936 1.39127   3
  -6  -3   6 3.75999 2.07626   6
   6   3   6 -0.8030 1.77376   3
  -6  -3   6 1.39765 1.57926   4
   6  -3  -6 0.86371 1.73315   3
  -7   3   6 58.7648 4.72290   6
  -7   3   6 63.3631 5.28497   4
  -7  -3  -6 63.7007 4.44086   5
  -7   3   6 60.7914 5.24304   5
   7   3  -6 55.6251 5.89838   3
   7   3  -6 54.6735 5.26372   5
  -7  -3  -6 59.1389 5.50109   4
  -7   3  -6 55.4355 4.07005   6
  -7  -3   6 63.6618 4.92262   6
  -7   3  -6 61.9057 5.51250   4
   7   3   6 57.3041 4.83362   3
  -7   3  -6 65.1240 3.80326   5
  -7  -3   6 63.3209 4.95733   4
   7  -3  -6 56.4151 5.17521   3
  -8   3   6 5.35406 2.79756   6
  -8  -3  -6 6.52878 3.29150   6
  -8   3   6 7.75955 3.28926   4
  -8  -3  -6 9.85287 2.98030   4
   8   3  -6 4.42685 3.69237   5
   8   3   6 2.66174 3.82302   3
  -8  -3   6 11.6430 3.23240   6
  -8   3  -6 12.3192 3.66476   4
  -8   3  -6 10.1832 2.70806   6
   8  -3  -6 5.72627 3.19688   3
  -8   3  -6 6.89126 2.63707   5
  -8  -3   6 9.89449 2.93888   4
   0   4  -6 0.82664 0.61835   3
   0  -4   6 1.45017 0.60412   6
   0  -4  -6 1.62291 0.70072   4
   0  -4   6 1.06974 0.65395   6
   0  -4   6 1.90812 0.76023   5
   0  -4   6 2.06946 0.65904   4
   0   4  -6 1.97602 0.61856   4
   0   4   6 1.14572 0.74289   3
   0  -4  -6 0.55104 0.81739   3
   0  -4  -6 1.70889 0.78155   5
   0   4   6 1.10804 0.74013   5
   0  -4  -6 2.38849 0.83401   6
  -1  -4  -6 143.492 5.29497   4
  -1   4   6 148.147 5.26256   4
  -1   4   6 148.311 5.50566   3
   1   4  -6 146.296 4.94256   6
  -1  -4  -6 147.340 5.45612   3
  -1   4   6 147.604 4.95382   6
   1   4  -6 154.945 5.40829   3
   1  -4   6 147.859 4.48955   5
   1  -4   6 145.377 4.68968   4
  -1   4   6 150.687 5.19559   5
  -1  -4  -6 145.914 5.02124   5
  -1  -4  -6 148.225 4.87930   6
  -1   4  -6 146.628 4.56418   5
  -1  -4   6 151.686 4.43073   4
  -1   4  -6 157.755 4.77053   4
  -1   4  -6 149.155 4.81676   3
   1  -4  -6 153.377 5.41725   4
  -1  -4   6 151.022 5.04764   5
   1   4   6 145.695 5.06023   5
   1  -4  -6 151.916 5.58435   3
  -1  -4   6 146.996 4.76805   6
   1   4   6 146.569 5.32360   3
   1  -4  -6 147.832 4.97308   6
  -1   4  -6 146.588 4.35582   6
  -2   4   6 1.03838 0.79888   6
   2  -4   6 0.48574 0.70145   4
  -2  -4  -6 0.56883 0.68628   4
  -2  -4  -6 -0.1110 0.59773   3
  -2   4   6 1.60413 0.89080   5
  -2  -4  -6 0.60669 0.68532   5
   2   4  -6 0.69172 0.96965   5
  -2   4   6 -0.0883 0.66873   4
  -2   4   6 -0.0249 0.78328   3
   2   4  -6 1.18026 0.93901   6
   2  -4   6 1.80590 0.68548   3
   2   4   6 0.51694 0.82782   5
  -2   4  -6 1.70405 0.80193   4
   2  -4  -6 0.47812 0.80486   4
  -2  -4   6 0.42814 0.80944   5
  -2   4  -6 -0.0970 0.48479   6
  -2   4  -6 0.50771 0.63638   3
  -2   4  -6 -0.0443 0.44778   5
   2  -4  -6 0.53534 0.91651   3
  -2  -4   6 0.26408 0.78304   6
  -2  -4   6 0.38299 0.59861   4
   2   4   6 1.65723 0.91993   3
   2  -4  -6 0.36144 0.71598   6
   3   4  -6 20.3650 2.56720   5
  -3  -4  -6 16.1750 2.19807   4
   3  -4   6 16.3467 1.90526   4
  -3   4   6 17.4452 1.91081   6
  -3  -4  -6 17.4635 2.01956   5
  -3   4   6 13.4629 1.94203   4
  -3   4   6 14.8433 2.02005   3
   3   4  -6 18.5883 2.27726   6
  -3   4  -6 14.8422 1.43814   5
  -3   4  -6 18.1114 1.60948   3
  -3  -4   6 16.5537 1.98874   6
   3  -4  -6 12.9515 1.78442   6
  -3   4  -6 17.1153 1.99255   4
   3   4   6 17.6136 1.93486   5
  -3  -4   6 14.6330 2.14017   5
  -3   4  -6 16.6757 1.41025   6
   3   4   6 14.7058 2.13378   3
  -4  -4  -6 2.22636 1.19984   5
  -4   4   6 2.74902 1.56210   3
   4  -4   6 3.07674 1.43525   4
  -4   4   6 6.02388 1.51030   6
  -4   4  -6 6.23314 1.25266   6
   4  -4  -6 4.78813 1.38245   6
   4  -4  -6 2.59131 1.81416   4
  -4   4  -6 3.84497 1.66779   4
   4   4   6 3.91196 1.37246   5
  -4   4  -6 3.00943 0.89875   5
  -4  -4   6 7.51951 1.74481   6
  -4  -4   6 2.97736 1.45180   5
  -4   4  -6 4.92510 1.29615   3
   4  -4  -6 0.97904 1.55931   3
  -5   4   6 26.5428 3.06109   4
  -5  -4  -6 26.8640 2.69913   6
   5   4  -6 23.4562 3.35953   5
  -5   4   6 27.1757 3.20632   3
  -5  -4  -6 23.1139 2.50565   5
  -5   4   6 28.8642 3.15485   5
   5   4  -6 27.4561 3.70857   3
  -5   4   6 26.1352 2.91113   6
  -5  -4   6 26.3756 2.96201   5
  -5   4  -6 26.0970 2.09729   5
  -5   4  -6 23.4706 2.43826   3
   5  -4  -6 22.6454 2.63085   6
   5  -4  -6 25.3051 3.24441   3
   5   4   6 26.1903 2.94291   5
  -5   4  -6 25.7203 2.27986   6
  -5  -4   6 21.1355 2.92303   6
  -5   4  -6 27.9393 2.29984   5
  -5   4  -6 25.3483 3.20267   4
  -6   4   6 2.42788 1.76273   6
  -6   4   6 2.79814 1.99911   4
  -6   4   6 0.83754 1.98402   5
   6   4  -6 2.05047 2.54450   3
  -6   4   6 2.09578 2.93124   3
  -6  -4  -6 1.17566 1.68485   5
   6   4  -6 7.33602 2.48727   5
  -6  -4   6 3.41541 1.82535   4
  -6   4  -6 3.66960 1.27674   5
  -6   4  -6 2.06202 1.54696   3
  -6   4  -6 2.59113 1.50491   6
   6   4   6 3.79452 1.99900   5
   6  -4  -6 2.03665 1.82978   3
  -6   4  -6 3.59388 2.28108   4
  -6   4  -6 6.10677 1.51444   5
  -6  -4   6 3.24156 2.04461   6
  -7   4   6 6.68981 2.46294   4
   7   4  -6 4.10089 3.20523   3
   7   4  -6 5.26470 3.29407   5
  -7   4   6 8.64849 4.35492   3
  -7   4   6 3.99388 2.16690   6
  -7  -4  -6 5.61254 2.26228   5
  -7   4   6 8.83241 2.85115   5
  -7  -4  -6 5.39875 2.29224   6
   7  -4  -6 0.04560 2.56819   3
  -7  -4   6 4.28354 2.93043   5
  -7   4  -6 6.58928 1.61816   5
   7   4   6 5.46940 2.91624   3
  -7  -4   6 12.6684 2.89057   6
  -7  -4   6 3.46320 2.35289   4
  -7   4  -6 5.52234 2.64076   4
   7   4   6 1.09086 3.00233   5
   8   4  -6 0.56548 3.61604   3
   8   4  -6 -6.9496 3.51150   5
  -8  -4  -6 0.35391 2.75604   6
   8  -4  -6 4.13524 3.22788   3
  -8   4  -6 -1.3206 2.12222   5
   8   4   6 4.51703 4.60165   3
  -8  -4   6 -3.2816 2.93718   4
  -8   4  -6 -0.3098 2.49519   6
   0   5  -6 0.84136 0.90249   3
   0   5   6 0.79894 0.72309   4
   0   5  -6 0.00230 0.66797   5
   0  -5  -6 0.59058 0.78740   6
   0  -5  -6 1.02706 0.73336   4
   0   5   6 -0.6410 0.60837   5
   0  -5   6 -0.0126 0.64229   6
   0  -5   6 1.26710 0.68428   4
   0   5  -6 0.35071 0.58404   4
   0  -5   6 -0.0594 0.65476   6
   0  -5   6 0.19110 0.72998   5
   0  -5  -6 1.56045 0.90512   3
   0   5   6 1.49144 0.88364   3
   0  -5  -6 -0.2680 0.77358   5
  -1   5   6 1.65243 0.98420   3
  -1   5   6 1.37465 0.84966   6
   1  -5   6 1.07104 0.59046   6
   1   5  -6 2.67943 1.00480   5
  -1  -5  -6 1.05770 0.97624   6
  -1   5   6 2.27469 0.99771   4
   1   5  -6 -0.4109 1.02600   3
  -1  -5  -6 0.78138 0.89797   3
   1  -5   6 -0.0010 0.66639   4
  -1   5   6 0.94441 0.86004   5
   1  -5   6 0.08412 0.56989   6
   1   5   6 1.35606 0.79488   5
  -1  -5   6 -0.1608 0.67796   4
   1   5   6 0.84996 0.84196   4
  -1   5  -6 1.47093 0.79472   5
   1   5   6 1.73515 1.16894   3
   1  -5  -6 -0.6729 0.75775   3
  -1   5  -6 0.14693 0.85102   3
  -1  -5   6 0.77824 0.81097   6
  -1  -5   6 -0.0123 0.80476   5
   1  -5  -6 -0.7200 0.84265   4
  -1   5  -6 0.45646 0.65499   4
  -2  -5  -6 2.04622 1.03654   5
   2  -5   6 1.96738 0.99009   4
  -2  -5  -6 -0.4237 0.95446   4
   2   5  -6 1.06947 1.08245   5
  -2   5   6 1.22555 1.05763   3
  -2   5   6 0.66373 0.81500   6
   2   5  -6 2.01823 1.10104   3
   2  -5   6 2.00161 0.83809   3
  -2   5   6 1.52448 0.93368   4
  -2  -5  -6 2.77261 1.06062   3
  -2   5   6 1.70799 0.98542   5
  -2   5  -6 0.39327 0.96790   4
  -2   5  -6 0.42533 0.65616   5
  -2  -5   6 1.69869 1.06875   5
   2   5   6 0.53131 0.98366   3
  -2  -5   6 1.01124 0.97645   6
   2  -5  -6 2.41521 1.12484   4
  -2  -5   6 1.65466 0.84052   4
   2  -5  -6 -0.5479 0.95712   3
   2   5   6 3.41445 1.04186   5
   3   5  -6 9.21468 1.95844   5
  -3   5   6 5.42477 1.46531   6
  -3  -5  -6 6.62012 1.58671   5
   3  -5   6 5.68920 1.38550   3
  -3   5   6 7.15190 1.69441   5
  -3   5   6 4.10117 1.64826   3
  -3   5   6 7.73567 1.79162   4
  -3   5  -6 7.40588 1.28373   5
  -3  -5   6 8.24289 1.78559   6
   3  -5  -6 6.87032 1.82802   3
   3  -5  -6 6.80267 1.69815   6
   3  -5  -6 5.28891 1.84522   4
  -3   5  -6 3.46463 1.32151   4
  -3  -5   6 7.01344 1.43855   4
   3   5   6 6.09234 1.60048   5
  -3   5  -6 5.65569 1.22526   3
  -4   5   6 9.96162 2.01572   4
   4   5  -6 11.5308 2.46896   5
  -4   5   6 8.47791 1.87092   6
  -4  -5  -6 10.0391 1.89497   5
   4  -5   6 11.1906 2.24381   3
  -4   5   6 12.0059 2.11985   5
  -4   5   6 7.07209 2.02291   3
   4   5   6 10.9648 2.09691   5
  -4   5  -6 10.7704 1.56528   5
  -4   5  -6 12.1371 2.31658   4
   4  -5  -6 9.59338 1.85876   6
  -4   5  -6 11.3025 1.79058   3
   4  -5  -6 7.81929 2.10461   3
  -4   5  -6 9.53937 1.48687   6
  -4  -5   6 9.71150 2.12008   6
  -4  -5   6 6.63785 1.96366   4
  -5  -5  -6 -1.4977 1.57359   5
   5   5  -6 4.08730 2.17408   5
  -5  -5  -6 2.97414 1.59279   6
  -5   5   6 -1.0932 2.07111   5
   5   5   6 3.21375 1.73997   5
  -5   5  -6 1.47503 1.33956   6
   5  -5  -6 1.50081 1.71432   3
  -5  -5   6 1.12259 2.10621   5
  -5   5  -6 -0.1715 1.38750   5
  -5   5  -6 3.62981 1.44446   3
  -5   5  -6 4.26524 1.96454   4
   6   5  -6 4.71933 2.66322   5
  -6   5   6 10.5360 3.05479   5
  -6   5   6 6.52293 2.19326   6
  -6   5   6 7.02476 2.98581   3
  -6   5   6 6.28278 2.39977   4
  -6  -5  -6 5.19209 2.27639   6
   6   5  -6 9.75080 3.08793   3
  -6   5  -6 8.61412 1.94062   5
  -6  -5   6 9.70870 2.32419   4
  -6  -5   6 7.14788 2.39901   6
  -6   5  -6 10.0726 2.74679   4
  -6   5  -6 8.28408 1.91071   6
  -6   5  -6 8.00176 1.66822   5
  -6  -5   6 5.67493 3.18535   5
  -6   5  -6 9.87940 2.29990   3
   6  -5  -6 5.34127 2.59419   3
   6   5   6 7.68769 2.67042   5
  -7   5   6 3.67669 3.48287   5
   7   5  -6 2.37589 2.99545   3
  -7  -5  -6 -3.7729 2.30618   5
  -7   5   6 -1.1098 2.30683   6
  -7  -5  -6 1.30441 2.60109   6
  -7   5   6 -1.1574 2.17475   4
   7   5  -6 -1.4606 2.89429   5
   7  -5  -6 4.29450 2.78620   3
  -7  -5   6 -0.7372 2.23611   4
  -7   5  -6 -0.8694 1.96365   4
  -7   5  -6 1.35664 1.37192   5
  -7   5  -6 4.08300 2.14605   3
  -7   5  -6 -2.9415 1.80939   5
  -7  -5   6 -0.2548 2.12703   6
   7   5   6 3.96592 3.16112   5
   0  -6  -6 242.826 8.00852   5
   0   6   6 232.271 7.93636   4
   0   6   6 241.906 9.31170   3
   0  -6   6 244.929 6.77118   6
   0   6  -6 236.408 8.03571   3
   0  -6  -6 234.560 7.56565   6
   0   6  -6 239.186 7.17670   4
   0   6  -6 237.306 7.76885   5
   0  -6   6 244.151 7.57453   6
   0  -6  -6 240.006 8.57304   3
   0  -6  -6 223.613 8.01194   4
   0  -6   6 235.273 7.32145   4
   0  -6   6 238.590 7.59685   5
  -1  -6  -6 37.6944 2.95640   6
  -1   6   6 45.5170 3.22123   5
  -1  -6  -6 40.7800 3.10409   4
   1   6  -6 44.2879 3.40473   3
  -1  -6  -6 41.6923 3.08150   5
   1  -6   6 45.6999 2.25874   6
   1  -6   6 45.1300 2.86408   5
  -1  -6  -6 40.8278 3.27021   3
  -1   6   6 41.7655 3.09740   4
   1   6  -6 46.6004 3.20951   5
  -1   6   6 42.9388 2.90099   6
   1  -6   6 41.6615 2.82833   4
  -1   6   6 35.5427 3.52587   3
  -1  -6   6 43.1404 2.66285   6
   1  -6  -6 38.8007 3.00945   4
   1   6   6 43.2961 3.32307   3
  -1   6  -6 43.8110 2.78710   4
  -1  -6   6 39.7755 2.76141   6
  -1   6  -6 41.1068 3.03683   3
   1   6   6 40.6672 3.14569   5
  -1   6  -6 40.5751 2.77871   5
  -1  -6   6 44.3788 3.17846   5
  -1  -6   6 44.0097 2.70888   4
   1   6   6 48.3075 3.24970   4
   1  -6  -6 46.0308 3.08025   6
   1  -6  -6 43.1106 3.43349   3
  -2   6   6 222.119 8.43373   3
   2   6  -6 237.534 8.68389   3
  -2   6   6 251.067 8.33296   5
   2   6  -6 236.358 8.36922   5
  -2  -6  -6 242.464 8.17694   5
  -2   6   6 241.755 7.85428   6
  -2   6   6 234.983 8.36246   4
   2  -6   6 248.952 7.84745   3
   2  -6   6 240.484 8.00201   4
  -2  -6  -6 239.254 8.69995   3
  -2   6  -6 237.232 7.83525   4
  -2  -6   6 232.497 7.71742   6
  -2   6  -6 236.353 7.10615   6
  -2   6  -6 237.787 7.73774   3
  -2   6  -6 237.677 7.42224   5
   2  -6  -6 247.213 8.88265   3
   2  -6  -6 233.060 7.71964   6
   2   6   6 241.729 8.25719   5
  -2  -6   6 236.743 8.15287   5
  -2  -6   6 246.976 7.53099   4
  -3   6   6 48.1088 3.60608   6
  -3  -6  -6 45.5210 3.61177   5
  -3   6   6 46.4083 3.85633   4
   3  -6   6 48.1970 3.20851   3
   3   6  -6 49.7429 4.07371   5
   3   6  -6 48.4788 4.16097   3
   3  -6   6 43.9676 3.53370   4
  -3   6   6 48.8594 3.59603   5
   3   6   6 47.1365 3.69493   5
  -3   6  -6 48.9376 3.04705   5
  -3  -6   6 50.6635 3.65001   6
  -3  -6   6 51.4786 3.99317   5
  -3   6  -6 49.0169 3.34179   3
  -3  -6   6 50.4096 3.26516   4
  -3   6  -6 54.2543 3.09657   6
   3  -6  -6 50.9018 4.18210   3
  -3   6  -6 51.6217 3.62173   4
  -4   6   6 130.766 6.88521   3
  -4  -6  -6 132.607 6.25017   5
   4  -6   6 139.867 5.51206   3
   4   6  -6 137.979 6.85064   5
  -4   6   6 140.340 6.29450   5
  -4  -6  -6 148.169 6.40695   6
  -4   6  -6 138.591 5.74914   3
  -4   6  -6 142.775 6.52626   4
  -4  -6   6 125.227 7.59329   5
   4   6   6 140.560 6.40508   5
  -4  -6   6 140.603 5.77930   4
  -4  -6   6 141.470 6.35933   6
   4  -6  -6 138.715 6.93593   3
  -4   6  -6 140.302 5.40725   6
   5   6  -6 4.47103 2.39447   5
  -5   6   6 4.37233 1.88460   5
  -5   6   6 5.38697 2.53105   3
  -5  -6  -6 4.02213 1.94036   5
  -5   6   6 5.61002 2.20296   4
  -5   6   6 4.08267 2.03661   6
  -5  -6  -6 4.70831 2.31658   6
  -5   6  -6 4.60188 1.51348   5
  -5   6  -6 8.16943 2.42557   4
   5  -6  -6 3.81811 2.25085   3
  -5  -6   6 5.08149 2.28949   6
  -5   6  -6 2.89269 1.90347   3
  -5   6  -6 2.02565 1.57104   6
   5   6   6 2.46722 2.13208   5
   6   6  -6 67.0323 6.11081   3
  -6   6   6 64.0311 4.97526   6
  -6  -6  -6 63.8035 5.13214   6
  -6   6   6 63.6133 5.35163   5
  -6   6   6 72.9710 5.59684   4
   6   6  -6 65.9239 6.00045   5
  -6  -6  -6 69.0282 5.30824   5
  -6   6   6 68.7278 5.88465   5
   6  -6  -6 73.1266 5.90266   3
  -6   6  -6 64.6014 4.49917   5
   6   6   6 64.5597 5.35039   5
  -6   6  -6 69.3837 4.84159   3
  -6   6  -6 66.2133 4.04981   5
  -6  -6   6 70.0970 5.14130   6
  -6   6  -6 60.7141 5.48487   4
   7   6  -6 7.65454 4.25626   5
   7   6  -6 10.0130 4.01569   3
  -7   6   6 7.02264 2.89756   5
  -7  -6  -6 14.2052 3.20472   6
  -7   6  -6 9.79458 2.77363   5
   7  -6  -6 10.1183 3.26863   3
   7   6   6 6.31645 4.24848   5
  -7  -6   6 6.52039 3.03407   4
  -7   6  -6 9.22295 2.69031   6
  -7   6  -6 8.28691 3.25512   4
   0   7  -6 162.833 6.00855   4
   0   7   6 165.239 6.81334   4
   0  -7  -6 164.826 6.81551   5
   0  -7  -6 174.101 7.58772   3
   0  -7   6 158.827 5.51281   6
   0  -7   6 172.966 5.88078   6
   0   7  -6 165.736 7.03187   3
   0   7   6 168.171 6.92546   5
   0  -7   6 163.270 6.89446   4
   0   7  -6 165.537 6.66566   5
  -1  -7  -6 2.38143 1.52051   5
   1  -7   6 2.60278 1.05585   6
  -1   7   6 3.06231 1.55690   3
   1  -7   6 3.60429 1.14679   6
   1   7  -6 3.49348 1.72051   5
  -1   7   6 4.09630 1.44964   4
  -1   7   6 3.70321 1.49555   5
  -1  -7  -6 4.23205 1.81879   3
   1  -7   6 2.46942 1.50263   4
   1   7  -6 0.17495 1.78642   3
   1   7   6 4.09942 1.40005   4
   1   7   6 5.18069 1.63995   5
  -1   7  -6 5.47349 1.38575   4
   1  -7  -6 3.36192 1.55793   3
  -1   7  -6 3.84336 1.40196   5
  -1  -7   6 4.60369 1.37677   4
  -1   7  -6 2.99778 1.52331   3
  -1  -7   6 2.89533 1.42724   6
  -1  -7   6 0.65901 1.31755   6
  -2   7   6 353.757 11.9681   3
   2  -7   6 380.072 11.3152   3
  -2   7   6 367.177 11.8314   4
  -2   7   6 369.367 11.6734   5
  -2   7   6 380.192 11.2129   6
  -2  -7  -6 382.325 11.7335   5
   2  -7   6 366.631 11.4514   4
  -2  -7  -6 383.072 12.5157   3
   2   7  -6 385.344 12.0193   5
  -2   7  -6 383.302 10.9822   5
  -2  -7   6 368.282 11.0864   6
  -2  -7   6 362.946 11.6510   4
  -2   7  -6 375.549 11.4206   3
  -2   7  -6 384.669 10.5899   6
   2  -7  -6 385.443 12.3436   3
  -2   7  -6 392.547 11.3819   4
   2   7   6 389.040 12.1179   5
  -3  -7  -6 22.6545 3.00794   5
   3  -7   6 28.6124 2.69801   3
  -3   7   6 22.9754 3.42590   4
   3   7  -6 24.2741 3.46125   5
  -3   7   6 23.4365 2.87098   5
  -3   7   6 24.6051 3.11615   3
  -3  -7   6 28.6670 3.04650   6
   3   7   6 32.7443 3.79748   5
  -3   7  -6 22.6549 2.69073   3
   3  -7  -6 25.8069 3.23379   3
  -3   7  -6 22.9992 2.55895   6
  -3   7  -6 22.2102 2.79317   5
  -3  -7   6 26.3059 2.86655   4
  -3   7  -6 20.6077 2.77910   4
   4  -7   6 196.630 7.48468   3
  -4  -7  -6 200.402 8.21928   6
   4   7  -6 187.590 8.74276   5
  -4   7   6 210.638 8.04953   6
  -4   7   6 196.335 8.72984   4
  -4  -7  -6 199.737 8.06820   5
   4   7   6 198.043 8.42032   5
  -4  -7   6 191.723 8.07592   6
   4  -7  -6 193.207 8.81142   3
  -4   7  -6 199.478 7.66701   3
  -4   7  -6 196.034 7.19465   5
  -4   7  -6 199.135 7.07264   6
  -5   7   6 1.62738 1.73320   6
  -5   7   6 0.72357 1.99891   4
   5   7  -6 0.83017 2.53742   5
  -5   7   6 0.04317 1.81086   5
  -5  -7  -6 2.95548 2.04974   6
   5  -7   6 3.21949 1.49763   3
  -5  -7  -6 5.82274 2.65536   5
   5   7   6 2.20453 2.60527   5
  -5  -7   6 -0.3064 2.17673   6
  -5   7  -6 3.45313 2.06920   4
  -5   7  -6 2.66828 1.98377   3
  -5   7  -6 2.90656 1.45795   5
   5  -7  -6 1.74598 2.05929   3
  -6  -7  -6 73.3587 5.56713   6
   6   7  -6 66.2199 7.46354   5
  -6   7   6 72.1696 5.30814   5
  -6   7   6 74.6489 5.33142   6
  -6   7   6 77.7961 5.81703   4
  -6  -7   6 72.1032 5.45409   6
   6   7   6 72.1564 6.33310   5
  -6   7  -6 75.0792 4.31106   5
  -6   7  -6 71.8490 4.83938   5
  -6   7  -6 72.2750 5.90874   4
   6  -7  -6 76.4617 6.08067   3
   0   8  -6 1.23319 1.13855   4
   0   8   6 1.38548 1.42014   5
   0   8  -6 3.28374 1.95891   3
   0   8   6 -0.2499 1.31712   4
   0  -8  -6 2.52338 1.52681   3
   0  -8  -6 1.01272 1.57561   5
   0  -8   6 2.00897 1.28474   6
  -1   8   6 10.4712 2.18939   5
  -1  -8  -6 13.1216 2.72277   3
   1   8  -6 10.3567 2.45371   5
  -1  -8  -6 12.8917 2.37043   5
   1  -8   6 8.71845 1.69279   6
  -1   8   6 11.5730 2.32849   4
  -1   8  -6 9.50332 2.04651   5
  -1  -8   6 10.8550 2.11570   6
  -1   8  -6 13.9345 2.60748   3
  -1  -8   6 6.99203 1.94591   4
   1  -8  -6 10.8229 2.50954   3
   1   8   6 10.0422 2.38991   5
  -1   8  -6 10.5561 1.98731   4
  -2   8   6 9.75595 2.40641   4
   2  -8   6 9.38355 2.09597   3
  -2  -8  -6 5.77114 2.27930   5
  -2   8   6 5.86731 1.89584   6
   2  -8   6 6.71828 1.19296   6
   2   8  -6 7.59388 2.31871   5
  -2   8   6 9.58854 2.26856   5
  -2   8  -6 5.25769 1.68932   4
  -2  -8   6 5.13030 2.03199   6
  -2   8  -6 10.7909 2.33027   3
  -2   8  -6 9.08137 2.05539   5
   2  -8  -6 5.20743 2.33363   3
   2   8   6 7.73910 2.24635   5
   3  -8   6 16.9474 2.57828   3
  -3   8   6 12.1560 2.55281   6
  -3   8   6 14.9343 2.75002   5
  -3   8   6 16.5736 3.12071   4
  -3   8  -6 14.0494 2.55406   3
   3   8   6 19.0509 3.28660   5
  -3  -8   6 17.2502 2.84123   6
   3  -8  -6 14.6218 2.99179   3
  -3   8  -6 17.2208 2.54643   5
  -4   8   6 3.04345 1.68898   5
   4  -8   6 6.43616 1.78860   3
  -4   8   6 1.56203 1.95996   4
  -4  -8  -6 2.88955 1.94475   6
  -4   8   6 3.13419 1.99915   6
  -4   8  -6 3.79138 1.57764   5
  -4  -8   6 2.07842 2.12638   6
   4   8   6 5.75737 2.77245   5
  -4   8  -6 3.36360 1.75616   6
  -4   8  -6 4.04165 2.05302   4
   5  -8   6 2.77788 1.89488   3
   5   8  -6 0.75920 2.78314   5
  -5   8   6 1.23005 1.95463   5
  -5  -8  -6 1.16501 2.15306   6
  -5   8   6 6.46022 2.30246   4
  -5   8   6 2.23987 1.88804   6
  -5   8  -6 2.35862 1.33949   5
   5  -8  -6 3.85669 2.34227   3
  -5   8  -6 1.40290 2.05312   4
  -5   8  -6 2.51368 1.66880   6
  -5  -8   6 1.47718 2.17076   6
   5   8   6 0.06513 2.88589   5
  -5   8  -6 7.39540 2.49097   3
   0  -9   6 16.4708 2.41542   6
   0   9  -6 14.3255 3.30563   3
   0   9  -6 15.4373 2.97114   5
   0  -9  -6 16.3354 3.75212   3
   0   9   6 18.7370 3.09738   4
   0   9   6 15.3583 3.01622   5
   0   9  -6 14.5331 2.36725   4
  -1  -9  -6 20.0639 3.48518   3
  -1   9   6 20.6118 3.02699   4
  -1   9   6 21.8502 3.64876   5
   1   9  -6 19.2947 3.13954   5
   1  -9   6 20.3508 2.21381   6
  -1   9  -6 19.9715 2.50544   4
   1   9   6 20.9173 3.28314   5
  -1   9  -6 17.4693 3.35739   3
  -1   9  -6 21.9999 3.00977   5
  -1  -9   6 20.7759 2.72218   6
   2   9  -6 10.5718 2.66567   5
   2  -9   6 6.38591 1.31968   6
  -2   9   6 9.66993 2.61538   4
  -2   9   6 12.8707 2.55468   5
   2   9   6 5.10543 2.21056   5
  -2   9  -6 12.9364 2.84337   3
   2  -9  -6 9.47704 2.68147   3
  -2  -9   6 8.05637 2.25424   6
  -2   9  -6 8.70914 2.27786   4
  -2   9  -6 6.85771 2.13044   5
   3   9  -6 2.36832 2.19592   5
  -3  -9  -6 0.63919 1.86130   6
  -3   9   6 1.90763 1.39830   4
  -3   9   6 2.85879 1.73493   5
  -3   9   6 -1.0627 1.59773   6
   3  -9   6 3.33132 1.70347   3
  -3  -9   6 1.24080 1.74552   6
   3  -9  -6 -0.8322 1.50880   3
   3   9   6 2.33135 2.42788   5
  -3   9  -6 -0.0418 1.58233   4
  -3   9  -6 -0.3925 1.31849   5
  -4   9   6 2.95875 1.73806   4
  -4   9   6 0.19954 1.35614   5
  -4  -9  -6 3.34632 1.90194   6
   4  -9   6 -2.1659 1.52271   3
   4   9  -6 -0.7800 2.33448   5
  -4   9   6 0.33674 1.56707   6
   4  -9  -6 -0.5310 2.37110   3
  -4   9  -6 -0.1997 1.63268   4
  -4   9  -6 -0.7840 1.53813   6
  -4   9  -6 0.21986 1.18909   5
  -4  -9   6 1.71058 1.90542   6
   4   9   6 -4.5917 2.19949   5
   0  10  -6 1.26894 1.88216   5
   0  10   6 2.39040 1.62578   5
   0  10  -6 0.11759 1.44204   4
   0 -10  -6 1.63550 1.75193   3
   0  10   6 -0.3342 1.65429   4
   0 -10   6 1.50601 1.56318   6
   1 -10   6 29.3250 2.52612   6
  -1  10   6 30.4414 3.84887   5
  -1  10   6 30.2831 3.69632   4
  -1 -10  -6 30.8529 4.07055   3
   1  10  -6 30.8516 4.06193   5
  -1 -10   6 29.5277 3.19392   6
  -1  10  -6 21.4567 3.00235   4
  -1  10  -6 24.8644 3.58220   5
   1 -10  -6 23.6963 4.23026   3
   1  10   6 27.7050 4.73141   5
  -1  10  -6 30.3800 4.07940   3
  -2  10   6 12.6956 3.11837   5
  -2  10   6 15.6118 3.13094   4
   2  10  -6 15.4297 3.35555   5
  -2 -10  -6 15.1334 2.82184   6
  -2  10  -6 16.1371 2.77969   5
  -2 -10   6 15.3263 2.84110   6
  -2  10  -6 16.2050 2.73019   4
   2 -10  -6 10.8160 2.96752   3
   3  10  -6 -3.6515 1.99301   5
  -3  10   6 -2.4218 1.30031   5
  -3 -10   6 -3.2785 1.65141   6
   3 -10  -6 -0.6814 1.75143   3
  -3  10  -6 -0.8891 1.24741   4
  -3  10  -6 -0.0172 1.50961   5
   3  10   6 -1.4658 2.04164   5
   0   0  -7 11.4303 2.09207   2
   1   0  -7 0.44721 0.63894   3
   1   0  -7 0.27059 0.57460   5
  -1   0   7 -0.6220 0.48785   3
   1   0  -7 0.00485 0.40566   6
  -1   0   7 0.43967 0.43866   6
  -1   0   7 -0.4492 0.50951   5
   1   0  -7 -0.1021 0.27400   4
  -1   0   7 0.60266 0.31301   4
   1   0   7 -0.0863 0.17867   5
   1   0   7 0.17846 0.25680   3
  -1   0  -7 -0.2488 0.21303   3
   2   0  -7 0.48922 0.43758   4
   2   0  -7 0.33693 0.63671   6
  -2   0   7 -0.1381 0.32894   4
   2   0  -7 -0.2327 0.59579   5
  -2   0   7 -0.0228 0.60484   6
  -2   0  -7 0.08709 0.21252   5
   2   0  -7 0.20715 0.90749   3
  -3   0  -7 0.01171 0.41431   5
   3   0  -7 1.72405 1.01698   5
   3   0   7 1.06246 0.48460   5
   3   0   7 0.74299 0.41365   3
  -3   0   7 0.61678 0.85433   5
  -3   0   7 0.33702 0.95310   3
  -3   0   7 -0.0335 0.64242   4
   3   0   7 1.73978 0.59043   3
   3   0  -7 2.61159 0.92361   4
   3   0  -7 0.11177 0.99610   3
   3   0  -7 -0.0787 0.81164   6
  -4   0   7 0.22469 0.93319   4
  -4   0   7 0.10312 0.97311   5
  -4   0   7 1.71708 1.19140   3
   4   0   7 -0.4386 0.67606   3
   4   0  -7 1.51690 1.19414   5
  -4   0  -7 0.82318 0.58431   6
  -4   0   7 -0.6319 0.90496   6
   4   0  -7 0.38765 0.95530   6
  -4   0  -7 1.17670 1.15279   4
   4   0   7 0.81633 0.71066   5
  -4   0  -7 0.21917 0.57372   5
   4   0  -7 -1.1734 2.55828   3
  -5   0   7 -1.5528 1.11644   4
  -5   0  -7 0.83893 0.94989   6
  -5   0   7 -0.2324 1.34577   5
   5   0   7 -1.1757 0.99530   5
   5   0  -7 -0.2284 1.67561   3
   5   0  -7 0.77642 1.63996   5
  -5   0   7 -0.4810 1.37314   6
  -5   0  -7 2.76695 1.58122   4
   5   0  -7 -0.1933 1.11621   6
  -5   0  -7 0.66472 0.78220   5
   6   0  -7 -0.8242 1.62730   5
  -6   0  -7 0.59869 1.10938   5
  -6   0   7 -1.2369 1.53402   6
  -6   0   7 -0.2346 1.53467   4
  -6   0  -7 1.40492 1.81515   4
  -6   0  -7 -1.7629 1.29905   6
  -6   0   7 -3.1249 1.58699   5
   6   0  -7 -1.6943 2.08231   3
  -7   0   7 7.24847 2.51892   5
  -7   0  -7 7.90075 2.34324   6
  -7   0   7 12.2386 2.86077   6
  -7   0   7 9.30161 2.54745   4
  -7   0  -7 6.43677 2.82629   4
  -8   0   7 0.62957 2.29331   6
  -8   0  -7 -3.3475 2.17052   6
   8   0  -7 -2.5215 3.50799   3
  -8   0   7 0.79290 2.98938   5
  -8   0  -7 1.94352 1.94184   5
  -8   0   7 0.85032 2.44828   4
  -8   0  -7 -1.6650 2.79485   4
   0  -1  -7 6.44683 0.91147   3
   0   1   7 5.69699 0.70563   4
   0   1  -7 7.31990 0.86519   3
   0   1  -7 5.85358 0.62163   6
   0   1   7 6.68347 0.82507   3
   0  -1  -7 7.52749 0.75439   6
   0   1  -7 7.07930 0.77769   5
   0  -1  -7 6.75578 0.76110   4
   1   1  -7 226.898 5.81712   6
   1   1  -7 234.198 6.29120   3
  -1  -1  -7 236.447 5.68659   3
  -1   1   7 218.499 5.69854   4
   1   1  -7 230.966 6.10029   5
  -1  -1  -7 229.038 5.78672   5
  -1   1   7 236.018 5.76953   6
   1   1   7 231.333 5.55827   3
  -1  -1   7 235.707 5.57715   6
   1  -1  -7 214.610 5.70743   4
  -1   1  -7 230.659 4.76826   5
  -1   1  -7 230.028 4.81435   3
   1  -1  -7 223.071 5.92459   6
  -1   1  -7 230.438 5.52993   4
  -1  -1   7 226.257 4.81714   4
   1  -1  -7 236.293 6.31587   3
   1   1   7 228.650 5.41362   5
  -1  -1   7 235.959 6.60796   5
   2   1  -7 5.96793 1.17719   5
   2   1  -7 7.62063 1.19574   6
   2   1  -7 5.38583 1.34143   3
  -2   1   7 5.46864 1.06403   6
  -2   1   7 7.00702 1.07934   4
  -2  -1  -7 5.51711 0.71344   5
  -2   1   7 5.79518 1.27662   3
  -2   1   7 6.56967 1.41772   5
   2  -1  -7 6.98967 1.33934   3
  -2  -1   7 7.70429 1.24879   5
  -2  -1   7 8.56753 1.22200   6
   2   1   7 5.95856 0.71290   5
  -2   1  -7 8.10372 1.20307   4
  -2  -1   7 5.62879 0.75521   4
   2  -1  -7 8.50537 1.25698   6
   2   1   7 5.91574 0.72795   3
   2  -1  -7 6.56740 1.08103   4
  -3   1   7 291.435 8.72598   3
   3   1  -7 266.006 8.89367   3
  -3   1   7 278.263 7.89987   4
  -3  -1  -7 296.013 7.00303   5
   3   1  -7 291.565 8.10250   6
  -3   1   7 296.506 8.46207   5
   3   1  -7 296.424 8.47565   5
  -3   1   7 291.949 7.99451   6
   3  -1   7 294.223 6.10673   3
  -3  -1   7 285.625 8.35212   5
   3  -1  -7 305.291 8.80635   3
   3  -1  -7 290.834 8.02742   4
   3   1   7 281.083 7.05947   3
  -3  -1   7 295.997 7.63285   4
  -3   1  -7 295.893 8.27497   4
   3  -1  -7 296.993 7.98962   6
   3   1   7 290.759 7.00378   5
  -3   1  -7 289.823 6.37933   5
   4   1  -7 7.06380 1.76127   5
   4  -1   7 8.28665 1.03741   3
   4   1  -7 8.36927 1.66588   6
  -4   1   7 11.8192 1.88878   4
  -4   1   7 6.98375 1.71174   3
  -4   1   7 7.10634 1.61783   5
  -4   1   7 9.09565 1.63881   6
   4   1  -7 10.4843 2.15265   3
  -4  -1  -7 9.22938 1.17259   5
   4  -1  -7 7.74953 1.69426   4
  -4   1  -7 7.15500 1.07166   5
   4   1   7 11.0506 1.43084   5
   4  -1  -7 11.9458 1.59306   6
  -4   1  -7 8.52310 1.74061   4
  -4   1  -7 8.55414 1.00969   6
  -4  -1   7 10.9106 1.82605   5
  -4  -1   7 10.6707 2.02278   4
   4   1   7 8.95114 1.29180   3
  -4  -1   7 9.19593 1.76389   6
   5   1  -7 43.4958 3.82362   3
  -5  -1  -7 45.2967 2.57280   5
  -5   1   7 46.9026 3.27987   6
  -5   1   7 44.7923 3.75541   3
  -5   1   7 44.1401 3.55072   5
   5   1  -7 44.3218 3.10072   6
  -5   1   7 49.4382 3.47352   4
  -5  -1  -7 45.6853 3.79769   4
   5  -1   7 45.1789 2.45063   3
   5   1  -7 43.9398 3.65504   5
   5  -1  -7 42.9598 3.13329   6
  -5   1  -7 45.8275 3.82231   4
   5   1   7 40.0574 2.47384   3
   5  -1  -7 49.3262 3.42109   4
  -5  -1   7 44.9627 3.34959   6
  -5  -1   7 45.5689 3.80224   5
   5  -1  -7 44.1962 3.94565   3
  -5  -1   7 45.5027 3.22056   4
  -5   1  -7 45.8889 2.51008   5
   5   1   7 45.6085 2.80895   5
  -5   1  -7 48.8203 2.48777   6
  -6  -1  -7 14.7879 2.15271   6
  -6  -1  -7 8.23622 1.72980   5
   6   1  -7 13.0346 2.79112   3
  -6  -1  -7 9.75053 2.71052   4
  -6   1   7 11.1724 2.27209   6
   6  -1   7 13.3366 1.91668   3
  -6   1   7 9.20908 2.57276   5
  -6   1   7 9.76443 2.32489   4
  -6  -1   7 14.8525 2.63899   5
  -6  -1   7 10.5495 2.27843   6
  -6   1  -7 14.9906 2.82216   4
   6   1   7 11.9337 2.00125   5
  -6   1  -7 14.3255 2.03403   6
  -6  -1   7 14.7053 2.52063   4
  -6   1  -7 8.39246 1.56693   5
  -7  -1  -7 13.0383 2.04431   5
   7  -1   7 7.02972 2.32312   3
  -7   1   7 11.7792 2.73926   4
  -7   1   7 7.56331 2.66154   5
   7   1  -7 8.09390 3.67648   3
   7   1  -7 10.8044 3.25451   5
  -7  -1  -7 9.48845 2.94452   4
  -7  -1  -7 9.12211 2.51490   6
  -7   1   7 12.9178 2.63836   6
  -7  -1   7 14.7578 2.97134   4
  -7   1  -7 11.8381 1.95792   5
  -7   1  -7 11.1008 3.31633   4
  -7   1  -7 14.9120 2.49763   6
  -7  -1   7 14.1061 2.76934   6
   7  -1  -7 13.1654 3.29480   3
   7   1   7 12.4866 2.58470   5
   7   1   7 5.58937 2.78284   3
  -7  -1   7 11.1164 3.08366   5
   8  -1   7 -1.0185 2.78336   3
  -8   1   7 4.49614 2.50691   6
  -8  -1  -7 -2.2212 2.82144   4
  -8   1   7 3.61031 3.31194   5
   8   1  -7 -5.3966 3.20939   5
  -8  -1  -7 0.78642 1.75132   5
  -8  -1  -7 0.89403 2.40672   6
   8   1  -7 -3.2436 3.62844   3
  -8   1   7 -1.8873 2.12426   4
  -8  -1   7 -2.2296 2.29625   4
  -8   1  -7 -0.5592 1.86029   5
  -8  -1   7 0.79854 2.29824   6
  -8   1  -7 -2.5192 2.87680   6
   8   1   7 8.81426 3.61526   3
  -8   1  -7 3.84517 3.09564   4
   8  -1  -7 4.50740 3.63159   3
   0  -2  -7 82.7987 2.88446   6
   0   2   7 86.6566 3.22279   3
   0  -2  -7 87.6024 3.29950   3
   0   2  -7 86.8560 2.83430   5
   0  -2   7 81.6793 2.69987   5
   0  -2   7 81.5805 2.11095   4
   0   2   7 86.4735 3.06971   4
   0   2  -7 84.0360 2.10155   4
   0   2  -7 83.5329 2.61054   6
   0   2   7 81.6231 2.98855   5
   0  -2  -7 80.8039 3.08310   4
   1  -2   7 559.538 11.1746   5
  -1   2   7 551.751 12.8486   3
  -1   2   7 564.712 12.2073   6
   1  -2   7 542.640 11.6593   4
  -1   2   7 541.877 12.3870   4
  -1  -2  -7 555.413 12.4127   3
  -1  -2  -7 540.931 12.0180   5
   1   2  -7 552.537 12.7610   6
  -1  -2  -7 551.207 12.4478   4
   1   2  -7 560.868 12.4789   5
   1   2   7 534.315 12.3195   3
  -1  -2   7 551.799 10.9290   4
   1  -2  -7 549.533 12.3071   6
  -1  -2   7 539.549 11.8461   6
  -1  -2   7 549.887 12.3502   5
  -1   2  -7 557.778 11.7367   4
  -1   2  -7 535.058 11.3009   5
   1  -2  -7 565.517 12.9551   3
  -2   2   7 5.62995 1.11247   4
   2   2  -7 4.27491 1.08957   6
  -2   2   7 5.59799 1.26932   3
  -2  -2  -7 5.08359 0.97179   3
  -2  -2  -7 5.07923 0.87705   5
  -2   2   7 3.61714 1.02053   6
   2   2  -7 3.70655 1.15783   5
   2  -2  -7 6.39235 1.30657   3
   2  -2  -7 6.13167 1.17395   4
   2   2   7 5.19639 1.05925   5
  -2   2  -7 5.51623 0.52599   5
   2   2   7 5.08828 0.93920   3
  -2  -2   7 5.86118 1.17970   5
  -2   2  -7 4.61613 0.54299   3
  -2   2  -7 5.26078 1.03750   4
  -2  -2   7 3.78846 0.98059   6
   2  -2  -7 6.77758 1.17445   6
   3   2  -7 40.8189 2.60221   6
  -3   2   7 40.3065 2.74934   5
  -3  -2  -7 42.9508 2.24026   5
  -3   2   7 42.0364 2.53587   6
  -3   2   7 43.8374 3.10189   3
   3  -2   7 41.3333 1.46745   3
   3   2  -7 42.7328 2.90294   5
   3   2   7 39.7433 2.17012   3
   3  -2  -7 38.8592 2.43472   6
  -3   2  -7 38.5867 1.70078   5
  -3  -2   7 41.1237 2.63148   6
  -3   2  -7 40.6104 2.62934   4
   3   2   7 42.7292 2.22705   5
   3  -2  -7 40.3350 2.60137   4
   3  -2  -7 39.8766 2.90992   3
  -3   2  -7 42.9397 1.76548   3
  -3   2  -7 41.0592 1.64301   5
  -3  -2   7 40.6683 2.22920   4
  -3  -2   7 41.9932 2.74517   5
   4  -2   7 0.84819 0.54441   3
  -4   2   7 2.30622 1.11706   6
  -4   2   7 2.34176 1.31043   5
  -4   2   7 -0.5469 1.24096   3
  -4   2   7 0.11022 1.00079   4
   4   2  -7 2.63537 1.35977   3
   4   2  -7 1.79414 1.35746   5
  -4  -2   7 1.41179 1.15644   6
   4   2   7 3.18667 1.08531   5
  -4  -2   7 1.60040 1.11999   5
  -4   2  -7 1.59639 0.70837   6
   4  -2  -7 0.00942 1.09326   4
  -4  -2   7 1.18086 1.02197   4
  -4   2  -7 1.73185 0.69697   5
  -4   2  -7 2.70565 1.36301   4
   5   2  -7 121.980 6.25680   3
   5  -2   7 121.902 4.00290   3
  -5   2   7 121.148 5.70518   4
  -5  -2  -7 124.818 4.70861   6
  -5   2   7 112.210 5.98914   3
  -5   2   7 115.929 5.80146   5
  -5   2   7 117.500 5.34446   6
   5   2  -7 120.256 8.86391   5
   5  -2  -7 128.500 6.13857   3
  -5   2  -7 121.082 4.22110   5
  -5  -2   7 119.023 5.52976   6
   5   2   7 120.741 4.87840   5
  -5   2  -7 122.633 4.17687   6
  -5  -2   7 121.255 5.21602   4
   5  -2  -7 112.338 5.57083   4
   5   2   7 120.964 5.16764   3
   5   2   7 106.032 4.60910   3
   5  -2  -7 118.543 4.95937   6
  -5  -2   7 121.407 5.75452   5
  -5   2  -7 113.733 5.86022   4
   6   2  -7 3.36616 2.42276   3
   6   2  -7 5.67342 2.31602   5
  -6  -2  -7 7.61279 1.76327   6
  -6   2   7 5.86388 2.16038   5
  -6   2   7 9.49964 2.96534   3
   6  -2   7 3.36023 1.34523   3
  -6  -2   7 5.78706 2.23826   5
   6   2   7 2.72354 1.81087   3
   6  -2  -7 5.40994 2.26168   3
  -6   2  -7 3.44839 1.30598   5
   6   2   7 5.07007 1.87368   5
  -6  -2   7 4.44593 1.90225   4
  -6   2  -7 9.49777 2.40831   4
  -6   2  -7 6.81735 1.71043   6
  -7   2   7 31.1423 4.00416   4
  -7   2   7 34.8758 3.81797   6
  -7  -2  -7 27.5356 3.45919   5
   7   2  -7 26.3832 4.42027   3
  -7  -2  -7 33.5470 4.52280   4
  -7  -2  -7 30.9350 3.34030   6
   7  -2   7 23.7937 2.73793   3
   7   2  -7 32.9544 4.50456   5
  -7   2   7 21.1903 3.61764   5
   7   2   7 22.6832 3.79720   3
  -7  -2   7 30.3918 3.76405   4
  -7  -2   7 31.1577 3.93130   6
  -7   2  -7 27.1182 3.98894   4
   7  -2  -7 24.5872 4.17303   3
  -7  -2   7 23.1401 4.41304   5
  -7   2  -7 31.0489 2.78781   5
   7   2   7 31.1836 3.74361   5
  -7   2  -7 22.6472 3.09786   6
   8   2  -7 1.21742 3.88624   3
  -8  -2  -7 2.18999 2.47781   6
   8   2  -7 2.15818 3.21803   5
  -8   2   7 0.92443 2.62508   4
  -8   2   7 2.14381 2.35560   6
  -8  -2  -7 -2.5204 2.12331   5
  -8  -2   7 -6.9751 5.60246   5
  -8  -2   7 1.25233 2.43030   4
   8  -2  -7 -3.4437 3.36699   3
   8   2   7 3.55234 3.30418   3
  -8  -2   7 1.04648 2.17452   6
  -8   2  -7 -3.8255 2.71043   4
  -8   2  -7 -0.6178 2.85596   6
   0   3   7 571.778 13.2009   4
   0  -3   7 577.932 11.7598   6
   0   3   7 573.143 13.4320   3
   0   3  -7 568.199 12.6126   6
   0   3   7 573.453 13.1260   5
   0   3  -7 579.528 11.9668   4
   0   3  -7 569.896 13.0738   3
   0  -3  -7 568.286 12.8412   6
   0  -3   7 578.072 12.6276   5
   0  -3  -7 596.788 13.7118   3
   0  -3   7 570.761 11.9919   4
   0  -3  -7 571.961 13.3243   4
   0  -3   7 581.955 11.6875   6
   0   3  -7 570.873 12.7297   5
  -1   3   7 1419.94 28.1017   5
  -1  -3  -7 1297.40 27.9822   4
   1  -3   7 1379.81 26.7567   5
  -1   3   7 1348.78 28.0594   4
   1   3  -7 1325.74 27.7130   6
  -1   3   7 1329.26 28.3155   3
  -1   3   7 1339.37 27.5233   6
  -1  -3  -7 1346.37 28.1929   3
   1  -3   7 1324.26 27.0382   4
  -1  -3  -7 1384.22 27.7834   5
   1   3  -7 1360.32 28.0542   5
  -1  -3  -7 1323.18 27.3185   6
  -1   3  -7 1317.67 26.5536   6
  -1   3  -7 1384.74 27.1195   4
   1   3   7 1327.56 27.6753   5
   1  -3  -7 1396.64 28.5955   3
   1   3   7 1339.27 28.0598   3
  -1   3  -7 1335.51 26.4350   6
  -1   3  -7 1340.93 27.0806   3
  -1  -3   7 1337.60 27.8653   5
   1  -3  -7 1329.80 27.6711   6
   1  -3  -7 1365.35 28.1910   4
  -1  -3   7 1353.64 27.3654   6
  -1   3  -7 1348.91 26.8839   5
  -1  -3   7 1346.23 26.6001   4
   2  -3   7 1.65515 0.51002   3
  -2  -3  -7 2.42072 0.85979   4
  -2   3   7 0.42215 0.83478   6
  -2   3   7 3.29833 1.10413   4
   2   3  -7 1.80908 0.94218   5
   2  -3   7 0.94310 0.77423   4
   2   3  -7 4.25846 1.06509   6
  -2   3   7 2.68177 1.10858   3
  -2  -3  -7 2.59241 0.80340   5
  -2  -3  -7 1.59694 0.84792   3
   2   3   7 2.51271 0.80892   3
   2  -3  -7 0.80157 0.79514   6
  -2  -3   7 3.33789 0.70023   4
  -2  -3   7 2.32005 0.97348   5
  -2   3  -7 1.88024 0.79474   4
   2  -3  -7 3.25957 1.00696   4
   2  -3  -7 0.98956 0.95403   3
  -2  -3   7 2.09084 0.87917   6
   2   3   7 1.28667 0.88040   5
  -2   3  -7 1.82435 0.50316   6
  -2   3  -7 2.86221 0.65671   5
   3  -3   7 908.829 21.1267   4
  -3   3   7 944.801 20.8173   6
   3   3  -7 993.690 23.4247   5
  -3   3   7 947.443 21.8697   3
   3  -3   7 929.692 19.1020   3
  -3   3   7 963.394 21.3723   4
   3   3  -7 927.375 21.3958   6
  -3  -3  -7 940.797 20.4382   5
  -3   3  -7 932.359 22.3738   4
   3   3   7 960.069 20.8440   5
   3  -3  -7 932.241 21.5469   4
  -3  -3   7 925.593 21.3237   5
  -3   3  -7 941.971 19.4297   3
  -3  -3   7 954.705 21.1014   6
   3  -3  -7 993.101 22.2245   3
  -3   3  -7 962.071 19.1645   5
   3   3   7 912.192 21.0082   3
   3  -3  -7 940.829 20.7832   6
   4   3  -7 22.9134 2.64080   5
  -4   3   7 16.0836 2.06430   6
   4  -3   7 18.4691 1.41887   3
  -4   3   7 19.8100 2.57739   3
  -4   3   7 22.8392 2.32946   4
  -4  -3  -7 18.3144 1.98456   5
  -4   3   7 17.1212 2.49507   5
   4   3  -7 20.0261 2.67943   3
   4   3  -7 21.4226 2.33362   6
  -4   3  -7 19.0199 1.57158   5
  -4  -3   7 20.0798 2.42197   4
  -4   3  -7 15.3229 1.73937   3
  -4   3  -7 19.5635 1.42123   5
  -4  -3   7 21.0593 2.48104   5
  -4   3  -7 19.1570 2.45371   4
   4   3   7 20.2189 1.96479   3
  -4   3  -7 18.8815 1.49203   6
   4  -3  -7 19.5270 2.52153   3
   4  -3  -7 17.9893 2.41263   4
   4  -3  -7 18.1881 2.28057   6
  -4  -3   7 23.0757 2.63077   6
   5  -3   7 221.213 6.18957   3
  -5   3   7 209.291 8.25333   5
   5   3  -7 226.111 8.45780   5
  -5   3   7 219.746 8.75959   3
  -5  -3  -7 222.734 7.16755   5
  -5   3   7 217.285 7.79500   6
  -5  -3  -7 221.410 7.28575   6
   5   3  -7 222.005 8.87614   3
  -5   3   7 228.526 8.31317   4
  -5  -3   7 223.443 8.03166   6
  -5   3  -7 197.428 6.41661   6
  -5   3  -7 225.398 8.35706   4
  -5   3  -7 216.259 6.41542   5
  -5  -3   7 220.622 7.70563   4
   5  -3  -7 223.486 7.49690   6
  -5  -3   7 218.183 8.24928   5
   5  -3  -7 230.546 8.54655   3
   6   3  -7 62.5582 5.22410   3
  -6   3   7 59.4078 4.90389   3
  -6   3   7 54.4636 4.21353   6
  -6  -3  -7 59.6660 3.80551   5
   6  -3   7 55.3341 3.08097   3
  -6  -3  -7 60.6463 4.04848   6
  -6   3   7 53.9641 4.53969   5
   6   3  -7 57.6735 4.94274   5
  -6  -3   7 55.5449 4.86231   5
  -6  -3   7 59.3178 4.23213   4
  -6  -3   7 60.1529 4.42917   6
  -6   3  -7 57.6046 3.41067   6
   6   3   7 59.2624 4.37133   3
  -6   3  -7 50.2089 3.09122   5
   6  -3  -7 65.0271 4.76032   3
  -7   3   7 102.828 6.54744   5
   7  -3   7 96.8165 4.61098   3
  -7   3   7 103.725 5.90977   6
  -7  -3  -7 106.702 5.40765   5
  -7  -3  -7 97.6039 5.61753   6
   7   3  -7 93.8731 6.57541   5
   7   3  -7 97.7425 6.94475   3
  -7   3   7 100.766 6.32123   4
  -7  -3  -7 96.8763 6.77731   4
  -7   3  -7 97.8616 4.57595   5
  -7  -3   7 100.438 5.86430   6
  -7   3  -7 96.5801 5.02007   6
   7  -3  -7 89.5705 6.46522   3
  -7  -3   7 107.752 6.10936   4
   7   3   7 100.358 5.51932   5
  -7  -3   7 88.9396 6.51979   5
   7   3   7 96.0822 5.84723   3
  -7   3  -7 101.457 6.70827   4
   8   3  -7 -2.0454 3.34097   3
  -8   3   7 1.53540 2.87751   6
  -8   3   7 0.27601 2.56002   4
   8   3  -7 -0.4651 3.32535   5
  -8  -3  -7 -2.1464 2.53413   6
  -8   3  -7 2.37645 1.95832   5
   8  -3  -7 -1.5206 2.78310   3
   8   3   7 0.46319 3.76036   3
  -8   3  -7 -0.5185 2.73290   4
  -8   3  -7 5.14057 2.36444   6
  -8  -3   7 1.88701 2.50346   4
   0   4  -7 -0.3067 0.70443   6
   0  -4   7 -0.2966 0.57599   5
   0  -4  -7 -0.7793 0.41104   4
   0   4   7 0.07690 0.61660   4
   0  -4   7 0.18648 0.49735   6
   0   4   7 0.15672 0.67310   3
   0   4  -7 0.11178 0.57310   5
   0  -4   7 0.47426 0.46565   6
   0  -4  -7 0.19822 0.66709   3
   0  -4   7 -0.0914 0.41369   4
   0   4  -7 -0.2007 0.67402   3
   0   4   7 0.20939 0.61703   5
   0  -4  -7 0.94072 0.67361   5
   0   4  -7 0.98429 0.46657   4
  -1  -4  -7 22.2288 1.85543   6
  -1  -4  -7 27.6889 2.17453   3
  -1   4   7 23.2227 1.80305   6
  -1   4   7 21.6945 2.13975   3
   1  -4   7 23.1710 1.89038   4
  -1  -4  -7 22.9795 1.87820   5
  -1  -4  -7 26.7920 2.03674   4
  -1   4   7 21.9529 1.92476   4
   1  -4   7 22.6701 1.54893   5
  -1   4   7 24.2193 1.98981   5
   1   4  -7 19.9003 1.89995   3
   1   4  -7 23.5927 2.02702   5
   1   4  -7 23.9758 1.91646   6
  -1  -4   7 22.2020 1.68153   6
  -1   4  -7 22.0896 1.63373   4
  -1   4  -7 22.9561 1.46981   6
   1  -4  -7 25.8289 2.00003   6
  -1  -4   7 24.0204 1.90699   5
   1   4   7 22.2003 1.98583   3
  -1   4  -7 23.8954 1.62113   5
   1   4   7 23.1721 1.88994   5
  -1   4  -7 24.5955 1.75463   3
  -1  -4   7 23.6464 1.43940   4
   1  -4  -7 24.5557 2.05357   4
  -2  -4  -7 3.40540 0.99816   5
  -2  -4  -7 2.80924 0.99877   4
  -2   4   7 2.67361 1.05000   5
   2   4  -7 3.04777 1.20610   5
   2   4  -7 3.97311 1.16231   6
  -2   4   7 3.60760 1.01485   6
  -2   4   7 1.62957 1.08218   3
   2  -4   7 2.63239 1.04936   4
  -2   4   7 2.11318 1.01874   4
  -2  -4  -7 3.70934 1.18833   3
  -2  -4   7 3.69703 1.07485   6
  -2   4  -7 3.38294 0.97211   4
   2  -4  -7 3.31325 1.05462   6
  -2   4  -7 3.60019 0.79039   5
   2   4   7 3.44650 1.06803   5
  -2   4  -7 3.18999 0.83446   3
   2  -4  -7 5.00543 1.31351   4
   2  -4  -7 3.16434 1.42010   3
  -2   4  -7 2.69150 0.74033   6
   2   4   7 3.72208 1.14199   3
  -2  -4   7 4.25429 1.22741   5
  -3   4   7 31.0744 2.80511   3
   3  -4   7 28.9403 2.40632   4
  -3  -4  -7 31.9327 4.30777   5
   3  -4   7 34.5068 1.95327   3
  -3  -4  -7 34.0396 2.60225   4
   3   4  -7 38.2846 3.01877   5
   3   4  -7 31.4002 2.66867   6
  -3   4   7 33.1214 2.76227   4
  -3   4   7 35.1755 2.63180   6
  -3   4  -7 35.0776 2.63568   4
   3   4   7 33.7284 2.54022   3
  -3  -4   7 36.6440 2.84265   5
   3  -4  -7 33.8433 3.05209   3
   3   4   7 35.3903 2.61162   5
   3  -4  -7 35.9536 3.27064   4
  -3   4  -7 33.4412 1.89378   6
  -3   4  -7 33.1418 1.92266   5
  -3  -4   7 33.3478 2.63609   6
  -3   4  -7 32.1157 2.06315   3
  -3  -4   7 34.2238 2.16137   4
   4   4  -7 7.52918 2.08455   5
  -4   4   7 7.88610 1.81576   6
   4  -4   7 7.94069 1.20055   3
  -4  -4  -7 5.36386 1.47238   5
   4  -4   7 9.73584 1.91724   4
  -4   4   7 6.02168 1.84536   3
  -4   4   7 12.1302 2.16568   4
  -4   4   7 10.3140 2.03753   5
  -4  -4   7 6.04235 1.84117   5
  -4   4  -7 8.36084 1.39691   3
   4   4   7 9.96395 1.87912   5
  -4   4  -7 5.70759 1.14774   6
  -4   4  -7 9.95287 2.00788   4
  -4   4  -7 8.83168 1.21968   5
  -4  -4   7 11.0653 2.03212   6
   4  -4  -7 6.02654 1.87155   3
   4  -4  -7 8.42970 1.69713   6
   5   4  -7 26.4668 3.30183   5
   5  -4   7 22.6813 2.00956   3
  -5  -4  -7 24.0885 2.67868   6
  -5   4   7 22.5975 2.98714   5
  -5   4   7 21.8303 2.71786   6
  -5  -4  -7 25.0436 2.50117   5
   5   4  -7 23.6797 3.27787   3
  -5   4   7 25.1691 2.98397   4
  -5  -4   7 23.5293 2.82846   4
  -5   4  -7 27.0091 3.18261   4
  -5   4  -7 22.7424 1.99389   5
  -5   4  -7 24.6676 2.29186   6
  -5   4  -7 22.7844 2.28268   3
  -5   4  -7 21.9086 2.12453   5
   5   4   7 22.9695 2.88699   5
   5  -4  -7 27.1063 3.47886   3
  -5  -4   7 25.2831 2.98232   6
  -6   4   7 3.21932 1.77672   4
  -6   4   7 -2.0357 1.55133   6
  -6   4   7 -0.8015 2.19187   5
  -6  -4  -7 -1.4513 1.75452   6
  -6   4   7 5.13230 2.59680   3
  -6  -4  -7 -2.8468 1.52363   5
   6   4  -7 2.84702 2.19832   5
   6   4  -7 0.38643 2.62186   3
   6  -4   7 2.17232 1.28144   3
  -6  -4   7 -0.4125 1.85108   6
  -6   4  -7 -0.5062 1.47397   6
  -6   4  -7 1.03196 2.13245   4
  -6   4  -7 -1.8993 1.32296   3
   6  -4  -7 -0.5186 2.16130   3
  -6  -4   7 0.47854 1.56631   4
  -6  -4   7 0.43540 2.11957   5
  -6   4  -7 0.45370 1.23587   5
  -6   4  -7 -0.1500 1.03539   5
   7   4  -7 -0.5085 3.00349   5
  -7  -4  -7 0.67645 2.08645   6
  -7  -4  -7 0.92840 2.11470   5
  -7   4   7 -0.7876 1.77128   6
  -7   4   7 3.07779 2.75429   5
   7  -4   7 -1.8659 1.44651   3
  -7   4   7 0.45410 2.20713   4
   7   4   7 1.61341 2.78142   3
   7  -4  -7 8.65909 3.26914   3
  -7  -4   7 1.78376 2.27019   4
  -7  -4   7 2.08599 2.34229   6
  -7   4  -7 6.60046 2.26916   6
  -7   4  -7 0.30415 1.21944   5
  -7   4  -7 1.36120 2.62123   4
  -8  -4  -7 0.07131 3.04174   6
   8   4  -7 3.64456 4.18383   5
   8   4  -7 10.0082 4.30935   3
  -8  -4  -7 11.4638 3.60365   4
   8   4   7 3.04961 5.81830   3
  -8   4  -7 0.67294 3.00905   6
  -8  -4   7 5.73857 3.18087   4
  -8  -4   7 7.99885 3.13391   6
  -8   4  -7 2.33965 2.54573   5
   8  -4  -7 8.42928 4.10677   3
   0   5  -7 103.238 4.41608   3
   0   5   7 100.892 4.40989   5
   0   5   7 102.553 4.46531   4
   0   5   7 98.6668 4.66333   3
   0  -5  -7 99.9872 4.55509   4
   0  -5   7 98.5847 4.04300   5
   0   5  -7 96.9894 3.60108   4
   0  -5  -7 106.902 4.86636   3
   0  -5  -7 98.0564 4.29597   6
   0  -5   7 104.416 3.74326   6
   0  -5   7 102.659 3.78803   4
   0   5  -7 97.3088 4.17827   5
   0  -5   7 101.637 3.49829   6
   0  -5  -7 100.461 4.35767   5
  -1   5   7 468.066 12.2223   5
  -1   5   7 451.449 12.7294   3
  -1  -5  -7 480.787 13.2902   5
  -1  -5  -7 472.062 12.7248   3
   1   5  -7 455.665 12.0488   5
  -1   5   7 467.327 11.7101   6
  -1   5   7 464.310 12.3484   4
  -1  -5  -7 477.416 12.5314   6
   1   5  -7 459.681 12.4334   3
   1  -5   7 464.807 11.4683   4
  -1   5  -7 469.002 11.3746   4
  -1  -5   7 463.777 11.0760   4
   1   5   7 456.489 12.0669   4
  -1   5  -7 459.999 11.7564   3
  -1  -5   7 487.673 12.2292   6
  -1   5  -7 465.485 11.4306   5
  -1  -5   7 473.384 11.0753   6
  -1  -5   7 464.094 11.9725   5
   1  -5  -7 470.150 12.9063   3
   1   5   7 473.819 12.2114   5
   1   5   7 451.607 12.5043   3
   2  -5   7 23.9899 2.12288   4
  -2   5   7 26.7617 2.24359   6
   2  -5   7 25.6295 2.03093   3
  -2   5   7 26.5341 2.56359   3
  -2  -5  -7 28.1488 2.42107   4
  -2  -5  -7 22.2520 2.22935   5
  -2   5   7 27.7284 2.56015   4
  -2  -5  -7 26.1078 2.63719   3
  -2   5   7 28.7975 2.51503   5
   2   5  -7 27.8409 2.55412   5
   2   5  -7 28.0002 2.67707   3
  -2  -5   7 21.7166 2.75438   5
   2  -5  -7 23.1356 2.21320   6
  -2   5  -7 25.5779 2.10858   3
  -2   5  -7 26.7031 2.18301   4
   2   5   7 24.9758 2.40653   3
  -2  -5   7 26.4696 1.98673   4
  -2   5  -7 23.8298 1.77357   6
   2   5   7 21.3852 2.18444   5
  -2  -5   7 23.5828 2.20455   6
   2  -5  -7 24.9815 2.55080   4
   2  -5  -7 26.3054 2.67837   3
  -2   5  -7 27.0378 2.01028   5
  -3   5   7 319.749 9.50715   6
  -3   5   7 318.150 10.3719   3
  -3   5   7 336.600 9.99456   5
   3   5  -7 329.232 10.2860   5
  -3  -5  -7 316.602 9.57286   5
  -3   5   7 319.587 10.0998   4
   3  -5   7 318.003 10.5911   4
  -3   5  -7 319.358 8.80338   3
  -3   5  -7 333.721 9.74997   4
   3  -5  -7 326.485 10.4876   3
   3  -5  -7 320.915 9.40224   6
  -3  -5   7 322.496 9.60361   6
   3   5   7 320.938 9.72934   5
  -3   5  -7 324.208 8.50650   5
  -3  -5   7 317.041 8.73365   4
   4   5  -7 0.10008 1.66276   5
  -4   5   7 2.62080 1.34509   6
  -4   5   7 -0.1405 1.12197   4
  -4   5   7 0.44623 1.08355   5
  -4  -5  -7 0.21905 1.19962   5
  -4   5  -7 -0.2290 0.74888   5
  -4   5  -7 0.10110 1.52941   4
  -4  -5   7 -1.4973 1.57535   5
  -4  -5   7 -0.0136 1.43790   6
   4  -5  -7 0.57901 1.34375   3
  -4  -5   7 2.60407 1.31716   4
  -4   5  -7 0.38925 0.90149   3
  -4   5  -7 -1.5268 0.83690   6
  -5   5   7 94.4562 5.71069   5
   5  -5   7 93.0894 4.13130   3
  -5   5   7 98.6173 6.09943   6
  -5   5   7 92.2830 5.62732   4
  -5   5   7 94.9665 5.86972   3
   5   5  -7 100.811 6.04957   5
  -5  -5  -7 95.7623 5.14028   6
  -5  -5  -7 95.7896 4.93229   5
  -5   5  -7 89.1429 4.26718   5
  -5   5  -7 99.4261 4.56289   3
  -5   5  -7 90.6545 4.60116   5
  -5  -5   7 95.7579 6.07225   6
  -5   5  -7 99.2759 4.30585   6
  -5   5  -7 105.973 5.83894   4
  -5  -5   7 90.1882 5.53991   5
   5  -5  -7 101.821 6.01156   3
   5   5   7 100.290 5.36432   5
   6  -5   7 25.4579 2.54841   3
  -6  -5  -7 23.6844 3.33386   6
  -6   5   7 19.5099 3.14648   6
  -6   5   7 24.7877 3.85739   5
  -6   5   7 26.7236 3.82854   4
  -6  -5  -7 22.1955 3.25079   5
   6   5  -7 29.2751 3.92989   5
  -6   5  -7 22.0540 2.79007   6
  -6   5  -7 29.6263 2.45816   5
  -6  -5   7 34.6504 3.80851   6
  -6   5  -7 32.9787 2.86298   5
  -6   5  -7 24.5827 2.95817   3
  -6  -5   7 32.0496 3.62533   4
   6  -5  -7 25.9542 3.81848   3
  -6   5  -7 30.1943 3.90342   4
  -7   5   7 51.2075 6.98445   5
  -7  -5  -7 57.9527 4.89439   6
   7   5  -7 53.9716 5.72774   3
  -7   5   7 56.9638 4.79502   6
   7   5  -7 51.6558 5.76943   5
  -7  -5  -7 47.7441 4.45894   5
  -7   5   7 52.2551 4.65825   4
  -7   5  -7 49.5846 3.89540   5
  -7  -5   7 51.8774 4.85036   4
  -7   5  -7 52.2551 3.40901   5
   7   5   7 55.8752 5.39653   5
  -7  -5   7 49.3792 4.79658   6
  -7   5  -7 52.4822 5.39846   4
   7  -5  -7 50.4222 5.79243   3
   0  -6  -7 7.42923 1.75726   3
   0   6   7 5.89549 1.49927   4
   0  -6   7 9.02849 1.53030   4
   0  -6   7 6.85550 1.56946   5
   0   6  -7 8.29705 1.59113   5
   0  -6  -7 7.77258 1.62990   5
   0  -6  -7 5.65418 1.62549   6
   0   6   7 4.23460 1.48439   5
   0  -6   7 5.75962 1.22452   6
   0  -6  -7 6.37357 1.60151   4
   0   6  -7 7.85938 1.92551   3
   0  -6   7 6.59444 1.31660   6
   0   6   7 7.46540 1.74313   3
   1  -6   7 20.7419 1.48162   6
   1  -6   7 21.7299 2.06752   4
  -1   6   7 20.1700 2.32131   5
  -1   6   7 23.6793 2.28670   6
   1   6  -7 23.2994 2.71344   3
  -1   6   7 25.3613 2.41088   4
  -1  -6  -7 21.5156 2.36350   5
   1   6  -7 21.0408 2.39583   5
  -1   6   7 20.8449 2.47261   3
  -1  -6  -7 20.3265 2.50511   3
  -1  -6   7 24.8201 2.48423   5
   1   6   7 24.1977 2.34230   4
   1   6   7 22.8999 2.53256   3
   1  -6  -7 21.1351 2.57561   3
  -1  -6   7 22.8204 1.93719   4
  -1  -6   7 21.8249 1.99935   6
  -1   6  -7 22.7683 2.12685   5
  -1   6  -7 23.1318 2.06534   4
  -1  -6   7 22.2081 2.07820   6
   1  -6  -7 22.7088 2.58135   6
  -1   6  -7 20.7417 2.28321   3
   1   6   7 22.3495 2.39097   5
  -2   6   7 1.75004 1.10986   4
  -2   6   7 1.92030 1.16117   6
   2   6  -7 3.26442 1.64226   5
  -2   6   7 1.64598 1.14524   5
   2  -6   7 0.93956 1.15687   4
  -2   6   7 1.95800 1.47264   3
   2  -6   7 1.33025 1.07459   3
  -2  -6  -7 2.00598 1.38721   3
  -2  -6  -7 2.18444 1.42000   5
   2   6  -7 3.45427 1.84619   3
  -2  -6   7 2.49463 1.32423   6
  -2   6  -7 0.50701 0.92905   6
  -2  -6   7 0.22541 1.00612   4
  -2   6  -7 4.12259 1.35366   3
   2   6   7 3.26389 1.49979   5
  -2   6  -7 1.89362 1.18355   4
   2  -6  -7 3.38611 1.54591   3
  -2   6  -7 2.88740 1.11748   5
  -2  -6   7 3.79624 1.54092   5
  -3   6   7 8.22730 1.86671   5
  -3   6   7 13.9506 2.27595   6
   3  -6   7 12.9008 1.93392   3
   3  -6   7 9.65620 2.13369   4
  -3   6   7 13.3600 2.52813   4
  -3   6   7 9.30675 2.16869   3
   3   6  -7 12.6220 2.62247   5
  -3  -6  -7 14.5380 2.25450   5
   3   6  -7 15.4739 2.65438   3
   3   6   7 12.9505 2.20906   5
  -3   6  -7 12.7522 1.73539   5
  -3  -6   7 17.4745 2.61512   6
  -3   6  -7 12.3378 1.72005   6
  -3   6  -7 14.1620 1.87672   3
  -3   6  -7 15.0133 2.32989   4
  -3  -6   7 8.06017 2.44972   5
  -3  -6   7 11.9769 1.88634   4
   3  -6  -7 13.3826 2.63245   3
  -4   6   7 1.57087 1.97448   3
   4   6  -7 -2.2844 1.69859   5
  -4   6   7 -0.0741 1.35340   5
  -4  -6  -7 1.97429 1.57508   5
  -4   6  -7 -0.5664 1.00310   3
  -4   6  -7 1.31195 1.15223   6
   4   6   7 1.02047 1.59402   5
  -4  -6   7 -0.9372 1.22277   4
   4  -6  -7 -0.3959 1.57239   3
  -4  -6   7 -0.4340 1.49160   6
  -4   6  -7 -0.7729 1.37511   4
  -5   6   7 22.5545 3.34713   5
  -5   6   7 30.2438 3.55611   4
  -5  -6  -7 26.7513 3.19355   6
   5   6  -7 28.8863 3.90821   5
  -5  -6  -7 26.8059 4.10208   5
  -5   6   7 27.1859 3.19371   6
  -5   6   7 24.0253 3.85217   5
   5  -6  -7 20.8118 3.47669   3
  -5   6  -7 22.8461 2.88960   3
  -5   6  -7 32.3717 3.63897   4
   5   6   7 28.3670 3.68584   5
  -5   6  -7 29.5516 2.87129   6
  -5   6  -7 24.9567 2.38231   5
  -5  -6   7 27.8959 3.42334   6
  -6   6   7 0.30583 1.77544   5
   6   6  -7 0.18744 2.59946   3
  -6   6   7 0.66876 2.80822   5
  -6   6   7 0.66186 1.97597   4
   6  -6   7 -0.8516 1.38489   3
  -6   6   7 1.05193 1.91046   6
  -6  -6  -7 -3.6481 1.93923   6
   6   6  -7 -0.1501 2.72058   5
  -6   6  -7 -1.5714 1.73250   5
  -6   6  -7 -0.1397 1.13446   5
  -6   6  -7 2.53620 2.35973   4
   6   6   7 -2.9759 2.62826   5
  -6   6  -7 1.61023 1.81744   6
  -6  -6   7 -1.2027 1.92778   6
  -6   6  -7 1.96521 2.11605   3
   6  -6  -7 0.14588 2.26482   3
   7   6  -7 -1.4633 4.30124   5
  -7  -6  -7 -0.3374 2.63464   6
  -7   6   7 0.40950 1.94877   5
   7   6  -7 1.92803 3.38129   3
  -7   6  -7 0.10127 2.69502   4
   7  -6  -7 -4.9301 2.69235   3
  -7   6  -7 -1.9419 2.15379   6
  -7   6  -7 -1.4143 2.01004   5
  -7  -6   7 -0.4015 2.38571   4
   0   7  -7 53.6615 3.66933   5
   0  -7   7 57.5426 3.44522   4
   0   7  -7 56.3450 3.25610   4
   0  -7   7 55.5944 3.48756   6
   0  -7  -7 53.6864 4.19280   3
   0   7   7 54.5688 3.75633   4
   0   7  -7 52.3172 4.10792   3
   0  -7  -7 48.4928 3.70854   5
   0  -7   7 52.6822 2.95904   6
   0   7   7 58.4592 3.99422   5
  -1  -7  -7 42.0070 3.35288   5
   1   7  -7 38.2389 3.23871   5
  -1   7   7 30.7938 3.05692   5
   1  -7   7 34.0580 2.04564   6
  -1   7   7 37.1157 3.15107   4
  -1  -7  -7 34.8952 3.38951   3
   1   7  -7 35.7626 3.50854   3
  -1   7  -7 31.3044 3.10594   3
  -1   7  -7 35.2878 2.76599   4
  -1  -7   7 30.0062 2.82025   6
  -1  -7   7 28.4763 2.54120   4
  -1  -7   7 34.6082 2.70548   6
   1  -7  -7 31.1057 3.31925   3
  -1   7  -7 33.1643 2.87941   5
   1   7   7 35.9145 3.12953   5
   2   7  -7 -0.8697 1.47430   5
   2  -7   7 0.06954 1.35348   4
  -2   7   7 -0.5079 1.06399   6
  -2  -7  -7 2.74584 1.57207   3
  -2   7   7 -1.9674 0.87469   5
  -2   7   7 -0.2205 0.86903   4
  -2  -7  -7 2.20092 1.37893   5
  -2   7  -7 -1.7070 1.07537   3
  -2   7  -7 -0.2939 1.01962   6
  -2  -7   7 1.06245 1.19390   4
  -2  -7   7 -0.2223 1.30997   6
   2  -7  -7 -0.0541 1.23600   3
  -2   7  -7 0.42139 1.14092   4
   3   7  -7 28.3050 3.57675   5
   3  -7   7 31.2828 2.85116   3
  -3   7   7 35.5677 3.47638   4
  -3   7   7 30.7630 3.26292   6
  -3   7   7 33.0896 3.30919   5
  -3  -7  -7 33.4998 3.48072   5
  -3   7  -7 34.1868 3.04081   3
  -3   7  -7 31.7189 2.74357   5
  -3   7  -7 32.5691 3.11908   4
  -3   7  -7 32.6413 2.68528   6
  -3  -7   7 33.1156 2.91382   4
  -3  -7   7 28.7365 3.22211   6
   3  -7  -7 29.0253 3.55780   3
   3   7   7 30.9912 3.38521   5
   4   7  -7 7.31624 2.52907   5
   4  -7   7 4.99050 1.52000   3
  -4   7   7 3.89636 2.07610   5
  -4   7   7 5.30211 2.05505   4
  -4   7   7 4.27389 1.85490   6
  -4  -7  -7 1.76415 1.85819   5
  -4  -7  -7 8.50419 2.31009   6
   4   7   7 6.74002 2.25027   5
  -4   7  -7 6.43477 1.60532   6
  -4   7  -7 7.04221 1.73343   3
   4  -7  -7 3.67850 1.98012   3
  -4  -7   7 4.99526 2.31893   6
  -4   7  -7 4.82817 1.51563   5
   5   7  -7 5.85515 2.63812   5
  -5  -7  -7 6.66366 2.86705   5
  -5  -7  -7 8.38827 2.47750   6
  -5   7   7 4.46908 1.80597   5
  -5   7   7 9.42165 2.35124   6
  -5   7   7 7.93586 2.43086   4
   5   7   7 5.36659 2.81289   5
  -5   7  -7 8.86458 1.81024   5
  -5  -7   7 6.99797 2.58471   6
  -5   7  -7 4.48814 2.22427   4
  -5   7  -7 9.40651 2.27514   3
   6   7  -7 25.8577 5.55139   5
  -6  -7  -7 18.8644 3.32811   6
  -6   7   7 21.9044 3.56803   4
  -6   7   7 18.7856 3.31906   6
  -6  -7   7 22.0064 3.45849   6
  -6   7  -7 13.7146 2.52470   6
   6  -7  -7 13.5475 3.70299   3
  -6   7  -7 16.6661 3.43864   4
   6   7   7 11.9432 3.84649   5
  -6   7  -7 17.7202 2.76585   5
  -6   7  -7 20.9694 2.55194   5
   0  -8  -7 177.620 7.88385   5
   0   8  -7 192.076 9.00115   5
   0   8   7 174.454 7.79792   5
   0  -8   7 169.294 7.05184   4
   0  -8   7 186.605 6.44221   6
   0   8   7 187.516 7.88152   4
   0  -8  -7 196.649 8.76111   3
   0   8  -7 179.668 6.81971   4
   0   8  -7 193.882 8.33717   3
   1  -8   7 20.8211 2.04273   6
  -1  -8  -7 18.9451 3.58128   3
  -1   8   7 15.5465 2.57632   5
  -1   8   7 18.5418 2.49729   4
  -1  -8  -7 17.4869 2.83451   5
  -1   8  -7 17.2867 2.52581   5
   1   8   7 17.8669 2.87553   5
   1  -8  -7 20.1074 3.01684   3
  -1   8  -7 16.0427 2.28959   4
  -1  -8   7 18.6781 2.32692   6
  -1  -8   7 18.0539 2.25613   4
  -1   8  -7 18.7114 2.76454   3
  -2   8   7 135.934 6.78522   5
   2   8  -7 113.229 8.30744   3
  -2   8   7 128.476 6.27769   6
  -2   8   7 143.100 6.91359   4
  -2  -8  -7 140.188 7.38358   3
   2   8   7 142.988 6.93234   5
  -2   8  -7 146.259 6.26981   4
  -2   8  -7 144.285 6.29150   5
  -2  -8   7 116.674 6.50032   4
  -2   8  -7 140.339 6.53744   3
   2  -8  -7 132.834 7.35686   3
  -2  -8   7 134.261 6.10763   6
   3  -8   7 45.3390 3.62085   3
  -3   8   7 44.1926 4.54113   5
  -3   8   7 49.2316 4.23489   4
  -3  -8  -7 37.8462 4.11260   5
  -3   8   7 51.3505 3.98318   6
   3   8  -7 55.1604 5.51035   5
   3  -8  -7 44.2433 4.46665   3
  -3  -8   7 47.0158 3.85373   6
  -3   8  -7 46.8783 4.57099   4
   3   8   7 46.1403 4.46329   5
  -3   8  -7 44.9873 3.39771   5
  -4  -8  -7 101.107 6.29117   5
  -4   8   7 99.7641 6.06388   5
  -4   8   7 109.635 6.47357   4
   4   8  -7 94.5111 6.72738   5
  -4  -8  -7 101.616 6.07479   6
  -4   8   7 95.8350 5.72053   6
   4  -8   7 103.966 5.39948   3
   4   8   7 104.051 6.35265   5
   4  -8  -7 109.010 6.71480   3
  -4  -8   7 103.933 5.99598   6
  -4   8  -7 103.891 5.17730   5
  -4   8  -7 97.2005 5.88861   4
  -4   8  -7 96.8479 5.66237   3
  -4   8  -7 104.887 5.22018   6
   5  -8   7 2.67496 2.00038   3
  -5   8   7 4.53327 2.05881   6
  -5  -8  -7 2.81892 2.33272   6
  -5   8   7 2.80080 1.86122   5
   5   8  -7 6.73844 2.93005   5
  -5   8   7 5.74773 2.32080   4
  -5   8  -7 5.06227 1.68788   5
  -5  -8   7 3.35561 2.40134   6
  -5   8  -7 3.80784 1.78029   6
   5   8   7 6.72663 2.72305   5
   5  -8  -7 2.46064 2.30635   3
  -5   8  -7 7.95069 2.48491   4
   0   9  -7 28.6315 2.89449   4
   0  -9  -7 32.5312 3.81462   3
   0  -9   7 22.8343 3.07346   6
   0  -9   7 21.4459 2.55051   6
   0   9   7 24.1858 3.43321   5
   0   9  -7 26.3308 3.43194   5
   0   9  -7 23.2368 4.41787   3
   0   9   7 26.3296 3.31341   4
   1  -9   7 18.9034 2.35672   6
  -1   9   7 17.4007 3.09643   5
   1   9  -7 16.7943 3.16687   5
  -1   9   7 18.9675 2.76776   4
  -1  -9  -7 19.3596 3.41034   3
   1   9   7 20.9867 3.25384   5
  -1   9  -7 21.0904 3.31217   3
  -1   9  -7 17.5125 2.84640   5
  -1  -9   7 16.2601 2.53522   6
   1  -9  -7 18.7069 3.64636   3
  -1   9  -7 19.1661 2.64869   4
   2   9  -7 29.6449 3.89871   5
  -2   9   7 28.8290 3.46004   5
  -2   9   7 32.0024 3.61529   4
   2   9   7 28.6033 3.65071   5
  -2   9  -7 26.2212 3.07049   4
  -2  -9   7 24.0025 3.59011   6
  -2   9  -7 23.4200 3.09497   5
  -2   9  -7 31.4903 3.64370   3
  -3   9   7 15.4888 2.99574   4
  -3   9   7 9.21978 2.43161   5
   3   9  -7 9.52648 2.94483   5
  -3   9   7 9.06283 2.37491   6
  -3   9  -7 9.85831 2.59263   3
  -3   9  -7 7.91269 2.00660   5
   3   9   7 8.81114 2.83547   5
  -3   9  -7 9.56155 2.42428   4
  -3  -9   7 11.2898 2.42434   6
  -4   9   7 14.4582 3.19294   6
   4  -9   7 15.8653 2.86946   3
   4   9  -7 13.7266 3.75701   5
  -4   9   7 11.0493 2.87376   4
  -4   9   7 7.26958 2.58075   5
  -4   9  -7 12.6319 2.67803   5
  -4   9  -7 14.6852 2.72270   6
   4  -9  -7 10.7098 2.95147   3
  -4   9  -7 12.9714 2.77411   4
  -4  -9   7 18.5957 3.00130   6
   0  10   7 4.18111 2.03149   5
   0  10  -7 2.25044 1.95181   5
   0 -10  -7 1.51585 1.87619   3
   0  10  -7 4.14427 1.63129   4
   0 -10   7 2.46209 1.60978   6
   0  10   7 5.20143 2.02324   4
  -1  10   7 1.89701 1.72669   5
  -1 -10  -7 3.67682 2.11203   3
   1  10  -7 1.11465 2.14205   5
  -1  10   7 0.52849 1.31931   4
  -1  10  -7 -1.8188 1.37971   5
   1 -10  -7 2.51739 1.87598   3
  -2  10   7 5.17362 2.08092   5
  -2  10   7 1.91385 1.81337   4
   2  10  -7 1.93497 2.65863   5
   2 -10  -7 0.15836 2.13114   3
  -2  10  -7 3.09254 1.44663   4
   2  10   7 -0.0831 2.07019   5
  -2  10  -7 -0.5440 1.62921   5
  -2 -10   7 0.48583 1.80172   6
  -3 -10  -7 -0.1843 1.62548   6
  -3  10   7 -1.8497 1.45855   4
   3  10  -7 -2.0683 2.03524   5
  -3  10   7 0.18173 1.55533   5
  -3 -10   7 -0.8230 1.65759   6
   3 -10  -7 1.49712 1.81122   3
  -3  10  -7 1.40656 1.33995   5
  -3  10  -7 2.17095 1.41836   4
   0   0   8 203.198 5.31391   5
   0   0  -8 191.177 4.52483   6
   0   0   8 189.915 4.94016   3
   0   0  -8 188.614 4.44677   4
   0   0  -8 189.614 4.96838   3
   1   0   8 803.521 16.9243   5
   1   0  -8 895.986 18.4451   3
  -1   0   8 832.121 17.3195   4
  -1   0   8 870.977 18.6146   3
   1   0  -8 882.727 18.1628   5
  -1   0   8 874.129 17.5156   6
   1   0   8 860.098 17.0037   5
   1   0  -8 873.813 17.9487   6
   1   0  -8 847.759 17.3707   4
   1   0   8 872.067 16.9804   3
  -1   0   8 888.141 18.2744   5
  -1   0  -8 863.263 17.1955   3
  -2   0   8 8.86762 1.39342   5
  -2   0  -8 6.13882 0.50730   5
   2   0  -8 7.09043 0.98211   4
  -2   0   8 10.3094 1.58674   3
   2   0  -8 9.26984 1.46696   5
  -2   0   8 7.37918 1.14189   6
   2   0  -8 7.46115 1.26984   6
   2   0  -8 6.74234 1.36583   3
  -2   0   8 7.34189 0.90699   4
  -3   0   8 1378.75 30.3407   3
   3   0  -8 1441.53 30.3281   3
   3   0  -8 1417.65 29.8295   5
   3   0  -8 1403.86 28.9589   4
   3   0  -8 1403.01 29.5663   6
   3   0   8 1401.50 27.0276   5
  -3   0   8 1421.04 29.2947   6
  -3   0   8 1408.85 28.8565   4
  -3   0  -8 1401.19 27.3305   5
   3   0   8 1409.34 27.1650   3
  -3   0   8 1393.05 29.9958   5
   3   0   8 1356.61 27.3526   3
   4   0  -8 3.32202 1.31543   6
  -4   0   8 1.85861 1.23880   5
  -4   0   8 1.13516 1.36473   6
   4   0   8 3.86372 0.79456   5
  -4   0  -8 3.24086 1.39798   4
  -4   0  -8 2.22542 0.69642   5
  -4   0   8 2.48235 1.34145   3
   4   0   8 3.34109 0.69868   3
  -4   0   8 2.98963 1.43619   4
   4   0   8 4.60628 0.93310   3
   4   0  -8 2.35648 1.53316   5
   4   0  -8 4.34460 1.69337   3
   5   0  -8 99.0211 5.49988   3
  -5   0   8 90.2027 4.49674   4
   5   0  -8 108.557 5.28446   5
  -5   0  -8 91.8630 5.16305   4
   5   0  -8 83.2226 4.43101   6
  -5   0  -8 95.9472 3.56576   5
  -5   0   8 91.0000 4.62688   6
   5   0   8 92.7131 3.65396   3
  -5   0  -8 91.6527 3.55013   6
  -5   0   8 98.7523 5.08576   5
  -6   0  -8 9.80444 1.85765   6
   6   0  -8 8.50719 2.57624   3
  -6   0   8 10.7310 2.35230   5
  -6   0  -8 5.91407 1.43512   5
  -6   0  -8 7.52902 2.11696   4
   6   0   8 10.7943 1.89795   3
  -6   0   8 6.87227 2.06074   4
  -6   0   8 6.33940 2.44639   6
  -7   0   8 119.505 6.90045   5
  -7   0  -8 120.686 7.07618   4
  -7   0  -8 121.899 5.00164   5
   7   0  -8 111.116 7.50501   3
  -7   0  -8 121.017 5.62326   6
  -7   0   8 125.526 6.51528   4
   7   0   8 110.125 5.53363   3
  -7   0   8 135.702 6.62064   6
   8   0   8 0.00419 3.20205   3
   8   0  -8 0.78501 3.19170   3
  -8   0   8 -0.1358 2.35010   6
  -8   0   8 10.3341 4.27905   5
  -8   0  -8 2.17361 2.79277   6
  -8   0  -8 2.25431 2.94618   4
  -8   0   8 0.10029 2.43296   4
  -8   0  -8 -0.8759 1.76439   5
   0  -1  -8 2812.48 53.9173   3
   0   1   8 2806.36 53.7256   4
   0  -1  -8 2791.04 53.9933   6
   0   1  -8 2749.43 53.6147   6
   0  -1  -8 2802.49 54.1989   4
  -1  -1  -8 255.872 6.20484   3
  -1   1   8 255.981 6.27595   4
  -1   1   8 251.409 6.71161   5
   1   1  -8 254.517 6.38609   6
  -1  -1  -8 256.449 6.34478   4
   1   1  -8 251.834 6.64483   5
  -1   1   8 253.071 6.26796   6
   1   1  -8 254.517 6.87388   3
  -1   1   8 256.382 6.94731   3
  -1  -1   8 247.703 6.55798   5
   1   1   8 253.827 5.92410   5
   1   1   8 253.108 6.49025   3
   1  -1  -8 259.212 6.35413   4
  -1   1  -8 253.150 5.32875   5
   1  -1  -8 255.566 6.97123   3
  -1   1  -8 249.558 5.99160   4
  -1   1  -8 252.676 5.38554   3
  -1  -1   8 251.133 6.05053   6
  -2  -1  -8 136.012 3.70032   5
  -2   1   8 130.155 4.71361   5
   2   1  -8 139.956 4.84598   5
  -2  -1  -8 138.001 3.90333   3
  -2   1   8 137.808 5.03798   3
  -2   1   8 126.748 4.22164   4
  -2   1   8 140.061 4.47731   6
   2   1  -8 134.509 4.99678   3
   2   1  -8 138.891 4.60926   6
   2  -1  -8 140.199 5.06354   3
   2   1   8 141.862 3.71057   5
   2  -1  -8 134.638 4.36730   4
  -2  -1   8 139.220 4.40253   6
   2   1   8 131.055 3.73107   3
   2  -1  -8 143.348 4.61618   6
  -2  -1   8 131.833 4.69983   5
  -2   1  -8 139.045 4.44372   4
  -2  -1   8 136.145 3.77415   4
  -3   1   8 380.596 9.85312   4
  -3  -1  -8 388.682 8.80658   5
  -3   1   8 392.977 9.99001   6
  -3   1   8 388.859 10.8105   3
  -3   1   8 376.190 10.3936   5
   3   1  -8 385.485 10.0993   6
   3   1  -8 394.916 10.5839   5
   3   1   8 388.951 8.85988   3
  -3  -1   8 392.316 10.4648   5
   3  -1  -8 380.448 9.96257   6
  -3   1  -8 383.392 7.92108   5
   3  -1  -8 381.051 9.90838   4
  -3   1  -8 388.525 10.2265   4
   3  -1  -8 400.868 10.9075   3
   3   1   8 395.527 8.80809   5
  -3  -1   8 381.631 9.42502   4
  -3  -1   8 396.870 10.0434   6
   4  -1   8 96.5513 2.81983   3
  -4   1   8 100.175 4.40581   6
   4   1  -8 96.7849 4.76681   5
  -4   1   8 95.0442 4.91976   3
  -4  -1  -8 91.6281 3.38933   5
   4   1  -8 102.983 5.12350   3
  -4   1   8 93.6017 4.61796   5
  -4   1   8 94.8675 4.36578   4
  -4  -1   8 96.8027 4.22883   4
  -4   1  -8 107.299 4.86917   4
  -4   1  -8 93.2344 2.96491   5
   4   1   8 91.3808 3.37236   3
  -4  -1   8 89.9421 4.51822   5
  -4   1  -8 99.9554 2.81941   6
   4  -1  -8 88.4074 4.21993   4
   4  -1  -8 93.1897 5.02994   3
   4  -1  -8 91.0655 4.73877   6
  -4  -1   8 91.6970 4.31414   6
   4   1   8 98.2335 3.49421   5
  -5   1   8 34.8738 3.76636   3
  -5   1   8 44.3188 3.49888   5
   5   1  -8 47.0092 6.02962   5
   5  -1   8 41.6488 2.20352   3
   5   1  -8 38.2432 3.86675   3
  -5  -1  -8 40.8951 2.49863   5
  -5   1   8 40.5806 3.30256   6
  -5   1   8 36.4470 3.17357   4
  -5  -1   8 42.3258 3.31081   6
   5   1   8 35.6448 2.31127   3
   5   1   8 41.4731 2.68477   5
   5  -1  -8 41.0766 3.07263   6
  -5  -1   8 41.0095 3.47099   5
  -5   1  -8 42.6600 2.33137   6
   5  -1  -8 43.6833 3.82426   3
  -5  -1   8 40.0976 3.19203   4
  -5   1  -8 47.6831 3.66008   4
   5  -1  -8 35.4848 3.16126   4
  -5   1  -8 41.5943 2.20686   5
  -6  -1  -8 113.052 7.42105   4
  -6   1   8 102.888 6.52881   3
   6  -1   8 115.889 4.34620   3
  -6   1   8 110.138 6.02517   5
  -6  -1  -8 114.327 4.69394   5
   6   1  -8 113.559 6.50781   3
  -6  -1  -8 118.718 4.92271   6
   6   1  -8 115.739 6.10150   5
  -6   1   8 122.106 5.88743   4
  -6   1  -8 117.709 6.17313   4
  -6   1  -8 119.498 4.62672   6
  -6   1  -8 109.511 4.33018   5
  -6  -1   8 107.317 6.04214   5
  -6  -1   8 111.852 5.73022   4
   6  -1  -8 105.760 6.47043   3
   6   1   8 116.255 4.81910   5
  -7   1   8 26.1328 3.58495   4
  -7   1   8 25.1503 3.42342   6
   7   1  -8 21.3668 4.12176   3
   7  -1   8 23.8704 2.53716   3
  -7  -1  -8 26.2346 2.71559   5
   7   1  -8 25.4820 3.81810   5
  -7  -1  -8 28.7144 4.01070   4
  -7  -1  -8 30.3363 3.40607   6
  -7   1   8 20.7970 3.78877   5
  -7  -1   8 20.4207 3.25407   6
  -7  -1   8 19.9081 4.10386   5
   7   1   8 22.0100 3.17917   5
  -7   1  -8 22.9816 4.01785   4
  -7   1  -8 19.7107 2.55662   5
  -7   1  -8 21.7849 2.89315   6
   7  -1  -8 29.9947 4.45135   3
  -7  -1   8 19.7977 3.93801   4
  -8  -1  -8 -1.3518 2.40709   6
  -8  -1  -8 -0.4259 2.74164   4
   8   1  -8 5.15456 4.42444   3
  -8   1   8 0.42094 2.40540   4
  -8   1   8 0.87660 2.62883   6
  -8  -1  -8 0.88071 2.11036   5
  -8   1  -8 6.88042 3.45613   4
  -8  -1   8 3.54180 2.54525   4
  -8   1  -8 -0.8790 1.73510   5
  -8  -1   8 7.15775 2.62306   6
  -8  -1   8 -3.9528 3.36373   5
   8  -1  -8 -0.2262 3.14583   3
   0   2  -8 44.8453 1.36053   4
   0   2  -8 45.3779 1.82903   6
   0  -2   8 46.6813 1.93852   5
   0  -2  -8 47.3288 2.42218   3
   0   2   8 42.9702 2.28821   3
   0   2   8 46.8140 2.18675   5
   0   2  -8 44.7316 1.99175   5
   0   2   8 43.4830 2.13980   4
  -1   2   8 164.199 4.92011   4
  -1  -2  -8 162.452 4.93535   4
   1  -2   8 163.357 3.80604   5
  -1   2   8 156.549 5.23821   3
   1   2  -8 161.701 4.97155   5
  -1   2   8 160.982 4.71153   6
  -1  -2  -8 170.297 4.98990   3
  -1  -2  -8 166.043 4.66954   5
   1   2   8 159.640 4.77748   3
  -1   2  -8 167.512 4.09255   3
  -1   2  -8 159.577 3.94726   5
  -1  -2   8 162.372 4.41949   6
  -1  -2   8 153.444 4.81649   5
   1  -2  -8 154.214 4.80779   6
  -1   2  -8 162.577 4.28805   4
  -1  -2   8 159.652 3.45570   4
   1  -2  -8 164.420 5.40293   4
   1  -2  -8 167.178 5.37821   3
  -2   2   8 11.8951 1.79589   3
   2   2  -8 10.7321 1.66243   5
  -2   2   8 10.8686 1.50285   6
  -2  -2  -8 10.4141 1.26493   3
   2   2  -8 10.4992 1.51015   6
   2   2  -8 11.8371 1.59035   3
  -2   2   8 11.8370 1.34218   4
  -2  -2  -8 9.73837 1.05879   5
  -2  -2   8 9.68183 1.40660   5
  -2   2  -8 8.69884 1.13064   4
  -2   2  -8 9.81346 0.59163   5
  -2  -2   8 8.52593 0.91172   4
   2  -2  -8 9.16191 1.33985   4
   2  -2  -8 10.9702 1.38783   6
   2   2   8 9.38776 1.02780   5
   2   2   8 11.1868 1.19520   3
   2  -2  -8 10.7880 1.78593   3
  -2  -2   8 11.3976 1.37673   6
  -3   2   8 32.5419 2.81287   3
   3   2  -8 30.5568 2.46820   6
   3   2  -8 28.4924 2.52403   5
  -3   2   8 35.4556 2.61644   5
   3   2  -8 35.4522 2.91701   3
  -3   2   8 32.0123 2.28968   6
  -3  -2  -8 32.4149 1.94332   5
  -3   2  -8 33.8661 1.42915   3
  -3  -2   8 33.8838 2.00580   4
  -3  -2   8 34.1323 2.56688   5
   3  -2  -8 31.0965 3.20589   3
  -3  -2   8 31.8128 2.37168   6
  -3   2  -8 30.2796 1.35138   5
   3  -2  -8 30.9869 2.37850   4
   3   2   8 35.0485 1.99668   5
  -3   2  -8 32.8982 1.33617   5
   3  -2  -8 33.7145 2.34222   6
  -3   2  -8 30.9486 2.39524   4
   3   2   8 32.3341 1.98257   3
  -4   2   8 2.62629 1.19331   4
  -4   2   8 2.72007 1.17550   6
  -4   2   8 2.87325 1.38170   5
   4   2  -8 1.51451 1.57041   3
   4   2  -8 0.87696 1.13685   6
   4  -2   8 1.81450 0.53668   3
  -4   2   8 1.17994 1.35301   3
  -4  -2  -8 3.52088 1.05682   5
   4   2   8 2.21829 0.85480   3
   4  -2  -8 2.75264 1.21284   4
  -4  -2   8 1.75933 1.25425   5
   4  -2  -8 4.54236 1.40722   6
  -4   2  -8 1.14024 0.70480   6
   4  -2  -8 2.19396 1.62537   3
  -4  -2   8 -0.5287 1.05107   6
  -4   2  -8 1.22623 0.61152   5
  -4   2  -8 1.48111 1.22658   4
   4   2   8 1.25884 1.06938   5
  -5   2   8 54.0778 4.19789   5
  -5   2   8 53.6367 3.71078   6
   5   2  -8 56.3022 4.52281   3
  -5  -2  -8 57.2207 3.19797   5
   5  -2   8 58.9712 2.47774   3
  -5   2   8 56.9171 3.87880   4
  -5  -2  -8 58.8414 3.27085   6
  -5   2   8 49.9133 4.17668   3
   5   2  -8 57.2034 4.23138   5
   5   2   8 54.9625 3.23952   5
   5   2   8 50.1007 3.32185   3
  -5  -2   8 53.7916 3.80483   6
  -5  -2   8 60.7070 3.75021   4
  -5   2  -8 59.8540 4.22616   4
  -5  -2   8 54.4272 3.99243   5
  -5   2  -8 58.4013 2.63748   5
  -5   2  -8 62.4454 2.75362   6
   5  -2  -8 58.3251 4.38646   3
   5  -2  -8 52.6097 3.81476   4
   5  -2  -8 49.0139 3.34837   6
  -6   2   8 -0.1854 1.76623   5
   6   2  -8 4.33255 2.19716   5
  -6   2   8 -1.6930 2.03840   3
  -6   2   8 3.90568 1.93609   4
   6   2  -8 2.26387 2.25221   3
  -6  -2  -8 -1.9632 1.22619   5
   6  -2   8 1.67466 1.14260   3
  -6  -2  -8 0.52838 1.41578   6
  -6  -2   8 3.37064 1.71364   4
  -6  -2   8 1.49064 2.13853   5
   6  -2  -8 4.08007 2.21569   3
  -6  -2   8 0.52614 2.25618   6
   6   2   8 1.14453 1.89790   5
  -6   2  -8 0.67838 1.23572   5
  -6   2  -8 4.76756 2.73765   4
  -6   2  -8 -1.0219 1.34883   6
  -7  -2  -8 7.72918 2.70720   4
  -7   2   8 7.72027 2.60567   4
  -7  -2  -8 1.71782 1.62361   5
   7   2  -8 4.57509 2.86706   5
  -7  -2  -8 5.08207 2.32167   6
  -7   2   8 6.76090 2.50111   6
   7   2  -8 3.42983 3.32899   3
   7  -2   8 5.91288 1.65211   3
   7   2   8 2.29187 2.68016   3
  -7   2  -8 7.11542 3.01554   4
  -7  -2   8 2.21703 2.52456   4
  -7  -2   8 4.79627 2.52146   6
   7   2   8 5.36206 2.57086   5
  -7   2  -8 6.13455 1.51039   5
  -7   2  -8 5.32494 2.11283   6
   7  -2  -8 4.43619 3.21412   3
  -7  -2   8 1.35862 2.69276   5
  -8  -2  -8 3.01660 2.14271   5
   8   2  -8 1.69555 3.63453   3
   8   2  -8 -5.7789 3.75168   5
  -8  -2  -8 3.64011 2.64982   6
  -8   2   8 -1.1230 2.28344   4
  -8   2   8 0.09176 2.55099   6
   8  -2  -8 2.44646 3.67939   3
  -8   2  -8 -3.6202 1.67101   5
  -8   2  -8 -1.1102 3.01588   4
  -8  -2   8 6.19880 3.02891   4
   8   2   8 0.64297 3.34730   3
  -8  -2   8 -3.3396 2.25829   6
   0  -3  -8 764.853 17.1489   3
   0   3   8 766.920 16.5925   5
   0  -3   8 746.980 14.7727   6
   0  -3  -8 737.545 16.2509   6
   0  -3  -8 744.268 16.7650   4
   0   3  -8 727.391 15.8434   6
   0   3  -8 749.442 16.1282   5
   0  -3   8 748.887 15.2044   4
   0   3  -8 761.503 15.1500   4
   0   3   8 726.106 16.5322   4
   0  -3   8 748.492 15.9700   5
   0  -3   8 769.869 14.7680   6
   0   3   8 751.139 16.8997   3
   1   3  -8 162.856 5.29694   5
   1   3  -8 162.168 5.10473   6
  -1   3   8 162.029 5.07252   6
  -1   3   8 165.068 5.67174   3
  -1  -3  -8 167.448 6.15337   3
  -1  -3  -8 164.814 4.88252   6
   1  -3   8 164.165 4.58215   4
  -1  -3  -8 160.991 5.34084   4
  -1  -3  -8 168.613 5.14716   5
   1  -3   8 169.301 4.37501   5
  -1   3   8 162.684 5.34677   5
  -1   3   8 168.431 5.41150   4
  -1   3  -8 163.027 4.46470   5
  -1   3  -8 164.861 4.25865   6
  -1   3  -8 169.960 4.61776   4
   1  -3  -8 166.400 5.48283   4
   1   3   8 165.682 5.12282   5
  -1  -3   8 162.946 5.19475   5
   1  -3  -8 170.845 5.81348   3
   1  -3  -8 168.655 5.23011   6
  -1   3  -8 162.015 4.08798   6
   1   3   8 165.315 5.31512   3
  -1  -3   8 168.850 4.07130   4
  -1  -3   8 172.260 4.75397   6
  -1   3  -8 166.234 4.64224   3
  -2  -3  -8 159.922 5.01417   5
   2   3  -8 148.064 5.19439   6
  -2   3   8 152.500 5.08819   6
  -2  -3  -8 152.576 5.25425   3
  -2   3   8 147.047 5.60356   3
   2  -3   8 146.919 4.79547   4
  -2  -3  -8 154.709 5.32158   4
  -2  -3   8 154.963 4.14522   4
  -2   3  -8 154.416 3.65630   6
   2  -3  -8 152.033 5.17830   6
  -2  -3   8 154.761 5.35837   5
   2  -3  -8 152.322 5.41927   4
   2  -3  -8 154.984 6.58309   3
  -2   3  -8 151.340 4.90620   4
  -2   3  -8 151.947 3.69443   6
  -2   3  -8 156.353 4.16841   3
   2   3   8 146.852 5.06780   3
  -2  -3   8 157.759 5.07860   6
  -3   3   8 125.687 4.91871   6
  -3   3   8 132.048 5.18757   4
  -3   3   8 127.382 5.67867   3
  -3  -3  -8 128.802 4.57016   5
   3  -3   8 126.096 3.47708   3
   3   3  -8 134.819 5.49474   5
   3  -3   8 130.593 4.89867   4
   3   3  -8 127.339 5.10184   6
  -3   3  -8 128.189 3.34111   6
  -3  -3   8 123.470 5.20758   5
   3   3   8 126.656 4.69338   3
   3  -3  -8 127.786 5.19608   4
  -3   3  -8 127.256 3.71966   3
  -3  -3   8 133.779 5.04023   6
   3  -3  -8 127.066 5.70912   3
  -3   3  -8 126.720 3.58560   5
   3  -3  -8 125.656 4.95389   6
   4  -3   8 148.400 4.04577   3
   4   3  -8 155.747 6.71705   3
  -4  -3  -8 143.141 5.18595   5
  -4   3   8 145.882 5.66301   6
   4   3  -8 147.210 6.33340   5
  -4   3   8 150.233 6.00997   4
  -4   3   8 146.247 6.12381   5
   4   3  -8 133.705 5.68028   6
  -4   3   8 149.019 6.49573   3
   4  -3  -8 140.453 6.05755   4
   4   3   8 141.134 5.31029   3
  -4   3  -8 148.461 4.16983   5
  -4   3  -8 146.450 4.18469   6
  -4   3  -8 146.601 6.03609   4
  -4  -3   8 146.202 5.81091   6
   4  -3  -8 142.146 5.63598   6
  -4  -3   8 150.295 6.11716   5
  -4   3  -8 143.587 4.29971   5
   4  -3  -8 145.788 6.32476   3
  -4   3  -8 147.020 4.44716   3
   5  -3   8 41.7476 2.11675   3
  -5   3   8 39.8337 3.25401   6
  -5   3   8 37.4214 3.46613   4
  -5  -3  -8 40.7271 2.87931   6
  -5  -3  -8 42.5683 2.90628   5
  -5   3   8 29.9428 3.51548   5
   5   3  -8 35.2569 3.86275   3
   5   3  -8 39.9732 3.76764   5
  -5  -3   8 40.1293 3.05375   4
  -5   3  -8 37.8738 2.42265   6
  -5   3  -8 37.1353 2.10670   5
  -5  -3   8 36.0818 3.54264   5
   5  -3  -8 36.7320 3.71698   3
  -5   3  -8 38.1480 2.46236   3
  -5   3  -8 35.8249 3.71348   4
  -5  -3   8 44.0034 3.59033   6
  -5   3  -8 36.2882 2.30009   5
   5   3   8 36.9789 3.05095   5
  -6   3   8 108.238 6.88601   3
  -6   3   8 106.148 6.41404   5
  -6   3   8 107.601 5.73271   6
  -6  -3  -8 111.650 5.33635   6
   6   3  -8 120.014 6.75351   5
   6   3  -8 112.934 6.90503   3
   6  -3   8 110.757 4.09832   3
  -6  -3  -8 114.866 5.08377   5
   6  -3  -8 115.659 6.38050   3
  -6   3  -8 104.685 4.58840   6
  -6  -3   8 116.144 5.61684   4
  -6  -3   8 108.260 5.82126   6
   6   3   8 112.457 5.41737   5
  -6  -3   8 103.100 6.14886   5
  -6   3  -8 107.906 4.31033   5
   6   3   8 107.762 5.56855   3
   7  -3   8 15.8888 2.36179   3
  -7  -3  -8 17.5089 3.60874   6
   7   3  -8 21.3523 3.91478   5
  -7   3   8 20.3252 3.45671   4
   7   3  -8 20.3083 4.16222   3
  -7   3   8 16.5287 2.90147   6
  -7  -3  -8 19.5198 3.71674   4
  -7   3   8 19.5049 3.70684   5
   7  -3  -8 11.7217 3.50567   3
  -7  -3   8 25.5975 3.44011   4
  -7  -3   8 15.7562 3.25174   6
  -7   3  -8 20.2129 2.47114   5
   7   3   8 23.5071 3.54990   3
   7   3   8 20.0788 3.41487   5
  -7   3  -8 26.3624 2.92824   6
  -7   3  -8 14.8152 3.49881   4
   8   3  -8 6.63153 4.15081   5
   8   3  -8 7.27392 4.33875   3
  -8   3   8 6.69908 3.01485   4
  -8  -3  -8 13.8271 3.33484   6
  -8   3  -8 6.37741 2.64378   6
  -8   3  -8 8.35812 3.43098   4
   8  -3  -8 0.39102 3.71644   3
  -8  -3   8 7.55172 2.89648   4
   0   4  -8 27.4892 2.07356   3
   0   4  -8 29.4378 1.55416   4
   0  -4  -8 29.7605 2.35395   3
   0  -4   8 26.7029 1.59687   4
   0   4  -8 28.2333 1.98104   5
   0  -4  -8 28.7744 2.08706   6
   0  -4  -8 27.8501 2.17363   4
   0   4   8 31.1226 2.20638   5
   0  -4   8 30.7660 1.44298   6
   0   4   8 27.9424 2.32093   3
   0   4  -8 31.4556 2.00054   6
   0  -4   8 29.7095 1.40005   6
   0  -4   8 30.2808 1.93248   5
   0   4   8 27.3860 2.04674   4
  -1   4   8 179.599 6.26928   3
  -1  -4  -8 176.463 5.65881   6
  -1   4   8 178.208 6.05340   4
  -1  -4  -8 176.364 6.17308   4
  -1  -4  -8 179.634 6.22309   3
   1   4  -8 180.422 5.82787   6
  -1   4   8 187.039 5.68531   6
  -1  -4  -8 183.623 5.86835   5
  -1   4   8 184.082 6.04468   5
   1   4  -8 178.651 5.89171   5
   1  -4   8 189.921 5.15776   5
  -1  -4   8 180.980 5.29164   6
  -1   4  -8 178.258 4.86295   6
   1   4   8 169.850 6.07216   3
   1  -4  -8 181.022 6.48017   3
   1   4   8 182.803 5.86292   5
  -1  -4   8 179.927 5.88732   5
   1  -4  -8 181.697 6.30890   4
   1  -4  -8 176.618 5.90181   6
  -1   4  -8 179.410 5.22493   5
  -1  -4   8 179.485 4.82198   4
  -1   4  -8 183.647 5.23746   4
  -1   4  -8 180.751 5.54533   3
  -2   4   8 2.96316 1.03189   6
   2  -4   8 4.01774 1.12586   4
  -2   4   8 5.93783 1.38238   3
  -2  -4  -8 3.28091 1.17851   3
  -2   4   8 2.62194 1.19055   4
   2   4  -8 1.43061 1.10824   6
  -2   4   8 4.08165 1.18672   5
  -2  -4  -8 4.64017 1.13644   5
   2   4  -8 3.70644 1.22447   5
  -2  -4   8 3.43895 0.80623   4
   2   4   8 2.48342 1.08263   3
  -2   4  -8 3.73023 0.82954   5
  -2  -4   8 4.24680 1.26317   6
   2  -4  -8 5.24994 1.48248   3
   2  -4  -8 3.89533 1.29884   4
   2   4   8 5.59137 1.18737   5
  -2   4  -8 4.41899 1.16684   4
  -2  -4   8 1.99997 1.05417   5
  -2   4  -8 4.76200 0.81116   6
   2  -4  -8 2.23791 1.11868   6
  -2   4  -8 4.37055 0.94795   3
   3  -4   8 163.307 5.91472   4
  -3   4   8 154.098 6.52089   3
   3  -4   8 171.700 4.78599   3
  -3  -4  -8 169.490 5.83308   5
  -3  -4  -8 165.385 6.17972   4
  -3   4   8 171.139 6.34609   4
   3   4  -8 160.075 6.09437   6
  -3   4   8 166.329 5.99187   6
   3   4  -8 157.433 6.45843   5
   3  -4  -8 163.129 6.74149   3
   3   4   8 159.773 5.97948   3
  -3   4  -8 165.831 4.71291   5
   3  -4  -8 164.973 6.53742   4
  -3  -4   8 155.569 5.92145   6
  -3   4  -8 172.350 6.10156   4
   3   4   8 165.977 5.88851   5
   3  -4  -8 162.406 5.97089   6
  -3   4  -8 165.007 4.63464   6
  -3  -4   8 158.189 6.29682   5
  -3  -4   8 167.842 5.09060   4
  -4   4   8 1.92672 1.25283   4
  -4   4   8 0.11962 1.14361   6
   4  -4   8 1.02924 1.28665   4
   4   4  -8 1.04411 1.59811   5
  -4  -4  -8 0.28091 1.12923   5
  -4   4   8 3.61637 1.84669   3
  -4   4  -8 1.86632 0.74318   5
  -4  -4   8 0.85577 1.36069   6
   4  -4  -8 4.19679 1.93031   3
   4  -4  -8 1.64316 1.25387   6
  -4   4  -8 0.89560 0.88704   6
   4   4   8 1.23653 1.26083   5
  -4   4  -8 2.66017 1.08790   3
  -4   4  -8 1.85675 1.37150   4
   5  -4   8 26.1862 1.89872   3
   5   4  -8 24.4614 3.77407   3
  -5  -4  -8 26.9021 2.67465   6
  -5   4   8 27.3437 3.05341   4
  -5   4   8 26.7045 2.90565   6
  -5  -4  -8 22.7520 2.68361   5
  -5   4   8 25.7411 3.30724   5
   5   4  -8 22.9347 3.30687   5
  -5   4   8 24.1880 3.42635   3
  -5   4  -8 27.0304 1.96645   5
  -5   4  -8 31.1555 2.49093   3
  -5   4  -8 26.7361 2.52485   6
  -5  -4   8 27.5417 2.84498   4
   5  -4  -8 24.9283 3.33614   3
  -5  -4   8 24.4083 3.12697   6
  -5   4  -8 26.6965 3.28381   4
  -5  -4   8 21.4593 3.12911   5
  -6   4   8 1.59978 2.71567   5
  -6  -4  -8 0.30205 1.56308   5
   6   4  -8 -1.6154 2.26000   3
   6   4  -8 -2.6738 2.37103   5
  -6   4   8 -1.5750 1.64910   4
  -6   4   8 0.96497 1.68036   6
  -6  -4   8 3.35307 2.17377   6
  -6   4  -8 0.94155 1.22781   5
  -6  -4   8 4.54228 2.49196   5
  -6   4  -8 -4.2720 1.82544   4
   6  -4  -8 -0.9295 2.03484   3
  -6   4  -8 0.01243 0.91425   5
  -6  -4   8 -0.9438 1.48564   4
  -6   4  -8 0.69168 1.47773   6
  -6   4  -8 -0.2679 1.67948   3
   7  -4   8 18.6266 2.34285   3
   7   4  -8 15.7506 3.99085   3
  -7   4   8 8.72453 3.53867   5
  -7   4   8 15.1554 3.22131   4
  -7   4   8 10.1486 2.61352   6
  -7  -4  -8 16.6705 2.64702   5
   7   4  -8 7.89695 3.58306   5
  -7  -4  -8 14.1770 2.97526   6
  -7   4  -8 14.4537 2.68742   6
  -7  -4   8 14.6834 3.24657   6
  -7   4  -8 19.5097 2.19757   5
  -7   4  -8 14.2090 2.29057   5
  -7  -4   8 18.7458 3.18278   4
  -7   4  -8 11.2597 3.40459   4
   7   4   8 12.1971 3.37854   3
   7  -4  -8 16.2819 3.98961   3
   0  -5  -8 134.338 5.20661   5
   0   5  -8 132.499 5.30825   3
   0  -5   8 139.474 4.09143   6
   0   5   8 132.796 5.63109   3
   0   5  -8 135.401 5.03136   5
   0   5   8 136.205 5.41534   4
   0  -5  -8 135.472 5.70042   3
   0   5   8 132.354 5.31049   5
   0   5  -8 133.585 4.35958   4
   0  -5   8 133.870 4.51064   4
  -1   5   8 17.5107 2.18633   3
  -1  -5  -8 22.0421 2.31917   3
   1   5  -8 18.7239 2.15324   5
   1  -5   8 21.2817 1.85343   4
   1  -5   8 18.9978 2.21816   5
  -1  -5  -8 17.0420 2.26169   4
   1   5  -8 16.6823 2.27186   3
  -1   5   8 24.7483 2.27478   5
   1   5  -8 19.2394 2.05525   6
  -1  -5  -8 19.9587 2.06614   5
  -1   5   8 20.4081 2.09064   4
  -1   5   8 19.2497 1.94345   6
   1  -5  -8 19.4696 2.44396   6
  -1   5  -8 20.1651 1.73617   4
   1   5   8 19.8410 2.04396   5
  -1  -5   8 19.0414 1.54163   4
   1  -5  -8 19.8309 2.47063   4
  -1   5  -8 19.4798 2.07697   3
   1  -5  -8 16.9286 2.32042   3
  -1  -5   8 19.3369 1.73196   6
  -1   5  -8 18.8975 1.79426   5
   1   5   8 18.5165 2.52542   3
  -1  -5   8 18.6083 1.68041   6
  -2   5   8 76.5891 4.13818   4
  -2   5   8 70.7435 4.20876   3
  -2   5   8 77.3328 4.12443   5
  -2  -5  -8 80.7422 4.38169   3
   2  -5   8 73.7183 3.64639   4
  -2  -5  -8 73.0635 4.17066   4
   2   5  -8 68.1124 3.85790   6
  -2  -5  -8 74.8109 3.91905   5
  -2   5   8 77.0423 3.82540   6
   2   5  -8 72.5950 4.15108   5
   2   5  -8 76.5751 4.35670   3
  -2  -5   8 81.1115 3.29584   4
   2  -5  -8 74.9674 4.45007   3
   2   5   8 69.7368 4.02490   3
   2   5   8 79.3139 3.93921   5
   2  -5  -8 78.2428 3.90048   6
  -2  -5   8 75.3048 4.15147   5
   2  -5  -8 77.3817 4.32230   4
  -2   5  -8 79.7613 3.52807   3
  -2   5  -8 78.7884 3.31982   5
  -2   5  -8 78.0325 3.72348   4
  -2   5  -8 77.2589 3.15007   6
  -2  -5   8 76.2651 3.69448   6
  -3   5   8 9.66630 2.03218   4
   3  -5   8 8.13848 1.70826   4
   3   5  -8 9.21880 2.08415   5
  -3  -5  -8 8.50668 1.76951   5
  -3   5   8 9.42241 1.86575   6
  -3   5   8 8.29516 1.81288   5
  -3   5  -8 10.7374 1.40910   5
   3  -5  -8 7.72159 1.84925   6
  -3  -5   8 12.7197 2.16826   6
   3   5   8 8.33937 1.88015   5
   3  -5  -8 7.17264 1.97097   3
  -3   5  -8 8.47709 1.42611   3
  -3   5  -8 10.0573 1.86679   4
  -4   5   8 39.0154 3.66697   3
  -4   5   8 37.9048 3.47689   4
  -4  -5  -8 35.2992 3.04058   5
  -4   5   8 33.8577 3.20630   6
   4  -5   8 37.8103 2.35110   3
   4   5  -8 39.2061 3.70658   5
  -4   5   8 38.3233 3.26918   5
   4   5   8 39.2336 3.22790   5
  -4   5  -8 33.2437 2.53738   3
  -4  -5   8 34.1369 3.19211   6
  -4   5  -8 36.9676 3.33252   4
  -4   5  -8 39.8882 2.42131   5
   4  -5  -8 38.1380 3.91757   3
  -4  -5   8 28.8445 3.48451   5
  -4   5  -8 37.1245 2.44713   6
  -4  -5   8 37.4146 2.76841   4
   5   5  -8 1.96807 2.05502   5
  -5   5   8 1.12747 1.50826   4
  -5   5   8 2.98598 2.03693   3
  -5  -5  -8 2.15635 1.82929   5
  -5  -5  -8 4.22842 1.65646   6
  -5   5   8 1.17572 1.57703   6
   5   5  -8 -0.9144 1.90097   3
   5  -5   8 2.00172 1.00137   3
  -5   5   8 -1.3609 1.93058   5
  -5   5  -8 0.88923 1.28105   5
  -5   5  -8 0.16576 1.15457   6
  -5   5  -8 1.49915 0.91803   5
   5  -5  -8 2.10571 1.98278   3
   5   5   8 0.10326 1.83053   5
  -5  -5   8 -1.8389 1.66867   6
  -6   5   8 12.9929 2.89573   6
   6   5  -8 17.1890 3.67205   3
  -6  -5  -8 20.8471 2.92235   5
  -6  -5  -8 13.9615 3.03015   6
   6  -5   8 14.4523 2.02617   3
  -6   5   8 11.6727 3.10222   5
  -6   5   8 13.3731 2.64433   4
   6   5  -8 20.1218 3.72453   5
  -6   5  -8 13.0925 3.06021   4
  -6   5  -8 17.0255 1.89413   5
  -6   5  -8 12.3127 2.16039   6
   6   5   8 18.4276 3.02684   5
   6  -5  -8 14.8963 3.35154   3
  -6  -5   8 20.3698 3.13349   4
  -6  -5   8 15.2937 3.09306   6
  -6   5  -8 19.5833 2.29761   5
  -7  -5  -8 5.28637 2.65161   6
   7   5  -8 3.33468 3.01719   5
  -7   5   8 -2.4603 2.09125   4
  -7   5   8 4.39443 2.38060   6
  -7  -5  -8 5.28450 2.63764   5
   7   5  -8 -0.0390 3.03909   3
  -7   5  -8 0.01366 2.24304   5
  -7  -5   8 -0.4173 1.95763   4
  -7   5  -8 0.76219 2.80026   4
  -7  -5   8 1.72608 2.35915   6
   7  -5  -8 3.91600 2.91306   3
   7   5   8 -0.8947 4.02590   5
  -7   5  -8 0.28812 1.21569   5
   0  -6   8 1.77571 0.88556   6
   0  -6  -8 -0.4787 0.94048   5
   0  -6  -8 1.19971 1.28271   3
   0   6  -8 -0.6150 0.94843   5
   0   6   8 0.04159 0.77689   4
   0  -6   8 0.43329 0.78311   4
   0   6   8 -1.1199 1.12405   3
   0   6  -8 0.90472 0.75358   4
   0  -6   8 1.80983 0.90975   6
   0   6   8 -0.3404 0.84071   5
  -1   6   8 59.6285 3.48989   6
  -1  -6  -8 70.2111 4.06715   5
  -1   6   8 61.4785 3.88027   4
  -1   6   8 61.6936 3.86546   5
   1   6  -8 68.3062 3.97037   5
   1  -6   8 68.9777 3.56143   4
  -1   6   8 65.2528 4.12488   3
  -1  -6  -8 71.8496 4.41813   3
   1   6  -8 65.1190 4.26899   3
  -1  -6   8 60.3667 3.11359   6
  -1  -6   8 65.0794 3.30552   6
   1  -6  -8 68.3356 4.47169   3
   1   6   8 67.0871 3.93644   5
  -1  -6   8 63.9090 3.17913   4
  -1  -6   8 68.1744 4.50331   5
  -1   6  -8 66.9007 3.79626   3
  -1   6  -8 68.9127 3.40028   4
  -1   6  -8 68.6124 3.56553   5
  -2   6   8 0.94205 1.29772   3
   2   6  -8 -0.6172 1.38609   3
  -2  -6  -8 -0.7263 1.06278   5
   2  -6   8 -1.3753 0.94947   4
  -2  -6  -8 -0.6409 1.26427   3
   2   6  -8 -1.3230 1.19536   5
  -2   6   8 0.89711 1.09505   6
  -2   6   8 0.73831 1.12721   5
  -2   6   8 0.09587 0.98223   4
  -2   6  -8 0.79314 0.77498   6
   2  -6  -8 -0.1386 1.10756   3
  -2  -6   8 0.37773 0.87368   4
  -2   6  -8 0.85422 0.88871   5
  -2  -6   8 -0.5459 1.04345   6
  -2   6  -8 0.28802 1.01856   3
   2   6   8 -0.4588 0.95053   5
  -2   6  -8 2.93038 1.17429   4
  -3  -6  -8 115.034 6.37624   5
   3  -6   8 121.026 5.49129   4
   3   6  -8 114.657 6.19450   3
  -3   6   8 109.504 6.14616   3
  -3   6   8 120.079 5.84791   4
  -3   6   8 119.773 5.41607   6
   3   6  -8 118.618 6.03020   5
  -3   6   8 119.393 5.70741   5
  -3   6  -8 109.894 4.57915   5
  -3   6  -8 117.762 4.57680   6
  -3   6  -8 113.210 5.44337   4
  -3  -6   8 119.583 4.86236   4
   3  -6  -8 123.541 6.40158   3
   3   6   8 117.085 5.54240   5
  -3   6  -8 118.608 4.93791   3
  -3  -6   8 120.217 5.47864   6
  -4   6   8 2.54388 1.45655   5
  -4   6   8 -1.0250 1.34274   4
   4   6  -8 4.45237 1.95490   5
  -4   6   8 0.17015 1.33953   6
  -4  -6  -8 3.02111 1.95363   5
  -4  -6   8 -1.4782 1.18747   4
   4   6   8 3.53931 1.68218   5
  -4   6  -8 -1.0455 1.04905   3
  -4   6  -8 -0.9701 1.45439   4
  -4   6  -8 -0.7338 1.02454   6
   4  -6  -8 -0.6425 1.73672   3
  -4   6  -8 -0.0269 0.95905   5
  -4  -6   8 -1.3973 1.62205   6
  -5   6   8 23.5497 3.09115   6
   5   6  -8 22.1355 3.74772   5
  -5  -6  -8 22.9082 3.09497   6
   5  -6   8 21.4170 2.25297   3
  -5   6   8 23.5949 3.36616   4
  -5   6   8 24.5933 3.62805   5
  -5  -6  -8 18.7299 2.96781   5
  -5  -6   8 23.5109 3.23524   6
  -5   6  -8 23.2733 3.46130   4
  -5   6  -8 20.9744 2.38090   6
  -5   6  -8 21.0712 2.20028   5
  -5   6  -8 22.4822 2.83807   3
   5   6   8 26.3860 3.58392   5
   6   6  -8 -4.4822 2.65010   5
  -6   6   8 0.58197 1.88110   4
  -6   6   8 -0.4540 1.62089   5
   6  -6   8 2.15737 1.41910   3
  -6   6   8 -1.7452 1.81759   6
  -6   6   8 -5.7297 3.43286   5
   6   6  -8 -0.7247 2.98093   3
  -6  -6  -8 -0.0835 2.04091   6
  -6  -6  -8 0.29562 2.53993   5
  -6   6  -8 2.48625 1.88792   3
  -6  -6   8 -1.0758 1.99938   6
  -6   6  -8 -0.5379 2.23570   4
  -6   6  -8 1.29547 1.11198   5
  -6   6  -8 1.84072 1.76403   6
   6   6   8 -2.5378 2.64762   5
   6  -6  -8 1.90493 2.44824   3
  -7  -6  -8 21.6512 4.33688   6
   7   6  -8 26.3657 4.83591   3
  -7   6   8 19.7772 4.46028   4
   7   6  -8 23.0999 5.49296   5
  -7   6  -8 15.9671 2.84692   6
  -7  -6   8 23.3214 3.77876   4
  -7   6  -8 19.9706 4.19912   4
   0   7  -8 169.572 6.00721   4
   0   7  -8 166.819 7.13700   3
   0   7  -8 170.873 6.90139   5
   0   7   8 170.758 7.15833   5
   0   7   8 179.552 7.14668   4
   0  -7   8 174.289 6.38693   4
   0  -7  -8 178.567 7.85363   3
   0  -7   8 179.273 5.54857   6
   0  -7  -8 177.305 7.13172   5
  -1   7   8 15.1714 2.46448   5
   1   7  -8 17.6748 2.60798   5
   1   7  -8 14.4695 2.71532   3
   1  -7   8 12.9576 2.52917   4
  -1  -7  -8 10.5229 2.19239   5
   1  -7   8 15.0255 1.31547   6
  -1   7   8 13.9922 2.37669   4
  -1  -7  -8 10.9465 2.32572   3
  -1   7  -8 14.2337 2.19298   5
  -1  -7   8 12.9069 1.78697   4
  -1  -7   8 13.7049 1.99414   6
  -1   7  -8 13.0258 2.00629   4
   1  -7  -8 18.6211 2.67206   3
   1   7   8 14.7169 2.36331   5
   2   7  -8 29.0850 3.32935   5
   2  -7   8 30.6416 3.07834   4
  -2   7   8 31.1064 3.24849   6
  -2   7   8 24.6315 2.96674   5
  -2  -7  -8 32.3519 3.38797   3
  -2  -7  -8 27.8501 3.19474   5
  -2   7   8 27.9498 3.36514   4
  -2   7  -8 30.5245 2.83480   3
  -2  -7   8 27.1617 2.93809   6
  -2   7  -8 26.8267 2.73846   4
   2  -7  -8 30.7824 3.39403   3
  -2   7  -8 31.5838 3.03210   5
  -2  -7   8 27.1353 2.71766   4
   2   7   8 28.6349 3.07108   5
  -3  -7  -8 5.62637 1.94298   5
   3   7  -8 8.01017 2.58365   5
   3  -7   8 6.80660 1.58040   3
  -3   7   8 5.74124 1.79405   6
  -3   7   8 6.29982 2.09206   4
  -3   7   8 6.57801 1.91145   5
  -3  -7   8 4.97538 1.74014   4
  -3  -7   8 6.54861 2.04033   6
  -3   7  -8 5.93867 1.60617   6
   3  -7  -8 6.03915 1.94103   3
  -3   7  -8 7.56991 1.64515   5
  -3   7  -8 6.57787 1.88548   4
  -3   7  -8 4.98361 1.55009   3
   3   7   8 9.62465 2.12584   5
  -4   7   8 41.9283 4.07981   4
  -4  -7  -8 39.4314 3.80945   5
  -4   7   8 40.7041 3.79789   6
   4   7  -8 46.3475 4.70604   5
   4   7   8 43.5494 4.04301   5
  -4   7  -8 44.0984 3.13611   5
  -4   7  -8 41.5131 3.27419   3
  -4  -7   8 41.5580 3.92111   6
  -4   7  -8 43.7079 3.16324   6
   4  -7  -8 45.3299 4.40209   3
  -4   7  -8 40.0128 4.38476   4
  -5   7   8 1.29237 1.68738   6
  -5   7   8 -0.0635 1.61739   5
  -5   7   8 1.12067 1.40253   4
  -5  -7  -8 3.21994 2.48636   5
  -5  -7  -8 -1.9291 1.73912   6
  -5   7  -8 0.75596 1.16721   5
   5  -7  -8 1.98675 2.49854   3
  -5   7  -8 0.19438 1.85472   4
  -5  -7   8 0.67981 1.98854   6
  -5   7  -8 1.77255 1.72194   3
   5   7   8 2.83514 2.24066   5
   6   7  -8 39.8990 5.51585   5
   6   7  -8 49.1696 5.62202   3
  -6  -7  -8 45.1158 4.54833   6
  -6   7   8 44.1544 5.36509   4
  -6   7  -8 50.5587 3.34061   5
  -6   7  -8 42.3824 3.99153   5
  -6   7  -8 43.7188 4.92522   4
  -6  -7   8 50.1426 4.78771   6
   6  -7  -8 40.8359 5.64930   3
  -6   7  -8 46.1573 3.74454   6
   6   7   8 43.3909 6.05159   5
   0  -8   8 86.3003 3.98067   6
   0  -8   8 84.7064 4.75217   4
   0   8   8 80.7985 5.23846   5
   0   8  -8 87.2630 5.15469   5
   0  -8  -8 80.7488 5.66556   3
   0   8  -8 86.4559 4.43164   4
   0   8  -8 78.8452 5.50530   3
   0   8   8 87.2002 5.41187   4
   0  -8   8 74.5089 3.78687   6
  -1   8   8 1.92511 1.48905   5
  -1  -8  -8 -0.3934 1.71429   5
  -1   8   8 1.69684 1.43232   4
   1   8  -8 2.98800 2.00521   3
   1  -8   8 1.52875 1.01230   6
   1   8  -8 1.73358 1.59157   5
   1  -8  -8 1.53610 1.71188   3
  -1   8  -8 -0.0871 1.70949   3
  -1  -8   8 1.35915 1.41591   4
   1   8   8 0.17181 1.71291   5
  -1  -8   8 -0.2675 1.83937   6
  -1  -8   8 0.17038 1.37359   6
  -1   8  -8 1.17503 1.16604   4
  -1   8  -8 0.76756 1.31805   5
   2   8  -8 74.5932 5.17316   5
  -2   8   8 72.2549 4.51407   6
  -2  -8  -8 64.9008 5.66658   5
   2   8  -8 65.9086 5.59831   3
  -2  -8  -8 66.7074 5.24714   3
  -2   8   8 67.7856 4.93509   4
  -2   8   8 74.2493 5.03581   5
   2  -8  -8 67.0746 5.29952   3
  -2  -8   8 58.9021 4.01728   4
  -2   8  -8 66.3031 4.55026   3
  -2   8  -8 74.1583 4.39974   4
  -2   8  -8 67.3443 4.24429   5
  -2  -8   8 74.5013 4.47009   6
   2   8   8 71.9692 5.16167   5
  -3   8   8 34.2750 3.64357   4
  -3  -8  -8 28.6019 3.98573   5
   3   8  -8 30.6276 4.07207   5
  -3   8   8 37.8544 3.57663   6
   3   8   8 34.3078 3.74185   5
  -3   8  -8 39.4947 3.46966   4
   3  -8  -8 32.8296 3.93435   3
  -3  -8   8 33.0574 3.51185   6
  -3   8  -8 32.8574 3.01291   5
  -3   8  -8 31.0946 3.34969   3
   4   8  -8 57.1789 5.18077   5
  -4   8   8 49.6275 4.60452   4
  -4   8   8 46.5459 4.11530   6
   4  -8   8 42.3581 3.68653   3
  -4  -8  -8 46.9059 4.91552   5
  -4   8   8 48.5723 4.34107   5
  -4  -8  -8 51.2411 4.47677   6
   4   8   8 47.1270 4.75794   5
  -4  -8   8 48.9847 4.39447   6
  -4   8  -8 50.7160 3.62504   5
  -4   8  -8 53.7129 3.72073   6
  -4   8  -8 48.6917 4.26172   4
   4  -8  -8 44.3879 4.59295   3
  -4   8  -8 48.8191 4.06155   3
  -5   8   8 8.99180 2.46545   4
  -5   8   8 1.77472 2.03229   6
   5   8  -8 1.67978 3.19489   5
  -5   8   8 3.24061 1.96258   5
  -5  -8  -8 4.15498 2.46328   6
  -5   8  -8 0.01085 2.18842   4
  -5   8  -8 4.68847 1.45290   5
  -5  -8   8 3.87536 2.22051   6
  -5   8  -8 3.65398 1.80437   6
   0   9  -8 34.4986 3.61395   5
   0   9  -8 30.5064 3.03623   4
   0  -9   8 34.7465 2.72534   6
   0   9   8 31.5641 3.73854   5
   0   9   8 38.0527 3.81226   4
   0  -9  -8 33.2509 3.96517   3
   1   9  -8 33.3899 3.79550   5
  -1  -9  -8 42.8564 4.43690   3
   1  -9   8 29.3463 2.43896   6
   1   9  -8 27.1562 4.36060   3
  -1   9   8 36.7384 3.73286   4
  -1   9   8 40.3616 4.10756   5
  -1   9  -8 35.4735 3.91435   3
   1   9   8 30.8218 3.63822   5
   1  -9  -8 33.8892 4.04118   3
  -1   9  -8 38.0018 3.59954   5
  -1   9  -8 34.5008 3.13444   4
  -1  -9   8 33.3131 2.96893   6
  -2   9   8 -1.2210 1.53823   5
  -2   9   8 -0.5499 1.50438   4
   2   9  -8 4.25736 2.08682   5
   2   9   8 5.16854 2.28280   5
  -2   9  -8 2.00401 1.51007   5
   2  -9  -8 -0.0221 1.79636   3
  -2   9  -8 2.02934 2.03281   3
  -3   9   8 34.6866 3.59602   6
  -3   9   8 33.4272 3.75919   4
  -3   9   8 32.9252 4.10775   5
   3   9  -8 37.2641 4.56216   5
  -3   9  -8 40.9392 3.36578   5
   3  -9  -8 38.0522 4.39061   3
   3   9   8 35.4860 4.19588   5
  -3   9  -8 32.4514 3.47218   4
  -3   9  -8 34.0400 3.74653   3
  -3  -9   8 34.8482 3.59031   6
  -4   9   8 0.86455 1.53951   5
   4  -9  -8 2.76055 2.26946   3
  -4   9  -8 -0.0254 1.48901   6
   4   9   8 0.10707 2.29968   5
  -4   9  -8 0.41710 1.52611   4
  -4  -9   8 -1.6470 1.58853   6
   0  10   8 117.812 6.52925   5
   0 -10  -8 116.387 7.05227   3
   0  10   8 120.708 6.44670   4
   0 -10   8 117.436 5.17877   6
   0  10  -8 111.602 6.18449   5
  -1 -10  -8 37.7919 4.53882   3
  -1  10   8 40.0078 3.89951   4
  -1  10   8 35.5885 4.06038   5
   1  10  -8 36.7739 3.98370   5
   1 -10  -8 36.7764 4.19505   3
  -1 -10   8 38.1330 3.51330   6
  -1  10  -8 42.2142 3.86305   5
  -1  10  -8 36.8415 3.26539   4
   2  10  -8 91.5311 6.26032   5
  -2  10   8 88.1714 5.65965   5
  -2  10  -8 86.1683 4.91542   4
   2  10   8 85.9920 5.78215   5
   2 -10  -8 85.1411 6.03719   3
  -2 -10   8 92.6040 5.27822   6
   0   0   9 0.85764 0.58933   3
   0   0  -9 0.89558 0.40221   6
   0   0  -9 0.29691 0.27137   4
   0   0   9 -0.1297 0.46399   5
   0   0  -9 0.07864 0.45368   3
   1   0  -9 0.93565 0.79071   3
  -1   0  -9 0.32892 0.31005   3
  -1   0   9 -0.9554 0.57660   3
  -1   0   9 0.15151 0.31901   4
  -1   0   9 1.39107 0.59338   5
  -1   0   9 0.12465 0.44914   6
   1   0   9 -0.4226 0.28250   5
   1   0  -9 -0.1323 0.31404   4
   1   0   9 0.10456 0.35888   3
   2   0  -9 -0.1365 0.77296   3
  -2   0   9 -0.3759 0.40621   4
   2   0  -9 0.33625 0.74277   5
  -2   0   9 0.05412 0.72766   5
   2   0  -9 -0.2768 0.78942   6
   2   0  -9 0.48597 0.53249   4
  -2   0   9 0.46640 0.63048   6
  -2   0   9 -1.1447 0.64572   3
   3   0  -9 1.10322 0.90440   6
  -3   0   9 0.22742 0.95273   5
  -3   0  -9 0.19917 0.35003   5
   3   0  -9 -0.0665 1.09029   5
   3   0  -9 -0.0907 0.77007   4
   3   0  -9 -1.1161 1.05707   3
  -3   0   9 0.55970 0.64375   4
  -3   0   9 0.55590 1.01023   3
  -3   0   9 0.79723 0.85656   6
  -4   0   9 0.37494 1.56581   3
  -4   0  -9 0.44030 0.52661   5
   4   0   9 0.10546 0.61784   3
  -4   0   9 -0.3109 1.06200   5
   4   0  -9 -0.8891 1.18827   5
  -4   0   9 0.08681 0.93068   6
   4   0  -9 0.74652 0.94118   6
  -4   0   9 0.65706 0.85884   4
   4   0  -9 0.19040 1.30989   3
   4   0   9 -0.6435 0.40119   3
  -4   0  -9 -0.1088 1.19469   4
  -5   0   9 0.04375 1.08686   4
  -5   0   9 3.49085 1.59314   6
   5   0  -9 2.13544 1.56520   5
   5   0  -9 2.31113 2.06584   3
  -5   0   9 0.21243 1.44238   5
   5   0   9 2.87389 1.11494   3
  -5   0  -9 1.80343 1.63692   4
  -6   0  -9 0.08611 0.95388   5
  -6   0   9 -1.0114 1.43406   4
  -6   0   9 -3.0863 1.66601   5
   6   0  -9 1.81108 2.47085   3
   6   0   9 -0.9763 1.19784   3
  -6   0  -9 3.84059 2.39357   4
  -7   0  -9 1.92592 2.54212   4
   7   0   9 6.02824 1.80310   3
  -7   0  -9 1.22859 1.95613   6
  -7   0  -9 -1.2533 1.38961   5
  -7   0   9 -0.4738 2.14551   6
  -7   0   9 2.27513 1.94511   4
   7   0  -9 -0.0714 2.76065   3
  -8   0   9 1.79562 2.20732   4
  -8   0  -9 -1.4291 1.87098   5
  -8   0   9 6.73692 2.53833   6
  -8   0  -9 3.27786 3.21973   4
   0   1  -9 8.31150 1.04657   5
   0   1  -9 6.88403 0.96884   3
   0   1  -9 5.55078 0.36844   4
   0   1  -9 7.86357 0.77138   6
   0   1   9 6.61658 0.80932   4
   0  -1  -9 7.79749 1.06399   3
   0   1   9 6.73861 1.00822   3
   0  -1   9 8.40598 0.91030   5
   0  -1  -9 6.21637 0.80300   6
   0  -1  -9 6.49406 0.80589   4
  -1  -1  -9 87.6438 2.95811   3
  -1   1   9 89.4225 3.01154   6
   1   1  -9 90.6812 3.39580   5
   1   1  -9 80.0940 3.40520   3
  -1  -1  -9 84.4342 3.05601   4
  -1   1   9 88.0248 3.57730   3
  -1   1   9 89.2098 3.41273   5
  -1   1   9 81.8092 2.90522   4
  -1  -1   9 84.4090 3.27722   5
  -1  -1   9 87.9457 2.79988   6
   1   1   9 86.4784 2.72171   5
   1   1   9 88.6538 2.87226   3
   1  -1  -9 78.9883 2.92871   4
  -1   1  -9 93.5154 2.85243   4
  -1   1  -9 91.5906 2.38481   3
   1  -1  -9 89.1465 3.57318   3
   1  -1  -9 83.7205 3.22845   6
   2   1  -9 20.0240 1.94689   5
   2   1  -9 20.6756 1.82695   6
  -2  -1  -9 19.1925 1.17862   5
  -2   1   9 21.5053 1.94491   5
  -2   1   9 24.7841 2.24598   3
  -2  -1  -9 22.4765 1.38208   3
  -2   1   9 19.6895 1.64813   6
   2   1  -9 17.9521 2.25662   3
  -2   1   9 20.7321 1.57907   4
  -2  -1   9 25.0414 2.13996   5
   2   1   9 19.2706 1.21456   3
  -2  -1   9 19.5739 1.20445   4
   2   1   9 23.1907 1.24795   5
  -2  -1   9 22.9570 1.64483   6
   2  -1  -9 20.6359 1.84055   6
  -2   1  -9 23.0407 1.79203   4
   3   1  -9 46.0135 2.85616   6
  -3   1   9 45.9328 3.10446   5
  -3   1   9 48.5885 2.79988   6
  -3   1   9 53.8895 2.80310   4
  -3   1   9 53.3338 3.42039   3
   3   1  -9 49.7445 3.26233   5
  -3  -1  -9 55.3700 2.12561   5
  -3   1  -9 52.6772 3.07767   4
  -3  -1   9 52.7489 2.89646   6
   3  -1  -9 47.0785 2.73512   4
  -3  -1   9 52.2345 2.48952   4
   3  -1  -9 47.8158 2.84702   6
  -3  -1   9 56.8495 3.26895   5
   3   1   9 52.3379 2.13770   5
   3   1   9 50.2475 2.09940   3
   4   1  -9 6.05065 1.79135   3
  -4   1   9 4.97629 1.78155   3
  -4  -1  -9 2.88172 0.89060   5
   4   1  -9 1.99271 1.64817   5
  -4   1   9 3.47421 1.36702   5
  -4   1   9 1.77845 1.10729   6
  -4   1   9 3.80965 1.28164   4
   4   1  -9 4.50428 1.33465   6
   4  -1  -9 6.95619 1.94145   3
   4   1   9 3.80018 1.04859   5
   4   1   9 3.39334 1.08531   3
  -4  -1   9 0.89019 1.37478   5
  -4  -1   9 4.87843 1.42778   6
  -4   1  -9 4.45068 1.53674   4
   4  -1  -9 4.81962 1.38833   4
   4  -1  -9 1.62919 1.16452   6
   4   1   9 2.52446 0.80523   3
  -4  -1   9 5.12616 1.32799   4
  -4   1  -9 3.46841 0.65688   5
  -5  -1  -9 22.1254 1.88799   5
   5   1  -9 27.8268 3.52996   3
  -5   1   9 22.0424 2.73998   6
  -5   1   9 23.8905 2.90357   5
  -5   1   9 23.1568 2.79137   4
  -5   1   9 21.9520 3.82379   3
   5  -1   9 26.9803 1.59177   3
   5   1  -9 21.2685 3.09905   5
   5   1   9 23.7361 1.79762   3
  -5   1  -9 23.7029 1.65145   5
  -5   1  -9 20.2530 1.73446   6
  -5   1  -9 22.4547 3.11014   4
   5   1   9 23.0318 2.16217   5
  -5  -1   9 22.9123 2.66619   6
   5  -1  -9 22.3112 2.88576   4
  -5  -1   9 23.7744 2.60301   4
   5   1   9 25.6510 2.14241   3
  -5  -1   9 25.5684 2.87505   5
   5  -1  -9 27.5264 3.47232   3
  -6   1   9 0.95229 1.47765   4
   6   1  -9 6.93344 2.73446   5
  -6  -1  -9 2.75424 1.11536   5
  -6  -1  -9 3.84518 1.45971   6
   6   1  -9 -1.0132 2.09844   3
  -6   1   9 3.25864 1.94800   5
   6  -1   9 0.43823 1.08560   3
   6   1   9 2.04300 1.88188   3
  -6   1  -9 1.79085 1.41432   6
  -6   1  -9 0.67361 1.80756   4
  -6  -1   9 1.84908 1.56387   4
   6   1   9 1.17150 1.99140   5
   6  -1  -9 -3.3972 1.94005   3
  -6  -1   9 -0.5185 2.02560   5
  -6   1  -9 0.12285 0.98506   5
  -7   1   9 22.7130 3.54920   4
  -7   1   9 14.2568 4.21260   5
   7   1  -9 31.0753 4.51440   3
  -7  -1  -9 27.3673 2.64886   5
  -7  -1  -9 22.8760 4.04274   4
  -7   1   9 27.8457 3.62761   6
   7   1  -9 16.9469 3.68205   5
  -7  -1  -9 25.0634 3.21897   6
   7  -1   9 25.3251 2.67309   3
  -7   1  -9 19.8279 2.24149   5
  -7   1  -9 26.7637 4.24639   4
  -7  -1   9 29.1887 4.19632   4
   7  -1  -9 20.2618 3.91786   3
  -7  -1   9 32.5158 3.72815   6
  -7   1  -9 27.5347 2.93541   6
  -7  -1   9 27.0981 4.04939   5
  -8  -1  -9 11.3676 3.62814   4
   8   1  -9 13.2496 4.72220   3
  -8   1   9 8.00999 2.78394   6
  -8  -1  -9 6.95887 1.91748   5
  -8  -1  -9 13.5064 2.99003   6
  -8   1   9 5.84936 2.93511   4
  -8   1  -9 9.10555 3.51323   4
  -8  -1   9 4.25911 2.87988   6
  -8  -1   9 11.1522 2.95491   4
   0  -2  -9 417.408 9.67811   6
   0  -2  -9 422.292 10.0370   4
   0   2  -9 415.521 9.53652   5
   0   2  -9 421.561 9.22636   6
   0   2   9 411.498 10.1514   3
   0   2   9 426.813 9.89413   5
   0  -2   9 417.928 9.40428   5
   0   2   9 426.120 9.89481   4
   0  -2  -9 410.084 10.2290   3
   1   2  -9 24.8372 1.81644   5
   1   2  -9 25.1365 1.95668   3
  -1  -2  -9 25.4640 1.77522   4
  -1  -2  -9 26.2230 1.60544   5
   1   2  -9 25.4646 1.72462   6
  -1   2   9 27.6180 1.69338   6
  -1   2   9 25.6834 1.69519   4
   1  -2   9 26.5751 1.10070   5
  -1   2   9 27.2258 2.00356   3
  -1  -2  -9 26.0378 1.74706   3
   1  -2  -9 27.3583 2.05420   3
   1  -2  -9 27.9605 1.85953   4
   1  -2  -9 28.9431 1.83138   6
  -1   2  -9 25.3971 1.23391   5
  -1  -2   9 26.5425 1.46718   6
   1   2   9 24.8478 1.64099   3
  -1   2  -9 26.6907 1.39943   4
  -1  -2   9 27.3792 1.81293   5
  -1   2  -9 27.5482 1.30459   3
   2   2  -9 229.064 7.33432   3
  -2   2   9 222.298 6.43672   4
   2   2  -9 221.925 6.82220   5
  -2   2   9 216.771 6.78644   5
   2   2  -9 217.094 6.50812   6
  -2   2   9 226.406 6.95056   6
  -2   2   9 217.536 7.07282   3
  -2  -2  -9 222.669 6.23966   3
   2  -2  -9 226.179 7.29988   3
   2  -2  -9 216.600 6.45767   6
  -2  -2   9 216.658 6.21362   6
  -2   2  -9 226.315 6.19476   4
   2  -2  -9 217.834 6.55405   4
  -2  -2   9 216.030 6.69268   5
  -2  -2   9 217.406 5.29035   4
   2   2   9 209.674 6.01604   3
   2   2   9 219.267 5.81582   5
  -3   2   9 89.5916 4.59778   3
  -3   2   9 98.1198 4.06702   6
   3   2  -9 96.2182 4.75712   3
  -3   2   9 96.6204 4.46687   5
  -3  -2  -9 91.6158 3.41844   5
  -3   2   9 101.594 4.70963   4
   3   2  -9 88.7532 4.70601   5
   3   2  -9 94.5624 4.19279   6
  -3  -2   9 97.2277 4.38086   5
   3  -2  -9 94.3050 4.15763   4
   3  -2  -9 100.431 4.74917   3
  -3  -2   9 97.4731 4.11290   6
   3   2   9 99.0487 3.50442   5
   3  -2  -9 92.9305 4.10306   6
   3   2   9 90.1540 3.51123   3
  -3  -2   9 96.8391 3.51009   4
  -3   2  -9 96.8412 4.32053   4
  -4  -2  -9 113.401 4.17139   5
   4   2  -9 112.897 5.51444   5
  -4   2   9 113.987 5.63943   3
  -4   2   9 114.364 4.96618   6
  -4   2   9 121.466 5.10149   4
   4   2  -9 124.565 5.96156   3
  -4   2   9 117.322 5.45980   5
   4   2  -9 113.713 5.03756   6
   4  -2  -9 117.450 5.14746   4
   4  -2  -9 125.124 5.74949   3
   4  -2  -9 109.178 4.85983   6
  -4  -2   9 121.042 5.13966   6
  -4  -2   9 117.547 4.60623   4
   4   2   9 119.131 4.27118   5
  -4   2  -9 115.911 3.27946   5
  -4  -2   9 116.229 5.33911   5
  -4   2  -9 119.431 5.28852   4
  -5   2   9 0.63505 1.95269   3
   5  -2   9 0.14327 0.58673   3
   5   2  -9 -0.2397 1.69042   5
  -5  -2  -9 0.72381 0.90069   5
  -5   2   9 1.28174 1.38933   6
   5   2  -9 6.14849 2.43150   3
  -5   2   9 1.17154 1.33523   4
  -5   2   9 0.44218 1.54973   5
  -5   2  -9 1.28767 0.92271   6
  -5  -2   9 1.18947 1.50544   6
  -5   2  -9 0.69625 0.79991   5
   5   2   9 1.10312 1.09956   5
  -5  -2   9 2.89500 1.55557   5
   5  -2  -9 2.29715 1.87670   3
  -5  -2   9 2.14099 1.39395   4
  -5   2  -9 3.69628 1.81097   4
  -6   2   9 46.9571 4.37452   5
   6   2  -9 47.6110 5.05609   3
  -6  -2  -9 44.6370 3.15106   5
   6   2  -9 52.2674 4.65293   5
  -6  -2  -9 44.8223 3.47317   6
   6  -2   9 49.6337 2.45304   3
  -6   2   9 52.0958 4.15523   4
  -6   2   9 51.8597 4.05803   6
  -6  -2   9 53.7088 3.98003   4
   6  -2  -9 54.8635 4.83394   3
  -6   2  -9 39.8669 2.83024   6
   6   2   9 52.9342 3.66828   5
  -6  -2   9 47.8140 4.13089   6
  -6   2  -9 48.1529 2.63764   5
  -6  -2   9 45.7953 5.81548   5
  -7   2   9 8.02887 2.34012   6
   7   2  -9 9.16496 3.53952   3
  -7  -2  -9 6.44708 2.18308   6
  -7   2   9 1.77714 2.97354   5
  -7   2   9 11.4071 2.69989   4
  -7  -2  -9 9.00592 3.22325   4
   7   2  -9 1.84984 2.84596   5
  -7  -2  -9 5.54023 1.82505   5
   7  -2  -9 -0.2350 2.95596   3
   7   2   9 8.80417 2.54990   5
  -7  -2   9 7.68761 2.73237   4
  -7  -2   9 6.38647 2.44714   6
  -7   2  -9 4.04295 1.49495   5
  -7   2  -9 8.36593 3.02648   4
  -7   2  -9 5.36254 2.11497   6
  -8   2   9 16.7922 3.70761   4
   8   2  -9 15.3250 5.09477   3
   8   2  -9 13.0828 4.34105   5
  -8  -2  -9 16.8423 3.72373   6
  -8  -2  -9 24.2460 5.11623   4
   8  -2  -9 14.3287 5.63930   3
  -8   2  -9 19.3169 4.54250   4
   0   3   9 166.605 5.30434   5
   0  -3   9 164.593 3.98745   4
   0   3  -9 165.092 3.93517   4
   0   3   9 162.579 5.30126   4
   0   3  -9 154.954 5.12041   6
   0  -3  -9 160.253 5.07749   6
   0  -3   9 161.975 4.79722   5
   0  -3  -9 165.493 5.47786   4
   0   3   9 156.668 5.44711   3
   1  -3   9 17.2148 1.11094   5
  -1  -3  -9 13.6073 1.63645   3
   1   3  -9 13.0300 1.56628   6
  -1  -3  -9 15.3412 1.49270   5
  -1   3   9 14.9749 1.65053   3
   1  -3   9 13.1561 1.10736   4
  -1  -3  -9 17.6417 1.65388   4
   1   3  -9 14.1233 1.60332   5
  -1   3   9 16.6087 1.61119   5
  -1   3   9 15.1634 1.52403   4
  -1  -3  -9 13.3196 1.31021   6
  -1   3   9 16.7086 1.49883   6
  -1   3  -9 16.0705 0.96668   6
   1  -3  -9 16.6902 2.14573   3
  -1  -3   9 13.7041 1.47626   5
   1  -3  -9 14.3157 1.56813   4
   1   3   9 14.9753 1.53230   3
   1   3   9 15.8514 1.49266   5
  -1  -3   9 16.3874 1.26511   6
  -1   3  -9 15.0493 1.13546   6
  -1   3  -9 16.0091 1.20996   4
   1  -3  -9 14.4186 1.58850   6
  -1   3  -9 16.2468 1.27437   3
  -1  -3   9 14.8361 0.80086   4
   2  -3   9 6.85896 1.19954   4
   2   3  -9 8.27153 1.51922   6
  -2   3   9 6.46683 1.47794   3
   2   3  -9 10.7925 1.69511   5
  -2  -3  -9 9.13259 1.24523   5
  -2  -3  -9 8.04423 1.41673   3
  -2   3   9 9.31563 1.36565   4
  -2   3   9 7.70614 1.33609   6
  -2  -3  -9 6.42407 1.26463   4
   2  -3  -9 9.11153 1.48233   6
  -2  -3   9 7.95232 0.85376   4
  -2   3  -9 7.07814 0.82390   3
   2   3   9 8.52146 1.23748   3
   2  -3  -9 9.34448 1.52500   4
  -2   3  -9 6.84203 0.74373   5
   2  -3  -9 5.28335 1.65118   3
  -2  -3   9 8.58833 1.55369   5
  -2  -3   9 9.21143 1.51221   6
  -2   3  -9 9.87917 1.19037   4
   3   3  -9 22.4431 2.54506   5
  -3   3   9 20.5675 2.41100   3
  -3  -3  -9 21.4378 1.87116   5
   3   3  -9 26.6044 2.87322   3
  -3   3   9 21.7424 2.22649   4
  -3   3   9 24.2522 2.15012   6
  -3   3   9 19.1481 2.31066   5
  -3  -3   9 20.1080 2.24747   5
   3  -3  -9 18.3276 2.25812   4
   3  -3  -9 26.0240 2.73027   3
  -3   3  -9 22.8939 1.21269   5
   3   3   9 18.6691 1.91373   3
  -3   3  -9 20.0450 2.62454   4
  -3   3  -9 22.2513 1.38016   3
  -3  -3   9 20.7437 2.17270   6
  -3  -3   9 22.0904 1.78695   4
  -4  -3  -9 0.97081 0.96386   5
   4   3  -9 -1.1594 1.33043   5
  -4   3   9 1.86179 1.19212   4
  -4   3   9 0.42575 1.09814   6
   4   3  -9 3.51025 2.05941   3
  -4   3   9 1.63157 1.49508   3
  -4   3   9 0.14646 1.37298   5
   4   3   9 1.54967 0.88625   3
  -4   3  -9 1.16453 0.76160   3
   4  -3  -9 -0.9123 1.28254   6
  -4   3  -9 1.45059 0.56032   5
  -4   3  -9 0.78772 0.76769   6
  -4  -3   9 1.03063 1.46693   5
   4  -3  -9 2.31740 1.48194   3
  -4   3  -9 -0.2545 0.65464   5
  -4   3  -9 0.18833 1.40015   4
   4   3   9 2.33660 1.11654   5
  -4  -3   9 0.61065 1.23030   6
   4  -3  -9 2.63451 1.50508   4
   5  -3   9 3.51937 0.76261   3
  -5   3   9 1.51221 1.89131   5
  -5   3   9 3.49069 1.61575   6
   5   3  -9 2.98432 2.03318   3
  -5   3   9 3.93176 2.04909   3
   5   3  -9 3.04779 1.93026   5
   5   3   9 4.61785 1.63148   5
  -5   3  -9 3.76976 1.13451   6
  -5  -3   9 3.42971 1.49989   4
  -5  -3   9 2.40187 1.78901   6
   5  -3  -9 5.92704 2.12313   3
  -5   3  -9 1.90593 1.79765   4
  -5   3  -9 3.81510 0.79932   5
  -5  -3   9 4.08524 2.17007   5
  -5   3  -9 3.70018 0.92401   5
  -6   3   9 10.0052 2.37087   6
  -6  -3  -9 8.07509 2.06907   6
   6   3  -9 15.2389 3.25973   3
   6   3  -9 7.31409 2.79771   5
  -6   3   9 10.9863 2.96795   4
  -6   3   9 8.94999 2.72117   5
   6   3   9 10.3007 2.36790   3
   6  -3  -9 5.58500 2.61052   3
  -6  -3   9 11.4557 2.56804   6
  -6   3  -9 5.45895 1.71761   6
  -6   3  -9 10.3541 1.52562   5
  -6  -3   9 10.8552 2.61904   5
   6   3   9 9.11075 2.16733   5
  -6   3  -9 10.3013 1.62555   5
  -6   3  -9 8.66717 3.24807   4
  -6  -3   9 11.8297 2.51127   4
  -7  -3  -9 3.73663 1.76314   5
  -7  -3  -9 1.14893 2.54503   4
   7   3  -9 -0.5197 3.33627   3
   7   3  -9 -1.0451 2.63316   5
  -7  -3  -9 0.25625 2.41809   6
  -7   3   9 -4.5722 3.00506   5
  -7   3   9 2.67164 2.16529   4
  -7   3   9 0.93575 2.00454   6
  -7   3  -9 1.11121 2.74937   4
  -7   3  -9 1.17673 1.76812   6
   7  -3  -9 -2.1023 2.62647   3
   7   3   9 -5.7474 2.73032   5
  -7  -3   9 2.00148 2.04696   6
  -7  -3   9 -0.4809 1.96197   4
   8   3  -9 14.1485 4.74345   5
  -8  -3  -9 22.2419 3.53220   6
   8   3  -9 17.1755 4.95474   3
  -8  -3   9 29.6233 4.14588   4
  -8   3  -9 24.6468 2.66774   5
   0   4   9 342.663 9.92097   3
   0  -4   9 356.451 8.85083   5
   0   4   9 351.965 9.47042   5
   0  -4  -9 356.963 9.39902   6
   0  -4  -9 353.453 9.88167   4
   0   4  -9 351.249 7.97182   4
   0   4  -9 355.647 9.31761   3
   0  -4   9 355.132 7.65171   6
   0  -4  -9 349.500 10.0170   3
   0   4  -9 350.961 8.80756   6
   0  -4   9 355.562 7.45832   6
   0   4   9 352.187 9.70428   4
   0  -4   9 354.699 8.11780   4
   0   4  -9 352.335 9.19468   5
  -1   4   9 96.5924 4.32878   5
  -1   4   9 112.083 4.85397   3
   1   4  -9 108.969 4.29849   6
  -1  -4  -9 112.175 4.20960   6
  -1   4   9 104.095 4.47645   4
  -1   4   9 105.652 4.11024   6
  -1  -4  -9 109.518 4.71742   3
   1  -4   9 110.877 3.66706   5
  -1  -4  -9 106.181 4.57232   4
   1   4  -9 109.996 4.47047   5
  -1  -4  -9 107.219 4.33161   5
   1  -4   9 108.604 4.17065   4
   1   4   9 109.583 4.36009   5
   1  -4  -9 111.451 4.70676   4
   1  -4  -9 110.745 4.39927   6
  -1   4  -9 109.926 3.80722   5
   1   4   9 107.406 4.54737   3
  -1  -4   9 112.533 3.34256   4
  -1  -4   9 105.358 4.26589   5
  -1   4  -9 114.689 3.97802   3
  -1  -4   9 108.351 3.78408   6
   1  -4  -9 111.821 4.99119   3
  -1   4  -9 105.258 3.67336   4
  -2   4   9 106.248 4.67220   5
   2  -4   9 103.105 4.09498   4
   2   4  -9 103.902 4.53311   6
  -2  -4  -9 103.745 4.69718   3
  -2   4   9 104.144 4.65704   4
   2   4  -9 104.868 4.72273   5
  -2  -4  -9 112.811 4.45040   5
  -2   4   9 107.573 4.39880   6
  -2  -4  -9 105.036 5.20212   4
  -2   4   9 105.962 4.96048   3
   2  -4  -9 113.005 5.27709   3
  -2   4  -9 103.861 3.31485   6
   2   4   9 105.152 4.36355   5
  -2  -4   9 108.019 4.71887   5
  -2   4  -9 111.188 4.18995   4
  -2  -4   9 111.004 3.53666   4
   2  -4  -9 104.453 4.80455   4
  -2   4  -9 109.837 3.81601   3
  -2   4  -9 104.486 3.52363   5
  -2  -4   9 111.402 4.36351   6
  -3  -4  -9 328.018 9.37264   5
  -3   4   9 347.902 9.64002   6
   3  -4   9 328.683 9.47338   4
  -3   4   9 345.870 10.0879   4
   3   4  -9 317.702 9.78679   6
  -3  -4  -9 325.436 9.90476   4
  -3   4   9 330.222 10.6366   3
   3   4  -9 346.122 10.3829   5
  -3   4  -9 340.187 8.07452   5
   3   4   9 331.728 9.69180   3
   3  -4  -9 339.704 10.6575   3
  -3  -4   9 337.944 9.66049   6
  -3  -4   9 341.277 8.48625   4
   3  -4  -9 331.956 9.68265   6
  -3   4  -9 337.272 8.33624   3
   3  -4  -9 329.163 10.2518   4
   3   4   9 335.710 9.50194   5
  -3   4  -9 340.166 7.81583   6
  -3   4  -9 343.258 9.58427   4
  -4   4   9 64.6153 4.43004   5
   4   4  -9 70.8917 4.61794   5
  -4   4   9 64.8843 4.76805   3
  -4  -4  -9 67.4292 3.72656   5
   4   4  -9 67.6292 4.84011   3
  -4   4   9 67.8095 3.97504   6
   4  -4   9 70.6584 2.62218   3
   4  -4   9 66.1962 3.96195   4
  -4   4   9 68.2378 4.25711   4
  -4  -4   9 72.0467 4.26086   6
  -4   4  -9 64.5817 2.99687   3
   4   4   9 69.0002 4.62051   5
   4  -4  -9 67.7398 4.62132   3
  -4   4  -9 70.5409 2.85505   6
  -4  -4   9 67.5556 4.30602   5
  -4   4  -9 70.6914 2.75905   5
  -4   4  -9 70.7162 4.22198   4
  -5   4   9 6.33911 2.21194   5
  -5   4   9 6.63792 2.05194   4
   5  -4   9 7.41335 1.14664   3
   5   4  -9 6.17343 2.25090   5
  -5  -4  -9 7.98882 1.75400   5
  -5   4   9 8.34806 2.49212   3
   5   4  -9 9.93117 2.68036   3
  -5  -4   9 6.13130 2.04758   6
  -5   4  -9 5.69786 1.05510   5
  -5   4  -9 8.12928 1.51691   3
  -5  -4   9 7.13918 2.18944   5
   5  -4  -9 7.47413 2.24057   3
  -5  -4   9 7.82934 1.80939   4
  -5   4  -9 6.58480 2.12889   4
   6   4  -9 30.8677 4.19524   5
   6   4  -9 38.4205 5.43821   3
  -6  -4  -9 34.7173 3.23381   5
  -6   4   9 34.4377 3.72847   4
  -6   4   9 35.5895 3.56728   6
  -6   4   9 28.4872 4.14052   5
  -6   4  -9 34.5671 2.80282   6
  -6   4  -9 31.4279 3.94952   4
  -6   4  -9 31.3504 2.47835   5
  -6  -4   9 33.5965 3.93239   6
  -6  -4   9 34.0876 3.55248   4
  -6   4  -9 30.7918 2.22588   5
  -7  -4  -9 31.7016 3.78908   6
   7   4  -9 41.1060 5.05874   5
  -7   4   9 32.9198 3.85591   6
  -7   4   9 34.5591 4.23692   4
   7   4  -9 30.1162 4.69748   3
  -7  -4  -9 32.3978 3.48829   5
   7   4   9 34.7135 4.54740   5
  -7   4  -9 27.2660 4.33198   4
   7  -4  -9 35.0451 4.68571   3
  -7  -4   9 29.9719 4.09337   4
  -7  -4   9 31.4762 3.78079   6
   7   4   9 27.4618 4.03656   3
  -7   4  -9 27.5286 3.25669   6
  -7   4  -9 31.9180 2.34145   5
   0   5   9 205.918 6.99671   5
   0  -5   9 218.695 6.30527   4
   0  -5   9 204.832 5.15361   6
   0  -5   9 203.772 5.26200   6
   0  -5   9 204.533 6.40894   5
   0   5   9 200.823 6.94177   4
   0  -5  -9 203.134 7.50556   3
   0   5  -9 207.714 6.85034   3
   0   5  -9 202.296 5.68238   4
   0   5  -9 191.796 6.31326   6
   0   5  -9 205.052 6.58694   5
   0   5   9 197.444 8.05877   3
   0  -5  -9 205.975 7.27509   4
   0  -5  -9 198.609 6.69714   6
  -1  -5  -9 55.4053 3.54909   3
   1   5  -9 61.9234 3.42518   5
   1   5  -9 50.4376 3.18514   6
  -1   5   9 55.4895 3.36116   4
  -1   5   9 60.3648 3.50479   5
   1  -5   9 53.1005 2.73622   5
  -1   5   9 59.4990 3.17888   6
  -1  -5  -9 60.5368 3.49110   5
   1   5  -9 52.1347 4.01070   3
   1  -5   9 61.5807 2.93525   4
  -1  -5  -9 59.8244 3.32556   6
  -1  -5  -9 59.0149 3.62684   4
   1   5   9 57.6121 3.33925   5
   1  -5  -9 55.6190 3.27355   6
  -1  -5   9 57.3179 2.81668   6
   1  -5  -9 56.0407 3.47339   4
  -1   5  -9 57.9787 2.78509   4
   1  -5  -9 52.2047 3.68223   3
   1   5   9 55.0097 3.44343   3
  -1  -5   9 58.2404 3.41131   5
  -1  -5   9 55.3424 2.60278   6
  -1   5  -9 57.4489 2.96874   5
  -1   5  -9 57.9920 3.09612   3
   2  -5   9 -0.3077 0.97641   4
  -2   5   9 -0.2303 0.71007   4
  -2   5   9 1.27025 1.23541   3
  -2   5   9 0.39846 0.85617   6
   2   5  -9 3.21462 1.38425   6
  -2  -5  -9 -0.2988 1.00297   6
  -2  -5  -9 -1.2269 0.83359   5
  -2   5   9 0.90521 1.05491   5
   2   5  -9 1.66486 1.13834   5
  -2  -5  -9 0.08654 0.89057   3
  -2  -5  -9 1.00473 1.19524   4
  -2  -5   9 0.91259 1.11540   6
  -2   5  -9 0.79120 0.76687   5
   2  -5  -9 1.94482 1.37656   3
  -2  -5   9 0.64269 1.16876   5
   2  -5  -9 0.92504 1.21846   6
  -2   5  -9 0.45681 0.88463   4
  -2   5  -9 1.74296 0.78062   6
   2  -5  -9 1.36004 1.13035   4
   2   5   9 1.35013 1.13488   3
  -2  -5   9 -0.2908 0.65673   4
   2   5   9 0.49499 0.90921   5
  -2   5  -9 2.48727 0.94892   3
  -3   5   9 19.5881 2.67419   3
  -3   5   9 16.4730 2.31626   5
  -3   5   9 20.6101 2.34156   4
   3   5  -9 20.7205 2.82685   5
  -3  -5  -9 20.4616 2.35062   5
  -3   5   9 22.3724 2.50257   6
   3  -5   9 19.9216 2.26748   4
   3  -5  -9 19.8829 2.78083   3
   3   5   9 20.2457 2.31832   5
  -3  -5   9 20.5405 1.96675   4
  -3   5  -9 20.1542 1.68030   5
  -3   5  -9 19.3994 2.38329   4
  -3   5  -9 19.2906 1.70105   6
  -3  -5   9 19.3220 2.62681   5
  -3  -5   9 18.4807 2.30741   6
  -3   5  -9 18.1057 1.78264   3
   4   5  -9 0.10216 1.71468   5
  -4  -5  -9 3.18020 1.50147   5
  -4   5   9 0.98350 1.43995   6
  -4   5   9 4.05918 1.91121   3
   4  -5   9 3.33645 0.95827   3
  -4   5   9 0.89820 1.35471   5
  -4   5   9 4.20822 1.68199   4
  -4  -5   9 0.33029 1.21998   4
   4   5   9 2.89673 1.43832   5
  -4   5  -9 2.50734 1.53858   4
   4  -5  -9 5.61227 2.02592   3
  -4   5  -9 2.84923 0.95534   5
  -4  -5   9 1.21240 1.60726   6
   5   5  -9 0.84083 2.23722   3
  -5  -5  -9 0.05319 1.55147   5
   5  -5   9 0.48744 0.79680   3
  -5   5   9 1.27710 1.47676   4
   5   5  -9 2.01545 2.05302   5
  -5   5   9 -0.1133 2.44901   5
  -5   5   9 -0.3510 1.45937   6
   5  -5  -9 -1.5940 2.00064   3
   5   5   9 0.22834 1.80069   5
  -5   5  -9 2.36612 1.36565   3
  -5  -5   9 2.25619 1.47721   4
  -5   5  -9 -0.2191 1.10897   6
  -5  -5   9 -0.2917 1.63040   6
  -5   5  -9 0.12565 1.19005   5
  -5   5  -9 -0.7315 2.08266   4
  -5   5  -9 1.57644 0.90643   5
  -6  -5  -9 26.4866 3.39240   6
  -6   5   9 13.8321 4.56012   5
   6  -5   9 18.6426 2.48835   3
  -6  -5  -9 21.0521 3.10972   5
  -6   5   9 26.3428 3.46039   6
  -6   5   9 27.0868 3.63813   4
   6   5  -9 28.6124 4.16908   3
   6   5  -9 25.6756 3.92981   5
  -6   5  -9 23.8725 2.38673   5
   6   5   9 29.3838 4.60078   5
  -6   5  -9 21.4099 2.59270   6
  -6   5  -9 24.6940 2.10094   5
  -6  -5   9 23.5557 3.42163   6
  -6   5  -9 20.0325 3.50277   4
  -6  -5   9 26.5149 3.39350   4
   6  -5  -9 21.3196 3.85583   3
  -6   5  -9 18.0314 2.64080   3
  -7   5   9 0.66211 2.25531   4
  -7  -5  -9 1.65455 2.11674   6
  -7   5   9 1.32212 2.33075   6
   7   5  -9 -3.4976 3.14721   5
   7   5  -9 0.45581 3.19419   3
  -7   5  -9 -0.3988 1.00617   5
  -7   5  -9 -4.9370 2.50773   4
  -7  -5   9 2.94091 2.40097   6
  -7   5  -9 -0.3179 1.86456   5
  -7  -5   9 -2.1370 2.19363   4
   7  -5  -9 -1.9341 2.76908   3
   0   6  -9 245.551 7.93639   5
   0   6  -9 243.092 6.91181   4
   0  -6   9 239.006 6.42542   6
   0   6   9 219.538 9.22858   3
   0  -6  -9 253.980 9.09511   3
   0   6   9 244.450 8.29232   4
   0   6   9 240.157 8.25150   5
   0  -6   9 246.462 7.20985   4
   0   6  -9 249.529 8.33071   3
  -1   6   9 21.7567 2.54261   5
   1   6  -9 22.3370 2.48449   5
   1  -6   9 20.0841 2.18517   4
  -1   6   9 18.7104 2.44093   3
  -1   6   9 20.6400 2.40315   4
  -1  -6  -9 17.9387 2.36127   5
   1   6  -9 20.7983 2.89771   3
  -1  -6  -9 17.6929 2.60829   3
  -1   6  -9 22.1919 1.93893   4
   1  -6  -9 17.1321 2.67706   3
  -1   6  -9 22.9725 2.45947   3
  -1  -6   9 20.3298 1.77971   4
  -1  -6   9 20.9957 1.96981   6
  -1   6  -9 21.0216 2.13180   5
   1   6   9 18.3733 2.34731   5
  -1  -6   9 20.0842 2.26003   6
  -2   6   9 127.699 5.82970   5
   2  -6   9 132.440 5.35500   4
   2   6  -9 119.526 6.07927   3
  -2   6   9 120.752 6.03962   3
  -2   6   9 130.439 5.43408   6
   2   6  -9 130.034 6.05664   5
  -2  -6  -9 127.799 6.14151   3
  -2  -6  -9 127.308 5.69460   5
  -2   6   9 128.456 5.87364   4
  -2   6  -9 123.135 5.16415   4
   2  -6  -9 126.993 6.33440   3
  -2  -6   9 125.252 4.71217   4
  -2   6  -9 127.452 5.20413   3
  -2   6  -9 123.938 4.89220   5
  -2  -6   9 119.467 5.12439   6
  -2   6  -9 125.906 4.67076   6
   2   6   9 121.198 5.61721   5
  -3   6   9 133.515 5.88618   6
  -3   6   9 133.980 6.23989   5
   3   6  -9 127.988 6.75061   3
   3   6  -9 131.153 6.46887   5
  -3  -6  -9 115.500 6.63011   5
   3  -6   9 132.760 5.98011   4
  -3   6   9 134.351 6.37786   4
   3   6   9 134.437 6.13282   5
  -3  -6   9 135.558 5.13525   4
  -3   6  -9 134.458 4.96040   6
   3  -6  -9 135.633 6.74778   3
  -3   6  -9 130.950 5.86938   4
  -3   6  -9 133.610 5.21332   3
  -3   6  -9 133.408 5.02823   5
  -3  -6   9 136.150 5.80720   6
  -4   6   9 89.6139 4.95169   6
   4  -6   9 92.1071 3.93871   3
  -4   6   9 86.7119 5.44196   4
  -4   6   9 78.9075 5.13961   5
   4   6  -9 91.9334 5.63764   5
  -4  -6  -9 87.7775 4.85497   5
  -4   6  -9 84.9724 4.23061   3
   4  -6  -9 87.2858 5.79202   3
   4   6   9 92.4571 5.08858   5
  -4  -6   9 83.9151 4.97197   6
  -4   6  -9 85.1765 5.05249   4
  -4   6  -9 81.9853 3.89621   5
  -4   6  -9 87.5537 3.97786   6
   5   6  -9 -1.2365 2.20069   5
   5  -6   9 1.68268 1.03628   3
  -5   6   9 -3.1389 1.62871   5
  -5  -6  -9 -4.1650 1.84092   5
  -5   6   9 -1.5827 1.51280   6
  -5   6   9 -2.1417 1.48810   4
  -5  -6  -9 0.07432 1.57390   6
   5  -6  -9 -0.4529 1.97264   3
  -5  -6   9 4.15054 2.03503   6
   5   6   9 -0.1420 1.82799   5
  -5   6  -9 0.65944 1.89928   4
  -5   6  -9 0.36825 0.98804   5
  -5   6  -9 0.53861 1.31449   6
  -6   6   9 36.9500 3.95609   6
  -6   6   9 26.9547 4.58513   5
  -6   6   9 36.7705 4.25241   4
   6  -6   9 39.0018 2.91912   3
  -6  -6  -9 35.5397 3.97872   6
   6   6  -9 39.3067 4.85999   3
  -6  -6  -9 37.6172 4.63257   5
  -6   6   9 33.8490 4.43749   5
  -6   6  -9 36.3858 3.24870   6
  -6  -6   9 30.4663 4.55504   4
   6   6   9 37.3580 4.97144   5
  -6  -6   9 36.5613 4.37550   6
   6  -6  -9 35.7058 4.89100   3
  -6   6  -9 34.0333 4.45504   4
  -6   6  -9 39.6001 2.75190   5
  -6   6  -9 30.6969 3.41702   5
   0   7  -9 59.5957 3.19714   4
   0  -7   9 56.9441 3.46359   4
   0  -7   9 58.7643 2.87418   6
   0   7   9 57.5597 4.05347   4
   0  -7  -9 57.9931 4.39614   3
   0  -7   9 57.6451 2.89851   6
   0   7  -9 57.3330 3.99935   5
   0   7   9 57.8172 4.13725   5
   0   7  -9 61.3905 4.25473   3
   1   7  -9 1.80608 1.72644   3
   1  -7   9 1.52173 1.36552   4
  -1  -7  -9 0.15890 1.34184   3
  -1   7   9 -1.0198 1.03816   5
   1   7  -9 2.32630 1.47553   5
  -1  -7  -9 0.77729 1.34116   5
  -1   7   9 0.30855 0.86630   4
  -1  -7   9 1.32811 1.22917   6
  -1  -7   9 0.79326 0.96324   4
  -1   7  -9 -0.3119 1.25957   3
   1  -7  -9 0.74741 1.20976   3
  -1  -7   9 1.54638 1.38721   6
  -1   7  -9 1.79076 1.03421   5
  -1   7  -9 0.24865 0.90472   4
   2  -7   9 3.06990 1.65391   4
   2   7  -9 2.56096 2.20902   3
  -2  -7  -9 -1.4248 1.44274   5
   2   7  -9 1.07235 1.75475   5
  -2   7   9 -1.6541 0.99048   5
  -2  -7   9 -0.7250 1.30191   6
   2  -7  -9 0.83458 1.42437   3
  -2   7  -9 1.06939 1.08511   3
  -2   7  -9 0.26742 0.95936   4
  -2  -7   9 -0.1582 1.23482   4
   2   7   9 -0.2757 1.25487   5
  -3   7   9 3.04037 1.46044   6
  -3   7   9 0.45339 1.48858   5
  -3  -7  -9 -1.0322 1.32806   5
  -3   7   9 2.11482 1.42299   4
   3   7  -9 -2.9105 2.03103   5
  -3   7  -9 0.33431 1.20984   6
  -3   7  -9 1.93740 1.30305   4
  -3   7  -9 -0.5292 1.06607   5
  -3  -7   9 2.54083 1.58816   6
  -3   7  -9 -1.1055 1.06620   3
   3   7   9 0.27749 1.59144   5
  -4   7   9 0.96909 1.62741   4
  -4   7   9 0.78454 1.55080   6
  -4   7  -9 0.67050 1.20279   5
  -4   7  -9 1.28095 1.41929   6
   4  -7  -9 2.17073 2.33171   3
  -4  -7   9 1.52228 1.77707   6
  -4  -7   9 1.15578 1.95504   4
   4   7   9 2.88486 2.14322   5
  -4   7  -9 1.04175 1.37808   3
  -4   7  -9 2.58291 1.86102   4
  -5   7   9 0.54975 1.74353   6
  -5   7   9 -0.3717 1.51856   4
  -5  -7  -9 -1.6558 2.05637   5
   5   7  -9 4.95396 2.59259   5
  -5   7   9 1.37265 1.69047   5
   5  -7   9 -1.1967 1.29272   3
  -5  -7  -9 -1.5900 1.56921   6
  -5   7  -9 0.94860 2.24905   4
  -5   7  -9 1.68723 1.13710   5
   5  -7  -9 -1.0684 2.23251   3
  -5  -7   9 -1.3280 1.98868   6
  -5   7  -9 0.14209 1.44281   6
  -5   7  -9 3.67013 1.76321   3
   5   7   9 -2.4075 2.28232   5
   6   7  -9 15.4511 4.05112   3
   6   7  -9 3.92840 3.55550   5
  -6   7   9 5.83709 2.38483   5
  -6  -7  -9 12.8307 2.87092   6
  -6   7  -9 6.48911 1.95789   6
   6   7   9 11.1886 3.36728   5
  -6  -7   9 10.8549 2.89295   6
  -6   7  -9 10.8223 2.76876   4
  -6   7  -9 8.46369 1.78067   5
   6  -7  -9 9.14061 3.54137   3
  -6   7  -9 8.04736 2.45752   5
   0   8  -9 86.4553 4.36625   4
   0  -8   9 85.3782 3.79779   6
   0   8   9 79.2386 5.23335   5
   0   8  -9 84.5210 5.04752   5
   0  -8   9 83.6483 4.56356   4
   0   8   9 83.5281 5.20508   4
   0   8  -9 83.4359 5.39288   3
   1   8  -9 11.5518 2.95508   3
   1  -8   9 15.7871 2.50632   4
  -1   8   9 12.0187 2.70781   5
  -1   8   9 11.3774 2.56994   4
  -1  -8  -9 9.35000 2.59652   5
  -1  -8  -9 12.8826 2.76324   3
   1   8  -9 15.2000 2.72464   5
  -1  -8   9 9.23664 2.08915   6
  -1   8  -9 14.1523 2.08542   4
  -1  -8   9 10.8485 2.18172   4
  -1   8  -9 12.5310 2.36094   5
   1   8   9 14.1103 2.64384   5
  -1  -8   9 11.6506 2.10012   6
  -1   8  -9 17.1969 2.79252   3
   1  -8  -9 11.6557 3.08243   3
   2   8  -9 71.0453 5.27762   5
  -2   8   9 77.8931 5.29967   5
   2   8  -9 64.2962 5.68298   3
  -2  -8  -9 77.3883 5.43697   5
  -2  -8  -9 80.2852 5.67605   3
  -2   8   9 75.3996 5.22525   4
  -2  -8   9 78.0861 4.52306   6
  -2   8  -9 79.5270 5.54046   3
   2   8   9 77.4506 5.25977   5
  -2   8  -9 79.8624 4.52748   4
  -2   8  -9 80.5700 4.46152   5
  -2  -8   9 74.5654 4.23823   4
   2  -8  -9 73.6503 5.59496   3
   3   8  -9 -2.6851 1.96833   5
  -3  -8  -9 3.23646 2.43694   5
  -3   8   9 1.59828 1.54684   4
  -3   8   9 3.12280 1.68871   6
  -3   8  -9 3.40803 1.53544   3
   3   8   9 -1.5143 1.63354   5
  -3   8  -9 1.34196 1.25098   5
   3  -8  -9 -1.0105 1.86616   3
  -3   8  -9 -2.2904 1.09253   4
  -3  -8   9 -0.1839 1.70990   6
  -4   8   9 47.7679 4.45949   6
   4   8  -9 59.0411 5.56964   5
  -4  -8  -9 57.6802 5.28625   5
  -4   8   9 53.0469 4.64559   5
  -4   8   9 53.7851 4.69404   4
  -4   8  -9 48.4857 4.05352   3
  -4   8  -9 50.7974 4.10325   6
  -4   8  -9 62.1641 3.91154   5
  -4   8  -9 54.8032 4.53252   4
  -4  -8   9 59.6791 4.55241   6
   4   8   9 55.1975 6.16562   5
  -5   8   9 14.4799 3.36701   4
  -5  -8  -9 13.8532 3.65414   6
   5   8  -9 9.60573 3.56195   5
  -5   8   9 10.9702 2.58566   5
   5  -8  -9 8.40424 3.07849   3
  -5  -8   9 13.1239 2.84723   6
   5   8   9 13.2818 3.95992   5
  -5   8  -9 8.30422 2.70951   4
  -5   8  -9 13.9577 2.27007   5
  -5   8  -9 13.1490 2.41066   6
   0   9  -9 0.08140 1.74724   5
   0  -9  -9 1.59319 1.87551   3
   0   9   9 3.74412 1.95420   4
   0  -9   9 3.64586 1.46470   6
   0   9  -9 2.23796 2.57506   3
   0   9   9 3.31171 1.94240   5
  -1   9   9 4.45269 1.94592   4
   1   9  -9 3.69482 2.89303   3
  -1   9   9 3.04455 1.84244   5
   1   9  -9 6.53036 2.38222   5
  -1  -9  -9 0.59682 1.86955   3
  -1   9  -9 3.15282 1.75417   5
  -1   9  -9 5.74548 2.43148   3
  -1   9  -9 2.63341 1.34430   4
   1  -9  -9 0.51911 1.76473   3
  -1  -9   9 4.93722 1.75267   6
   1   9   9 -0.4417 1.93314   5
  -2   9   9 0.25201 1.81272   5
  -2  -9  -9 1.82194 2.19059   3
  -2   9   9 1.75606 1.55063   4
  -2   9  -9 -0.6829 1.75322   3
  -2  -9   9 0.25022 1.68000   6
   2   9   9 -1.7656 1.69655   5
   2  -9  -9 2.08925 1.86038   3
  -2   9  -9 -0.0784 1.38897   5
  -3   9   9 1.02695 1.85669   4
  -3   9   9 1.88026 1.93627   6
   3   9  -9 2.63971 2.56659   5
  -3  -9  -9 -0.2672 2.35253   5
  -3   9   9 2.39621 1.87369   5
  -3   9  -9 0.49549 1.49431   4
   3  -9  -9 1.57285 2.20271   3
   3   9   9 4.61578 2.33946   5
  -3   9  -9 -2.5835 2.17050   3
  -3  -9   9 2.73077 1.92423   6
  -3   9  -9 1.70845 1.73032   5
  -4   9   9 -2.1752 1.49454   5
   4   9  -9 -4.7389 2.42435   5
  -4  -9   9 -0.1379 1.70466   6
  -4   9  -9 -1.1817 1.53012   6
  -4   9  -9 -1.3392 1.38113   4
   4  -9  -9 -1.2698 1.76792   3
   4   9   9 -0.9631 2.35507   5
   0  10   9 19.6291 3.32940   5
   0 -10   9 19.1125 2.17879   6
   0  10   9 18.2430 3.38717   4
   0  10  -9 22.6061 3.34494   5
   0 -10  -9 18.8839 3.57015   3
  -1 -10  -9 0.63261 2.07951   3
   1  10  -9 0.38249 2.17132   5
  -1  10   9 1.96245 2.30342   5
  -1 -10   9 6.62421 1.77665   6
   1 -10  -9 2.20281 1.84452   3
  -1  10  -9 6.91816 2.19431   5
   1  10   9 3.58442 2.71705   5
  -1  10  -9 2.88078 1.45836   4
   2  10  -9 14.5716 3.00868   5
  -2  10   9 14.2991 3.09715   5
   2  10   9 12.4190 3.29858   5
  -2  10  -9 13.4194 2.64782   4
  -2 -10   9 14.7121 2.75196   6
   2 -10  -9 14.2344 2.99715   3
   0   0  10 102.978 3.45788   3
   0   0 -10 109.413 3.55338   3
   0   0 -10 104.321 2.93579   4
   0   0  10 105.382 3.32961   5
   0   0 -10 107.938 3.11126   6
   1   0 -10 181.784 5.06694   6
  -1   0  10 175.097 5.27793   5
  -1   0  10 175.429 5.51460   3
   1   0 -10 174.840 4.39794   4
  -1   0 -10 177.696 4.40381   3
  -1   0  10 176.718 4.35145   4
   1   0  10 174.564 4.21266   5
   1   0  10 168.017 4.11054   5
  -1   0  10 173.696 4.66497   6
   1   0 -10 177.726 5.56576   3
  -2   0  10 75.0970 3.59724   3
  -2   0  10 73.1971 2.68861   4
   2   0 -10 75.9625 3.30000   6
   2   0 -10 76.2546 3.52161   5
   2   0 -10 73.7433 2.73102   4
  -2   0  10 72.1518 3.46136   5
  -2   0  10 69.8352 2.97126   6
   3   0 -10 39.7152 3.20498   3
  -3   0 -10 41.5391 1.44534   5
   3   0 -10 42.8770 2.74951   6
  -3   0  10 40.9901 2.91573   5
  -3   0  10 42.2292 2.58806   6
   3   0 -10 43.1594 2.44935   4
  -3   0  10 43.8358 2.35723   4
  -3   0  10 40.0294 3.04716   3
   3   0 -10 45.4560 3.72821   5
  -4   0  10 10.5797 1.98945   4
   4   0 -10 14.0187 2.57303   3
  -4   0  10 13.7909 1.90261   6
   4   0  10 11.6439 0.86559   3
  -4   0  10 12.2850 2.06495   5
  -4   0 -10 13.0229 0.99896   5
   4   0 -10 11.7948 1.83491   6
   4   0 -10 12.7647 2.16019   5
  -4   0 -10 13.0900 2.17676   4
   4   0  10 11.7627 1.06192   3
  -4   0  10 13.6736 2.50384   3
  -5   0 -10 88.6640 3.34417   6
  -5   0  10 88.6928 4.77213   6
  -5   0  10 87.9244 4.50271   4
  -5   0 -10 89.8560 3.20017   5
  -5   0  10 97.2755 5.28682   5
   5   0  10 83.2497 2.94650   3
   5   0  10 89.1966 3.17512   3
   5   0 -10 90.1433 5.13085   5
   5   0 -10 89.8758 5.46487   3
  -5   0 -10 91.4739 5.23881   4
   6   0 -10 10.2801 3.34220   3
  -6   0  10 11.7390 2.45385   6
   6   0  10 13.9159 1.94762   3
  -6   0  10 12.4257 2.29906   4
  -6   0 -10 10.1745 1.86320   6
  -6   0 -10 12.4810 1.68230   5
[truncated: 702,327 more chars]
