# Supplementary material for: Crystal structures and Hirshfeld surface analyses of two precursors of the etoxazole metabolite ‘R8’
Source: Acta Crystallogr E Crystallogr Commun. 2026 Apr 29;82(Pt 5):530–3. doi: 10.1107/S2056989026004329 (PMC13148199; doi:10.1107/S2056989026004329)
Supplement: Supplementary file 2 [file e-82-00530-Isup2.hkl]

data_I                                                                          
_shelx_title ' m25025 : space group Pnma'                                       
_shelx_refln_list_code          4                                               
_shelx_F_calc_maximum      146.72                                               
_exptl_crystal_F_000       512.00                                               
_reflns_d_resolution_high  0.7690                                               
                                                                                
loop_                                                                           
 _space_group_symop_operation_xyz                                               
 'x, y, z'                                                                      
 '-x+1/2, -y, z+1/2'                                                            
 '-x, y+1/2, -z'                                                                
 'x+1/2, -y+1/2, -z+1/2'                                                        
 '-x, -y, -z'                                                                   
 'x-1/2, y, -z-1/2'                                                             
 'x, -y-1/2, z'                                                                 
 '-x-1/2, y-1/2, z-1/2'                                                         
                                                                                
_cell_length_a    22.0186                                                       
_cell_length_b     6.8796                                                       
_cell_length_c     8.4858                                                       
_cell_angle_alpha  90.000                                                       
_cell_angle_beta   90.000                                                       
_cell_angle_gamma  90.000                                                       
                                                                                
_shelx_F_squared_multiplier     1.000                                           
                                                                                
loop_                                                                           
 _refln_index_h                                                                 
 _refln_index_k                                                                 
 _refln_index_l                                                                 
 _refln_F_squared_calc                                                          
 _refln_F_squared_meas                                                          
 _refln_F_squared_sigma                                                         
 _refln_observed_status                                                         
   4   0   0          1.71          2.77         0.31 o                         
   6   0   0          9.52         79.21         2.32 o                         
   8   0   0        389.17        410.34         4.59 o                         
  10   0   0        204.93        226.18         3.11 o                         
  12   0   0        483.37        540.40         6.57 o                         
  14   0   0          1.69          1.47         0.64 o                         
  16   0   0        189.56        200.10         3.44 o                         
  18   0   0          1.67         -0.37         0.83 o                         
  20   0   0         93.23         86.95         3.33 o                         
  22   0   0         21.67         29.55         2.16 o                         
  24   0   0        142.45        126.36        10.62 o                         
  26   0   0          8.79         12.17         2.57 o                         
  28   0   0        124.35        130.39         7.75 o                         
   2   1   0       2315.51       2296.00        17.15 o                         
   4   1   0       5661.92       5229.89        62.42 o                         
   6   1   0        103.40        115.86         1.17 o                         
   8   1   0       1868.85       1851.07        12.09 o                         
  10   1   0        388.02        374.21         3.16 o                         
  12   1   0          3.34          5.94         0.39 o                         
  14   1   0        599.66        545.24         3.87 o                         
  16   1   0        299.31        285.97         2.95 o                         
  18   1   0         76.27         80.84         1.83 o                         
  20   1   0          9.79         19.96         1.14 o                         
  22   1   0         42.26         49.94         1.70 o                         
  24   1   0          3.08          1.31         1.61 o                         
  26   1   0        150.63        169.21        13.06 o                         
  28   1   0         54.02         41.42         6.96 o                         
   2   2   0      21525.41      22622.73       255.35 o                         
   4   2   0       2171.12       2165.45        13.37 o                         
   6   2   0       1164.81       1179.35         8.06 o                         
   8   2   0         15.82         15.52         0.74 o                         
  10   2   0        154.97        157.06         2.52 o                         
  12   2   0         14.83         17.65         0.85 o                         
  14   2   0        228.71        232.72         3.18 o                         
  16   2   0         16.00         15.03         0.97 o                         
  18   2   0        123.78        137.15         2.17 o                         
  20   2   0         13.36         13.36         1.11 o                         
  22   2   0         24.99         19.91         1.45 o                         
  24   2   0         57.19         55.47         2.24 o                         
  26   2   0          7.62          5.05         2.14 o                         
   2   3   0        554.64        624.44         5.15 o                         
   4   3   0        412.36        406.74         3.45 o                         
   6   3   0        145.78        134.82         1.83 o                         
   8   3   0       3020.54       3009.48        17.81 o                         
  10   3   0         98.85         89.92         1.74 o                         
  12   3   0        344.00        348.01         5.38 o                         
  14   3   0         73.02         71.03         2.10 o                         
  16   3   0        373.57        371.32         6.28 o                         
  18   3   0         28.14         27.86         1.90 o                         
  20   3   0         26.93         15.99         1.88 o                         
  22   3   0        151.49        162.63         6.44 o                         
  24   3   0         56.26         58.32         4.17 o                         
  26   3   0          8.46         11.60         4.02 o                         
   0   4   0      20918.39      20781.59       419.96 o                         
   2   4   0       3891.60       3985.51        30.29 o                         
   4   4   0        102.98        109.19         2.16 o                         
   6   4   0        228.59        238.74         2.82 o                         
   8   4   0          4.60          6.77         0.65 o                         
  10   4   0         25.18         26.34         0.95 o                         
  12   4   0         21.16         16.25         1.41 o                         
  14   4   0         44.43         48.37         2.57 o                         
  16   4   0          0.31          4.93         3.87 o                         
  18   4   0         12.47         15.61         3.47 o                         
  20   4   0          0.10          3.30         2.35 o                         
  22   4   0          6.89          7.38         2.51 o                         
  24   4   0         52.56         40.78         4.24 o                         
   2   5   0        461.16        458.18         4.82 o                         
   4   5   0        515.49        497.81         5.48 o                         
   6   5   0         93.14         82.86         1.98 o                         
   8   5   0        182.51        200.44         3.52 o                         
  10   5   0        190.38        189.49         2.67 o                         
  12   5   0         12.94         20.22         1.64 o                         
  14   5   0        275.04        318.24         7.08 o                         
  16   5   0         72.81         61.23         3.98 o                         
  18   5   0          1.51          2.81         1.65 o                         
  20   5   0          0.02          2.33         1.91 o                         
  22   5   0          0.09          5.56         2.19 o                         
   2   6   0        710.71        718.77         7.35 o                         
   4   6   0          0.09         -0.96         0.96 o                         
   6   6   0          9.69         51.56         2.19 o                         
   8   6   0         15.87         18.21         1.50 o                         
  10   6   0         26.10         25.95         1.84 o                         
  12   6   0         49.69         38.74         2.76 o                         
  14   6   0          5.15          2.83         1.13 o                         
  16   6   0         16.52         13.90         2.61 o                         
  18   6   0          7.52          8.13         4.16 o                         
  20   6   0         28.62         26.47         2.99 o                         
   2   7   0        149.48        125.48         3.85 o                         
   4   7   0         82.52         89.08         2.82 o                         
   6   7   0          3.94          6.61         1.68 o                         
   8   7   0        257.06        258.20         4.66 o                         
  10   7   0          8.50          5.25         2.37 o                         
  12   7   0         16.60         11.01         1.54 o                         
  14   7   0         44.52         56.05         2.52 o                         
  16   7   0         38.99         31.93         2.97 o                         
   0   8   0       2432.55       2312.16        41.54 o                         
   2   8   0        862.63        842.71        11.06 o                         
   4   8   0        102.84        107.71         4.14 o                         
   6   8   0         62.84         55.05         3.09 o                         
   8   8   0          0.14          2.66         1.98 o                         
  10   8   0         40.90         36.46         4.47 o                         
  12   8   0          0.01          2.08         4.11 o                         
   1   0   1       2438.83       2424.14        27.79 o                         
   2   0   1       2762.30       2675.04        21.20 o                         
   3   0   1       3119.86       3041.21        19.59 o                         
   4   0   1       1930.79       1901.69        11.32 o                         
   5   0   1        204.26        211.50         1.72 o                         
   6   0   1        144.10        120.59         1.32 o                         
   7   0   1         22.65         14.19         0.58 o                         
   8   0   1       6053.80       6057.04        52.27 o                         
   9   0   1          9.80         14.28         0.55 o                         
  10   0   1       1338.82       1330.44        10.89 o                         
  11   0   1         80.63        104.60         2.03 o                         
  12   0   1        677.45        670.42         7.69 o                         
  13   0   1        126.24        134.83         2.37 o                         
  14   0   1        289.26        271.27         3.38 o                         
  15   0   1         34.99         37.65         1.08 o                         
  16   0   1         96.88         99.67         1.86 o                         
  17   0   1        172.79        173.27         2.71 o                         
  18   0   1         90.25         71.35         2.46 o                         
  19   0   1         36.22         38.96         1.72 o                         
  20   0   1          0.08          2.53         0.96 o                         
  21   0   1         29.38         24.44         1.79 o                         
  22   0   1         14.09         18.40         1.77 o                         
  23   0   1          4.10         -0.12         1.35 o                         
  24   0   1         48.27         41.73         2.57 o                         
  25   0   1         22.92         24.15         3.30 o                         
  26   0   1        413.09        425.14         8.77 o                         
  27   0   1         97.69         96.92         6.09 o                         
  28   0   1          0.63         -1.30         2.16 o                         
   0   1   1       3456.50       3361.55        46.28 o                         
   1   1   1        111.99        109.68         0.90 o                         
   2   1   1       1484.61       1439.37         7.63 o                         
   3   1   1       1939.59       1897.92         8.98 o                         
   4   1   1        170.87        169.60         1.26 o                         
   5   1   1          2.25          4.81         0.24 o                         
   6   1   1         70.61         67.38         0.75 o                         
   7   1   1        501.08        490.63         2.82 o                         
   8   1   1        538.50        541.77         3.15 o                         
   9   1   1        152.29        186.02         1.71 o                         
  10   1   1       4074.61       4186.91        19.02 o                         
  11   1   1        267.44        297.79         2.11 o                         
  12   1   1       2360.99       2372.22        11.26 o                         
  13   1   1         48.81         50.24         0.80 o                         
  14   1   1          7.10         10.37         0.45 o                         
  15   1   1        108.10        100.77         1.07 o                         
  16   1   1         84.75         82.58         1.06 o                         
  17   1   1         77.40         72.95         1.15 o                         
  18   1   1        100.21         99.58         1.57 o                         
  19   1   1        151.42        158.12         1.87 o                         
  20   1   1        635.08        612.11         5.20 o                         
  21   1   1          5.76          5.08         0.70 o                         
  22   1   1         17.30         21.01         0.97 o                         
  23   1   1         57.55         56.07         1.39 o                         
  24   1   1         11.46          9.99         1.06 o                         
  25   1   1          4.35          1.70         1.13 o                         
  26   1   1          0.94         -1.00         1.00 o                         
  27   1   1         16.26         11.60         2.07 o                         
  28   1   1          0.09          1.83         1.29 o                         
   1   2   1       1896.11       1908.98         8.59 o                         
   2   2   1        401.75        402.65         2.70 o                         
   3   2   1        855.98        853.77         4.63 o                         
   4   2   1         29.27         20.69         0.51 o                         
   5   2   1         21.38         17.94         0.44 o                         
   6   2   1       1360.26       1345.18         7.36 o                         
   7   2   1         11.82         13.94         0.53 o                         
   8   2   1        343.41        291.77         2.18 o                         
   9   2   1         46.52         45.21         0.95 o                         
  10   2   1       3065.37       3032.54        15.58 o                         
  11   2   1        363.64        393.10         2.95 o                         
  12   2   1         11.14         15.66         0.61 o                         
  13   2   1         85.52         89.35         1.25 o                         
  14   2   1          4.03          5.85         0.59 o                         
  15   2   1         34.68         34.85         0.90 o                         
  16   2   1        189.31        196.03         2.40 o                         
  17   2   1        156.21        168.35         1.98 o                         
  18   2   1        107.62        103.42         1.78 o                         
  19   2   1         10.16         11.33         0.68 o                         
  20   2   1         45.84         51.62         1.29 o                         
  21   2   1          4.66          4.65         0.88 o                         
  22   2   1         26.27         26.98         1.26 o                         
  23   2   1          4.09          2.86         2.52 o                         
  24   2   1         13.32         18.02         1.65 o                         
  25   2   1          0.29         -1.06         1.06 o                         
  26   2   1         86.57         85.58         3.55 o                         
  27   2   1        161.01        153.39         4.17 o                         
   0   3   1         52.99         40.08         1.04 o                         
   1   3   1        483.82        479.10         2.84 o                         
   2   3   1         76.96         74.37         0.98 o                         
   3   3   1        445.73        444.47         2.85 o                         
   4   3   1       1113.31       1185.07         6.27 o                         
   5   3   1          2.92          6.85         0.42 o                         
   6   3   1        440.41        448.53         3.01 o                         
   7   3   1        625.66        621.76         3.88 o                         
   8   3   1        808.85        828.85         5.04 o                         
   9   3   1         91.31        109.54         1.62 o                         
  10   3   1       1624.90       1598.36         8.84 o                         
  11   3   1        156.46        164.01         1.84 o                         
  12   3   1        693.57        696.13         6.34 o                         
  13   3   1         81.02         78.00         1.87 o                         
  14   3   1        162.34        149.56         1.84 o                         
  15   3   1          5.46          6.25         0.65 o                         
  16   3   1        413.18        414.70         3.90 o                         
  17   3   1         92.43         89.83         2.32 o                         
  18   3   1        428.54        419.05         5.03 o                         
  19   3   1         46.71         50.79         1.89 o                         
  20   3   1        163.31        159.50         2.97 o                         
  21   3   1          1.59          1.49         1.12 o                         
  22   3   1         15.98         13.34         1.17 o                         
  23   3   1         63.85         71.68         2.35 o                         
  24   3   1         31.68         25.18         2.00 o                         
  25   3   1          2.64         -2.22         2.22 o                         
  26   3   1          0.01          9.81         3.64 o                         
   1   4   1        686.97        719.52         3.97 o                         
   2   4   1        378.14        389.14         2.81 o                         
   3   4   1        329.72        342.79         2.70 o                         
   4   4   1         35.77         42.46         0.92 o                         
   5   4   1          0.63          0.44         0.48 o                         
   6   4   1        164.18        163.05         1.77 o                         
   7   4   1         17.41         19.44         0.72 o                         
   8   4   1        236.24        203.86         1.92 o                         
   9   4   1          5.48          7.73         0.63 o                         
  10   4   1        706.74        676.02         4.36 o                         
  11   4   1        225.48        225.15         2.37 o                         
  12   4   1         40.03         49.16         1.15 o                         
  13   4   1         69.49         69.28         1.28 o                         
  14   4   1          7.60         10.94         0.81 o                         
  15   4   1         18.45         19.53         1.33 o                         
  16   4   1        141.79        149.55         2.93 o                         
  17   4   1         89.61         95.38         2.67 o                         
  18   4   1         78.34         81.12         2.43 o                         
  19   4   1          8.98         10.41         1.22 o                         
  20   4   1         15.48         20.30         1.45 o                         
  21   4   1          9.58          7.31         1.24 o                         
  22   4   1          0.92          0.43         1.20 o                         
  23   4   1          0.20          1.04         1.16 o                         
  24   4   1          0.04         -0.25         1.29 o                         
  25   4   1          1.83          0.63         1.44 o                         
   0   5   1        489.81        498.25         5.17 o                         
   1   5   1         23.74         31.70         1.02 o                         
   2   5   1        302.75        292.71         2.57 o                         
   3   5   1        374.48        374.46         3.08 o                         
   4   5   1          0.00          2.31         0.64 o                         
   5   5   1         13.45         15.19         0.83 o                         
   6   5   1          2.42          5.63         0.66 o                         
   7   5   1         97.62         96.85         1.46 o                         
   8   5   1         98.42         87.07         1.46 o                         
   9   5   1         49.78         50.84         1.15 o                         
  10   5   1        606.85        640.22         4.65 o                         
  11   5   1         66.27         78.88         1.63 o                         
  12   5   1        586.05        568.30         4.62 o                         
  13   5   1          7.31          5.87         0.96 o                         
  14   5   1          3.70          4.43         1.21 o                         
  15   5   1         29.71         26.30         1.53 o                         
  16   5   1          3.66          4.91         1.33 o                         
  17   5   1         10.71          9.87         1.49 o                         
  18   5   1         15.24          8.90         1.43 o                         
  19   5   1         93.81        100.88         3.01 o                         
  20   5   1        440.15        464.35         6.51 o                         
  21   5   1          3.22          5.85         1.77 o                         
  22   5   1         11.20         10.77         2.24 o                         
  23   5   1         21.05         18.83         1.84 o                         
   1   6   1        283.95        289.11         2.93 o                         
   2   6   1        211.04        212.49         2.50 o                         
   3   6   1        159.54        161.61         2.31 o                         
   4   6   1         72.99         74.10         1.65 o                         
   5   6   1          4.69          2.65         0.78 o                         
   6   6   1          1.43          0.26         0.75 o                         
   7   6   1         22.73         25.77         1.26 o                         
   8   6   1        253.51        243.53         2.91 o                         
   9   6   1          0.42          2.81         0.96 o                         
  10   6   1         77.51         78.98         1.66 o                         
  11   6   1         42.20         42.47         1.60 o                         
  12   6   1         97.67        103.66         2.36 o                         
  13   6   1         35.22         39.10         1.71 o                         
  14   6   1         53.35         66.22         2.03 o                         
  15   6   1          4.45          3.28         1.41 o                         
  16   6   1         67.54         63.16         3.11 o                         
  17   6   1         59.34         63.87         2.77 o                         
  18   6   1         78.88         88.51         3.16 o                         
  19   6   1          5.69          1.90         1.89 o                         
  20   6   1          0.87          0.13         1.50 o                         
  21   6   1         11.03          8.11         2.10 o                         
   0   7   1         78.81         83.11         3.02 o                         
   1   7   1         27.84         28.24         1.71 o                         
   2   7   1          5.53          7.75         1.15 o                         
   3   7   1         96.82         93.80         2.12 o                         
   4   7   1         57.50         56.18         1.74 o                         
   5   7   1          1.64          4.70         1.09 o                         
   6   7   1         17.78         18.67         1.33 o                         
   7   7   1         20.94         24.87         1.34 o                         
   8   7   1         53.06         51.28         1.74 o                         
   9   7   1         55.85         54.08         2.14 o                         
  10   7   1        287.82        286.21         3.78 o                         
  11   7   1         53.13         58.97         2.90 o                         
  12   7   1        185.11        181.33         3.59 o                         
  13   7   1          7.60          8.85         1.34 o                         
  14   7   1         15.44         17.79         1.94 o                         
  15   7   1          3.85          5.55         1.74 o                         
  16   7   1         46.95         56.16         3.53 o                         
  17   7   1         27.78         24.02         2.44 o                         
   1   8   1        179.96        165.78         3.25 o                         
   2   8   1         36.17         35.98         1.81 o                         
   3   8   1         41.77         40.38         1.93 o                         
   4   8   1          5.69          5.17         1.38 o                         
   5   8   1          1.37          1.27         1.48 o                         
   6   8   1         55.54         61.82         2.18 o                         
   7   8   1          0.02          0.77         1.61 o                         
   8   8   1          2.04          2.70         1.74 o                         
   9   8   1          9.52         19.47         2.07 o                         
  10   8   1        207.10        226.84         5.15 o                         
  11   8   1         45.58         44.03         2.89 o                         
  12   8   1          1.99          4.34         1.65 o                         
   0   0   2      12245.48      12191.81       243.01 o                         
   1   0   2        531.30        513.40         3.18 o                         
   2   0   2        647.19        627.76         3.62 o                         
   3   0   2       1743.98       1707.23         9.02 o                         
   4   0   2       1270.78       1208.15         6.39 o                         
   5   0   2         53.84         55.59         0.71 o                         
   6   0   2       1218.65       1224.90         7.20 o                         
   7   0   2        193.35        178.74         1.75 o                         
   8   0   2        103.73         96.56         1.46 o                         
   9   0   2        844.19        895.43         6.96 o                         
  10   0   2       1052.19       1061.97         7.69 o                         
  11   0   2        254.22        258.81         2.94 o                         
  12   0   2         61.51         52.70         1.44 o                         
  13   0   2        292.54        314.33         3.65 o                         
  14   0   2        141.86        148.40         2.39 o                         
  15   0   2        188.88        176.86         2.82 o                         
  16   0   2        386.53        362.65         4.04 o                         
  17   0   2       1570.56       1537.07        13.50 o                         
  18   0   2         70.91         82.35         2.71 o                         
  19   0   2        266.32        242.70         4.18 o                         
  20   0   2        634.50        610.97         7.60 o                         
  21   0   2        158.24        134.82         6.03 o                         
  22   0   2         55.26         64.77         2.95 o                         
  23   0   2         19.61         20.28         1.89 o                         
  24   0   2          8.23          9.01         1.81 o                         
  25   0   2         19.70         18.80         2.67 o                         
  26   0   2        133.04        129.83         4.98 o                         
  27   0   2         14.11         10.24         2.88 o                         
  28   0   2          0.17         -1.50         1.86 o                         
   1   1   2          0.66          0.57         0.17 o                         
   2   1   2       3554.13       3495.46        16.29 o                         
   3   1   2        801.01        778.14         3.70 o                         
   4   1   2        404.40        395.09         2.15 o                         
   5   1   2        350.85        327.51         1.91 o                         
   6   1   2        688.36        645.24         3.55 o                         
   7   1   2       1144.12       1177.14         6.09 o                         
   8   1   2        331.97        345.93         2.29 o                         
   9   1   2         50.37         56.50         0.78 o                         
  10   1   2         10.89         17.26         0.56 o                         
  11   1   2         98.98        117.67         1.18 o                         
  12   1   2          0.00          1.02         0.31 o                         
  13   1   2        121.30        125.81         1.21 o                         
  14   1   2         11.73         13.29         0.51 o                         
  15   1   2        469.34        457.64         3.10 o                         
  16   1   2        374.70        360.23         3.02 o                         
  17   1   2       1307.58       1291.25         8.13 o                         
  18   1   2       1206.70       1181.68         7.32 o                         
  19   1   2        297.06        289.17         2.91 o                         
  20   1   2          6.15         12.37         1.06 o                         
  21   1   2         30.84         21.66         1.78 o                         
  22   1   2        109.11         96.34         2.64 o                         
  23   1   2         77.03         67.77         2.38 o                         
  24   1   2         52.41         54.02         2.65 o                         
  25   1   2          8.15          4.15         1.51 o                         
  26   1   2         18.56         20.67         1.67 o                         
  27   1   2         52.27         56.66         3.13 o                         
   0   2   2       1518.56       1505.66        11.43 o                         
   1   2   2        235.60        223.19         1.81 o                         
   2   2   2       4098.63       4006.62        19.32 o                         
   3   2   2         19.14         16.19         0.57 o                         
   4   2   2         18.62         26.45         0.61 o                         
   5   2   2         40.44         43.49         0.82 o                         
   6   2   2        186.75        184.53         1.59 o                         
   7   2   2         12.49         11.08         0.48 o                         
   8   2   2         24.70         21.71         0.59 o                         
   9   2   2        465.13        469.17         3.34 o                         
  10   2   2        502.54        492.18         3.37 o                         
  11   2   2         39.67         36.92         0.80 o                         
  12   2   2         23.59         29.86         0.77 o                         
  13   2   2        621.48        647.64         4.79 o                         
  14   2   2          3.99          3.10         0.54 o                         
  15   2   2        475.84        461.23         3.77 o                         
  16   2   2       1041.61       1026.34         7.88 o                         
  17   2   2        728.08        728.18         5.34 o                         
  18   2   2         20.72         23.79         1.08 o                         
  19   2   2        558.93        555.32         5.08 o                         
  20   2   2        197.63        186.62         2.59 o                         
  21   2   2         42.13         34.57         1.52 o                         
  22   2   2          0.00          1.72         0.93 o                         
  23   2   2          0.27         -0.67         1.23 o                         
  24   2   2          1.83          2.23         0.96 o                         
  25   2   2          9.00          6.60         1.48 o                         
  26   2   2        123.09        123.88         4.99 o                         
  27   2   2          3.39          4.64         2.58 o                         
   1   3   2        124.76        105.82         1.21 o                         
   2   3   2       1363.65       1315.31         6.73 o                         
   3   3   2        244.61        243.70         1.96 o                         
   4   3   2         21.16         27.80         0.77 o                         
   5   3   2        381.52        367.06         2.70 o                         
   6   3   2         30.04         36.95         0.72 o                         
   7   3   2         79.47         87.80         1.09 o                         
   8   3   2         72.05         69.53         1.01 o                         
   9   3   2        206.29        203.62         2.13 o                         
  10   3   2        232.98        228.59         2.30 o                         
  11   3   2        362.83        382.95         3.32 o                         
  12   3   2        128.88        118.20         1.72 o                         
  13   3   2          2.89          2.69         0.53 o                         
  14   3   2         84.40         85.45         1.55 o                         
  15   3   2        474.32        461.90         4.36 o                         
  16   3   2        443.11        457.97         4.09 o                         
  17   3   2       1002.36       1003.98         7.60 o                         
  18   3   2        914.87        925.98         9.44 o                         
  19   3   2        166.71        175.22         2.66 o                         
  20   3   2          6.62          5.83         0.94 o                         
  21   3   2         92.03         82.28         2.47 o                         
  22   3   2         14.88         11.69         1.54 o                         
  23   3   2          2.69          2.93         1.17 o                         
  24   3   2          0.10         -0.14         1.20 o                         
  25   3   2         56.08         62.12         3.52 o                         
   0   4   2       1103.97       1103.38         8.65 o                         
   1   4   2          0.56          2.20         0.46 o                         
   2   4   2        767.37        769.69         4.53 o                         
   3   4   2          0.47          2.02         0.45 o                         
   4   4   2          5.96          3.97         0.51 o                         
   5   4   2          2.23          1.59         0.45 o                         
   6   4   2        140.45        144.91         1.71 o                         
   7   4   2          2.65          3.12         0.53 o                         
   8   4   2          3.36          4.00         0.49 o                         
   9   4   2        250.89        249.66         2.52 o                         
  10   4   2        316.24        305.29         2.68 o                         
  11   4   2         47.88         46.31         1.33 o                         
  12   4   2          1.00          3.49         0.80 o                         
  13   4   2        275.52        281.38         3.36 o                         
  14   4   2         12.66         18.98         1.04 o                         
  15   4   2        198.74        193.70         2.64 o                         
  16   4   2        563.87        569.79         5.86 o                         
  17   4   2        548.55        556.37         6.02 o                         
  18   4   2          0.29          0.42         1.10 o                         
  19   4   2        306.15        310.89         4.31 o                         
  20   4   2        218.68        211.86         4.16 o                         
  21   4   2         47.95         42.87         2.56 o                         
  22   4   2          2.60          2.35         1.60 o                         
  23   4   2          1.65          0.61         1.70 o                         
  24   4   2          1.02          0.18         2.13 o                         
  25   4   2          4.32          5.01         2.95 o                         
   1   5   2          8.92          9.16         0.67 o                         
   2   5   2        228.78        235.47         2.30 o                         
   3   5   2        156.18        152.13         1.91 o                         
   4   5   2        183.20        185.01         2.11 o                         
   5   5   2          7.78         13.34         0.82 o                         
   6   5   2         88.81         77.78         1.33 o                         
   7   5   2        258.04        254.81         2.49 o                         
   8   5   2        130.75        120.67         1.66 o                         
   9   5   2          1.94          2.76         0.62 o                         
  10   5   2         10.17         12.34         0.89 o                         
  11   5   2         28.34         30.90         1.19 o                         
  12   5   2         19.39         25.08         1.44 o                         
  13   5   2         58.49         62.93         2.02 o                         
  14   5   2          1.27          2.55         0.97 o                         
  15   5   2        137.87        132.53         2.53 o                         
  16   5   2        135.04        138.67         3.30 o                         
  17   5   2        584.57        610.68         7.69 o                         
  18   5   2        508.25        530.25         8.95 o                         
  19   5   2        180.89        179.24         4.43 o                         
  20   5   2          2.43          6.18         1.77 o                         
  21   5   2          9.55          7.49         1.49 o                         
  22   5   2         95.31         95.03         4.03 o                         
  23   5   2         54.13         51.18         3.32 o                         
   0   6   2        656.37        676.54         9.94 o                         
   1   6   2         21.27         28.67         1.10 o                         
   2   6   2         56.98         61.88         1.43 o                         
   3   6   2         75.27         78.28         1.65 o                         
   4   6   2         46.05         45.57         1.48 o                         
   5   6   2          4.47          3.18         0.87 o                         
   6   6   2        107.03        117.05         2.03 o                         
   7   6   2         10.71         11.83         1.08 o                         
   8   6   2          2.78          2.57         0.96 o                         
   9   6   2        112.11        103.57         2.00 o                         
  10   6   2        134.97        126.48         2.67 o                         
  11   6   2         42.04         40.94         1.59 o                         
  12   6   2          2.24          2.32         0.97 o                         
  13   6   2         86.02         95.49         2.31 o                         
  14   6   2         66.96         68.66         2.29 o                         
  15   6   2         48.45         51.07         2.49 o                         
  16   6   2        204.98        200.87         4.55 o                         
  17   6   2        422.30        441.92         7.48 o                         
  18   6   2         18.91         19.30         2.10 o                         
  19   6   2         79.79         81.40         3.81 o                         
  20   6   2        237.92        235.46         5.00 o                         
   1   7   2          1.80          1.19         1.06 o                         
   2   7   2        131.12        131.87         2.34 o                         
   3   7   2         12.50         13.82         1.28 o                         
   4   7   2         22.24         23.42         1.39 o                         
   5   7   2         18.05         19.32         1.73 o                         
   6   7   2          1.12          0.02         1.08 o                         
   7   7   2         62.85         60.75         1.96 o                         
   8   7   2         14.41         10.41         1.19 o                         
   9   7   2         10.66         13.41         1.45 o                         
  10   7   2         31.83         29.38         1.55 o                         
  11   7   2         73.66         68.29         2.37 o                         
  12   7   2          3.75          4.87         1.23 o                         
  13   7   2          5.68          5.24         1.78 o                         
  14   7   2          4.58          5.16         1.64 o                         
  15   7   2         72.72         70.74         2.59 o                         
  16   7   2         78.55         78.19         3.08 o                         
  17   7   2        301.58        298.61         7.27 o                         
   0   8   2         37.33         36.08         2.52 o                         
   1   8   2         23.83         21.48         1.65 o                         
   2   8   2        146.84        145.80         2.95 o                         
   3   8   2          2.22          0.56         1.56 o                         
   4   8   2          8.15         12.91         1.49 o                         
   5   8   2         16.74         14.52         1.70 o                         
   6   8   2          4.06          4.75         1.55 o                         
   7   8   2          0.13          0.06         1.62 o                         
   8   8   2          0.49          0.07         1.75 o                         
   9   8   2         49.99         37.42         3.58 o                         
  10   8   2         30.84         22.62         2.40 o                         
  11   8   2          4.38          6.16         1.73 o                         
   1   0   3        163.83        180.24         1.74 o                         
   2   0   3        690.58        732.54         4.73 o                         
   3   0   3       1038.79       1049.80         6.38 o                         
   4   0   3         55.48         61.84         0.94 o                         
   5   0   3         65.03         75.39         1.01 o                         
   6   0   3        100.97        110.90         1.26 o                         
   7   0   3       1226.11       1230.53         7.25 o                         
   8   0   3       1574.19       1605.11         9.46 o                         
   9   0   3        354.10        346.80         3.44 o                         
  10   0   3          4.09          3.28         0.41 o                         
  11   0   3          3.26          6.76         0.76 o                         
  12   0   3          5.09          8.01         0.76 o                         
  13   0   3        170.96        179.13         2.59 o                         
  14   0   3          9.20         11.44         0.87 o                         
  15   0   3        106.32         94.28         1.97 o                         
  16   0   3        357.27        357.78         4.76 o                         
  17   0   3         88.81         82.15         2.33 o                         
  18   0   3         90.74         89.56         2.86 o                         
  19   0   3         86.69         83.31         3.00 o                         
  20   0   3         26.74         20.15         2.82 o                         
  21   0   3         79.25         71.70         3.78 o                         
  22   0   3         13.41          6.93         1.82 o                         
  23   0   3         37.07         45.59         3.15 o                         
  24   0   3         33.00         27.42         3.46 o                         
  25   0   3        439.61        442.14        11.93 o                         
  26   0   3         55.54         56.52         4.23 o                         
  27   0   3          8.71         17.38         2.66 o                         
   0   1   3        451.73        471.42         4.01 o                         
   1   1   3         14.65         13.19         0.44 o                         
   2   1   3         63.66         58.84         0.75 o                         
   3   1   3        563.25        568.08         2.86 o                         
   4   1   3        630.50        627.62         3.08 o                         
   5   1   3       1775.57       1791.92         7.98 o                         
   6   1   3       1387.50       1401.21         6.29 o                         
   7   1   3       2770.39       2893.54        11.82 o                         
   8   1   3        348.81        354.10         2.11 o                         
   9   1   3         32.61         32.71         0.58 o                         
  10   1   3         16.54         10.90         0.40 o                         
  11   1   3         64.59         65.22         1.01 o                         
  12   1   3         90.63         84.88         1.07 o                         
  13   1   3        168.60        158.07         1.50 o                         
  14   1   3         79.77         78.95         1.12 o                         
  15   1   3         84.03         83.80         1.20 o                         
  16   1   3        413.96        414.74         3.33 o                         
  17   1   3         20.10         23.19         1.28 o                         
  18   1   3        106.57        112.00         1.86 o                         
  19   1   3          0.04          0.29         0.81 o                         
  20   1   3         51.69         55.26         1.86 o                         
  21   1   3         99.83        112.02         2.46 o                         
  22   1   3         21.75         18.11         1.43 o                         
  23   1   3          3.59          0.56         1.14 o                         
  24   1   3         30.65         24.22         2.56 o                         
  25   1   3        135.30        154.36         4.38 o                         
  26   1   3          4.38          2.16         1.56 o                         
  27   1   3         12.92         12.89         2.99 o                         
   1   2   3          5.04          4.91         0.37 o                         
   2   2   3        276.61        295.51         2.19 o                         
   3   2   3        123.92        142.30         1.46 o                         
   4   2   3        511.11        516.85         3.27 o                         
   5   2   3        486.52        474.19         3.04 o                         
   6   2   3        196.68        187.93         1.68 o                         
   7   2   3          1.83          4.62         0.37 o                         
   8   2   3        309.32        326.52         2.43 o                         
   9   2   3         13.93         17.29         0.59 o                         
  10   2   3        212.60        220.04         1.88 o                         
  11   2   3        251.72        253.16         2.02 o                         
  12   2   3        134.96        131.07         1.36 o                         
  13   2   3        406.69        394.26         3.09 o                         
  14   2   3         81.24         81.37         1.21 o                         
  15   2   3         22.57         26.96         0.98 o                         
  16   2   3        144.73        142.21         2.13 o                         
  17   2   3         94.04         92.53         1.71 o                         
  18   2   3         61.38         60.77         1.47 o                         
  19   2   3         13.11         13.41         1.29 o                         
  20   2   3         59.87         59.59         1.86 o                         
  21   2   3        242.03        239.91         3.04 o                         
  22   2   3          0.73         -0.31         0.79 o                         
  23   2   3          8.24         11.68         1.49 o                         
  24   2   3          0.08         -1.86         1.86 o                         
  25   2   3        115.67        118.61         5.02 o                         
  26   2   3          2.52          3.75         2.42 o                         
   0   3   3          6.70         10.12         0.86 o                         
   1   3   3        259.31        248.53         2.18 o                         
   2   3   3         41.84         49.42         0.95 o                         
   3   3   3          8.56         10.63         0.56 o                         
   4   3   3        409.24        404.15         2.94 o                         
   5   3   3        301.31        297.52         2.49 o                         
   6   3   3        386.67        397.70         2.92 o                         
   7   3   3       1985.76       2022.35        10.59 o                         
   8   3   3        274.44        273.16         2.35 o                         
   9   3   3         38.81         46.71         1.06 o                         
  10   3   3         32.04         27.38         0.81 o                         
  11   3   3          2.63          3.43         0.49 o                         
  12   3   3         19.41         21.27         0.93 o                         
  13   3   3        307.15        289.96         2.88 o                         
  14   3   3          6.53          7.25         0.69 o                         
  15   3   3         21.23         21.17         0.98 o                         
  16   3   3        582.02        596.84         5.98 o                         
  17   3   3        191.25        195.22         3.49 o                         
  18   3   3         11.25         12.68         1.29 o                         
  19   3   3        101.80        105.16         2.29 o                         
  20   3   3          0.02          0.45         0.95 o                         
  21   3   3          5.37          3.78         1.27 o                         
  22   3   3          0.02         -1.18         1.18 o                         
  23   3   3          5.13          0.37         2.69 o                         
  24   3   3         49.69         49.11         2.66 o                         
  25   3   3         82.44         81.65         3.43 o                         
   1   4   3          1.65          0.56         0.52 o                         
   2   4   3        234.13        232.98         2.46 o                         
   3   4   3        237.98        244.28         2.46 o                         
   4   4   3        134.79        150.07         1.76 o                         
   5   4   3         89.82        102.24         1.46 o                         
   6   4   3         42.98         45.03         1.00 o                         
   7   4   3         39.01         41.25         0.95 o                         
   8   4   3        307.75        311.43         2.54 o                         
   9   4   3          2.41          2.11         0.50 o                         
  10   4   3         60.61         63.92         1.15 o                         
  11   4   3         45.91         47.41         1.40 o                         
  12   4   3         25.83         27.56         1.30 o                         
  13   4   3        207.96        208.41         2.95 o                         
  14   4   3         27.69         30.22         1.42 o                         
  15   4   3         17.40         22.79         1.39 o                         
  16   4   3         74.48         74.54         2.17 o                         
  17   4   3         47.15         44.18         2.05 o                         
  18   4   3         30.62         32.71         1.57 o                         
  19   4   3         20.02         22.09         1.71 o                         
  20   4   3         28.66         24.17         1.83 o                         
  21   4   3        119.19        120.64         3.42 o                         
  22   4   3          0.88          0.51         1.41 o                         
  23   4   3          0.17          1.94         1.41 o                         
  24   4   3          4.36          2.34         1.93 o                         
   0   5   3        107.81        109.74         2.62 o                         
   1   5   3         25.50         25.33         1.06 o                         
   2   5   3         16.21         14.31         1.01 o                         
   3   5   3        113.90        109.36         1.82 o                         
   4   5   3         36.47         36.04         1.22 o                         
   5   5   3        373.30        371.69         3.54 o                         
   6   5   3        328.76        337.22         3.24 o                         
   7   5   3        474.43        468.90         3.96 o                         
   8   5   3         87.08         82.33         1.46 o                         
   9   5   3          3.45          7.54         0.73 o                         
  10   5   3          2.47          4.16         0.86 o                         
  11   5   3         18.85         16.77         1.10 o                         
  12   5   3         68.91         64.06         1.90 o                         
  13   5   3         13.45         13.82         1.34 o                         
  14   5   3         21.64         24.46         1.83 o                         
  15   5   3         46.30         51.78         2.07 o                         
  16   5   3        112.85        113.09         2.87 o                         
  17   5   3          3.44          0.97         1.35 o                         
  18   5   3        101.04        101.77         3.03 o                         
  19   5   3          1.91          4.06         1.96 o                         
  20   5   3         33.09         31.36         1.92 o                         
  21   5   3         75.45         78.85         3.32 o                         
  22   5   3         17.71         11.71         2.34 o                         
   1   6   3          0.03         -0.14         0.73 o                         
   2   6   3        105.17        104.57         1.84 o                         
   3   6   3        176.39        177.41         2.50 o                         
   4   6   3         26.19         30.32         1.28 o                         
   5   6   3          0.13          1.73         0.95 o                         
   6   6   3          0.53          2.18         1.04 o                         
   7   6   3        127.01        122.88         2.25 o                         
   8   6   3        232.58        235.51         2.93 o                         
   9   6   3         18.89         20.99         1.21 o                         
  10   6   3          0.69          0.28         0.96 o                         
  11   6   3          6.41          5.22         1.05 o                         
  12   6   3          0.01          0.77         0.91 o                         
  13   6   3         58.57         53.98         2.33 o                         
  14   6   3          4.21          4.62         1.17 o                         
  15   6   3         52.33         62.95         2.47 o                         
  16   6   3         67.80         72.95         2.71 o                         
  17   6   3         27.05         27.44         2.24 o                         
  18   6   3         11.36          1.03         1.92 o                         
  19   6   3         24.23         15.61         2.07 o                         
   0   7   3         37.31         31.27         2.07 o                         
   1   7   3          4.21          5.57         1.11 o                         
   2   7   3          3.80          5.04         1.05 o                         
   3   7   3          6.79          2.54         1.02 o                         
   4   7   3         75.54         70.11         1.95 o                         
   5   7   3         59.59         63.72         1.97 o                         
   6   7   3        132.53        128.88         2.78 o                         
   7   7   3        206.67        211.18         2.93 o                         
   8   7   3         39.53         42.52         1.73 o                         
   9   7   3          2.04          0.43         1.30 o                         
  10   7   3          2.81          3.04         1.12 o                         
  11   7   3          0.97          2.69         1.04 o                         
  12   7   3          9.91          6.84         1.43 o                         
  13   7   3         42.46         42.11         2.26 o                         
  14   7   3          0.56          1.73         1.48 o                         
  15   7   3          0.08          0.48         1.66 o                         
  16   7   3        121.47        115.44         5.14 o                         
   1   8   3         10.84          9.50         1.61 o                         
   2   8   3         20.27         14.52         1.64 o                         
   3   8   3         21.27         24.10         1.73 o                         
   4   8   3         57.33         47.63         2.51 o                         
   5   8   3         44.32         41.19         2.24 o                         
   6   8   3         17.14         17.13         1.92 o                         
   7   8   3          0.10          1.35         1.72 o                         
   8   8   3         18.78         16.02         2.50 o                         
   9   8   3         49.79         50.63         5.21 o                         
  10   8   3         30.85         33.92         2.28 o                         
   0   0   4          3.31          4.12         0.60 o                         
   1   0   4        371.72        360.08         3.12 o                         
   2   0   4       1138.26       1150.96         6.95 o                         
   3   0   4       1864.78       1919.73        11.07 o                         
   4   0   4       1506.91       1582.53        10.17 o                         
   5   0   4        141.60        189.08         2.01 o                         
   6   0   4          4.40          3.17         0.43 o                         
   7   0   4          0.97          0.23         0.31 o                         
   8   0   4         57.40         62.34         1.06 o                         
   9   0   4        769.67        754.20         5.06 o                         
  10   0   4         77.32         67.02         1.29 o                         
  11   0   4          4.33         14.80         0.78 o                         
  12   0   4         10.19          9.79         0.65 o                         
  13   0   4        100.24         91.15         2.00 o                         
  14   0   4        390.82        380.42         4.75 o                         
  15   0   4        225.03        241.31         3.68 o                         
  16   0   4          0.08          0.56         0.98 o                         
  17   0   4        499.26        499.37         6.78 o                         
  18   0   4         71.07         76.19         2.88 o                         
  19   0   4        166.36        171.29         5.55 o                         
  20   0   4         58.50         61.44         2.76 o                         
  21   0   4        211.75        207.07         5.40 o                         
  22   0   4          2.36          5.35         1.98 o                         
  23   0   4         39.08         39.93         4.34 o                         
  24   0   4          0.19         -2.11         3.19 o                         
  25   0   4        159.78        167.51         6.74 o                         
  26   0   4          6.50         11.67         3.76 o                         
   1   1   4        585.95        610.24         3.12 o                         
   2   1   4        987.62       1038.38         4.88 o                         
   3   1   4        614.38        634.27         3.30 o                         
   4   1   4        249.14        260.03         1.78 o                         
   5   1   4        477.80        511.41         2.93 o                         
   6   1   4        314.05        317.47         2.17 o                         
   7   1   4         45.85         50.06         0.79 o                         
   8   1   4        386.38        385.48         2.54 o                         
   9   1   4        244.80        232.30         1.87 o                         
  10   1   4         66.26         59.97         0.91 o                         
  11   1   4         28.18         31.13         0.75 o                         
  12   1   4        827.39        807.85         4.62 o                         
  13   1   4        318.80        294.96         2.36 o                         
  14   1   4          1.36          1.51         0.47 o                         
  15   1   4        823.23        830.10         6.01 o                         
  16   1   4         44.09         47.89         1.44 o                         
  17   1   4        648.30        648.85         5.44 o                         
  18   1   4         11.11         13.99         1.34 o                         
  19   1   4         10.45         12.66         1.14 o                         
  20   1   4          0.61          1.18         0.89 o                         
  21   1   4          1.47          0.98         1.02 o                         
  22   1   4         24.34         28.03         1.78 o                         
  23   1   4         11.77         13.04         1.54 o                         
  24   1   4        106.10        116.47         2.78 o                         
  25   1   4          0.02         -0.13         1.16 o                         
  26   1   4          0.98          2.85         1.45 o                         
   0   2   4         12.37         12.31         0.83 o                         
   1   2   4        194.93        188.85         1.78 o                         
   2   2   4        426.85        434.95         2.85 o                         
   3   2   4        267.36        313.43         2.15 o                         
   4   2   4        937.10        959.64         5.11 o                         
   5   2   4        503.35        522.15         3.19 o                         
   6   2   4          0.06          1.20         0.31 o                         
   7   2   4          4.62          7.02         0.48 o                         
   8   2   4          9.60          8.29         0.50 o                         
   9   2   4        252.78        228.48         2.06 o                         
  10   2   4        107.91        106.33         1.35 o                         
  11   2   4         95.16         89.10         1.21 o                         
  12   2   4         56.99         57.14         1.00 o                         
  13   2   4        583.46        589.49         4.13 o                         
  14   2   4        141.36        134.83         1.96 o                         
  15   2   4          3.73          4.95         0.69 o                         
  16   2   4         10.04         10.55         0.73 o                         
  17   2   4         36.10         37.69         1.16 o                         
  18   2   4         13.71         16.72         0.84 o                         
  19   2   4        578.54        598.44         5.84 o                         
  20   2   4        119.10        119.71         2.40 o                         
  21   2   4         14.45         11.46         1.19 o                         
  22   2   4          1.39          1.07         1.21 o                         
  23   2   4          0.16         -1.16         1.29 o                         
  24   2   4          2.59          5.29         2.41 o                         
  25   2   4        102.89        100.35         4.74 o                         
   1   3   4        334.13        345.27         2.73 o                         
   2   3   4        325.31        324.28         2.56 o                         
   3   3   4         80.66         76.74         1.24 o                         
   4   3   4        131.65        126.95         1.59 o                         
   5   3   4         12.42         12.97         0.74 o                         
   6   3   4         38.35         34.98         0.98 o                         
   7   3   4         74.55         72.01         1.19 o                         
   8   3   4        356.64        351.32         2.76 o                         
   9   3   4        733.20        717.82         4.61 o                         
  10   3   4        139.31        134.62         1.65 o                         
  11   3   4        133.96        139.66         1.86 o                         
  12   3   4        453.31        443.63         3.57 o                         
  13   3   4         44.99         47.47         1.00 o                         
  14   3   4         14.08         14.04         0.79 o                         
  15   3   4        855.02        877.90         7.98 o                         
  16   3   4         57.89         63.01         2.16 o                         
  17   3   4        417.26        424.36         5.85 o                         
  18   3   4          7.82         11.36         1.24 o                         
  19   3   4          0.45          1.01         0.98 o                         
  20   3   4          0.20         -0.08         1.17 o                         
  21   3   4         23.73         19.27         1.87 o                         
  22   3   4          5.51          2.47         1.56 o                         
  23   3   4         20.91         17.61         2.23 o                         
  24   3   4        109.50        110.21         3.74 o                         
   0   4   4          2.09          2.35         0.73 o                         
   1   4   4         18.61         28.77         0.96 o                         
   2   4   4        152.47        151.08         1.89 o                         
   3   4   4        369.56        382.29         3.17 o                         
   4   4   4        320.69        330.97         3.01 o                         
   5   4   4        182.82        186.65         2.20 o                         
   6   4   4          5.45          8.81         0.87 o                         
   7   4   4         13.45         17.87         0.88 o                         
   8   4   4          1.46          3.30         0.67 o                         
   9   4   4        157.45        146.51         1.94 o                         
  10   4   4         63.23         68.14         1.43 o                         
  11   4   4         10.77         12.85         0.90 o                         
  12   4   4         20.44         22.69         0.96 o                         
  13   4   4        233.93        236.13         3.70 o                         
  14   4   4         98.89        101.49         2.05 o                         
  15   4   4         11.05         12.92         1.59 o                         
  16   4   4          0.17         -0.51         0.81 o                         
  17   4   4         63.19         67.06         1.72 o                         
  18   4   4         18.34         22.98         2.22 o                         
  19   4   4        249.31        259.51         4.91 o                         
  20   4   4         66.13         68.63         2.67 o                         
  21   4   4         22.45         23.06         2.19 o                         
  22   4   4          0.00          0.08         1.50 o                         
  23   4   4          2.86          1.01         1.63 o                         
   1   5   4         50.36         55.33         1.45 o                         
   2   5   4        188.46        185.38         2.40 o                         
   3   5   4        130.79        123.16         2.05 o                         
   4   5   4         24.30         24.91         1.16 o                         
   5   5   4        234.05        218.46         2.56 o                         
   6   5   4         54.40         54.69         1.39 o                         
   7   5   4         50.38         50.86         1.35 o                         
   8   5   4         56.83         55.99         1.44 o                         
   9   5   4         12.91         15.37         1.00 o                         
  10   5   4         28.15         29.07         1.37 o                         
  11   5   4         10.24          9.00         0.98 o                         
  12   5   4        415.64        416.90         4.64 o                         
  13   5   4        248.07        263.38         4.33 o                         
  14   5   4          0.96          4.86         1.52 o                         
  15   5   4        270.34        262.57         4.34 o                         
  16   5   4         20.78         17.35         1.85 o                         
  17   5   4        250.89        262.85         4.48 o                         
  18   5   4          2.75          2.56         1.17 o                         
  19   5   4         10.69          8.65         1.40 o                         
  20   5   4          0.34          3.56         1.59 o                         
  21   5   4          6.70          1.25         2.19 o                         
   0   6   4          0.74         -1.32         1.32 o                         
   1   6   4          8.63          8.00         1.09 o                         
   2   6   4        103.68        103.75         2.09 o                         
   3   6   4        415.78        434.54         4.64 o                         
   4   6   4        147.64        151.29         2.57 o                         
   5   6   4         27.82         27.74         1.42 o                         
   6   6   4          4.52          6.73         0.97 o                         
   7   6   4          2.09          0.31         0.82 o                         
   8   6   4          0.01         -0.10         0.94 o                         
   9   6   4         74.58         70.29         2.04 o                         
  10   6   4         45.75         53.39         1.59 o                         
  11   6   4          0.01         -0.37         1.04 o                         
  12   6   4          1.71          3.25         1.34 o                         
  13   6   4         60.73         71.78         2.73 o                         
  14   6   4         83.90         86.82         3.14 o                         
  15   6   4         77.91         74.73         2.89 o                         
  16   6   4          0.10          2.20         1.44 o                         
  17   6   4        102.10        111.20         3.51 o                         
  18   6   4         18.11         20.18         2.11 o                         
   1   7   4         16.67         16.49         1.43 o                         
   2   7   4         86.83         84.22         2.15 o                         
   3   7   4          9.21         14.06         1.28 o                         
   4   7   4         34.63         30.25         1.64 o                         
   5   7   4         55.04         46.85         1.87 o                         
   6   7   4          9.72         12.02         1.36 o                         
   7   7   4          4.50          2.86         1.17 o                         
   8   7   4         34.98         33.03         1.56 o                         
   9   7   4         60.44         68.09         2.16 o                         
  10   7   4         38.80         38.78         1.73 o                         
  11   7   4         18.53         15.58         1.35 o                         
  12   7   4        190.38        191.08         3.26 o                         
  13   7   4         62.31         59.38         3.24 o                         
  14   7   4          5.73          5.64         1.89 o                         
   0   8   4          3.08          5.47         2.38 o                         
   1   8   4         62.54         57.96         3.43 o                         
   2   8   4         24.81         18.70         2.17 o                         
   3   8   4         48.72         39.59         2.94 o                         
   4   8   4        105.52         90.88         4.11 o                         
   5   8   4         87.21         93.10         3.83 o                         
   6   8   4          0.47         -1.04         2.21 o                         
   7   8   4         16.19         10.91         2.41 o                         
   1   0   5       1767.02       1747.35        11.04 o                         
   2   0   5          0.08          0.48         0.38 o                         
   3   0   5        161.98        148.48         1.92 o                         
   4   0   5         29.47         21.86         0.88 o                         
   5   0   5         34.17         34.82         0.96 o                         
   6   0   5          0.02          0.97         0.41 o                         
   7   0   5        203.91        215.24         2.36 o                         
   8   0   5        291.87        287.83         3.35 o                         
   9   0   5        440.57        435.32         3.67 o                         
  10   0   5         58.45         57.74         1.19 o                         
  11   0   5         31.56         32.22         1.13 o                         
  12   0   5        104.97         97.29         1.93 o                         
  13   0   5          8.31          7.87         0.95 o                         
  14   0   5         15.41         26.76         1.44 o                         
  15   0   5        623.44        607.64         8.81 o                         
  16   0   5         29.94         24.65         2.32 o                         
  17   0   5          1.74          2.45         1.67 o                         
  18   0   5         34.74         46.75         2.43 o                         
  19   0   5         54.16         55.34         2.97 o                         
  20   0   5          0.23          0.39         1.41 o                         
  21   0   5         80.92         90.70         3.47 o                         
  22   0   5          0.14          0.63         1.99 o                         
  23   0   5         46.58         63.21         3.29 o                         
  24   0   5         45.29         42.73         3.97 o                         
  25   0   5        259.71        265.50        11.03 o                         
   0   1   5         78.93         96.98         1.49 o                         
   1   1   5         17.72         22.54         0.61 o                         
   2   1   5         69.48         72.05         0.97 o                         
   3   1   5        669.31        712.18         3.56 o                         
   4   1   5        208.70        204.63         1.69 o                         
   5   1   5         29.57         27.37         0.66 o                         
   6   1   5          2.11          1.47         0.36 o                         
   7   1   5        954.58        996.87         5.62 o                         
   8   1   5         40.16         41.65         0.91 o                         
   9   1   5        104.92        121.88         1.43 o                         
  10   1   5         12.63         10.91         0.58 o                         
  11   1   5         87.10         92.89         1.22 o                         
  12   1   5        976.94        980.52         5.87 o                         
  13   1   5        600.80        583.53         4.62 o                         
  14   1   5       1889.20       1865.75        11.35 o                         
  15   1   5        420.08        453.65         4.64 o                         
  16   1   5        206.07        181.77         2.81 o                         
  17   1   5          5.57          2.49         1.43 o                         
  18   1   5          8.65          7.49         1.12 o                         
  19   1   5         70.83         69.38         2.09 o                         
  20   1   5          1.93          1.60         1.13 o                         
  21   1   5         22.79         23.59         2.37 o                         
  22   1   5         96.76        112.21         2.79 o                         
  23   1   5          0.02          1.98         1.35 o                         
  24   1   5         19.67         17.50         1.78 o                         
  25   1   5        111.62        114.65         3.58 o                         
   1   2   5        847.54        821.40         4.54 o                         
   2   2   5          6.24          5.66         0.46 o                         
   3   2   5         21.55         24.41         0.74 o                         
   4   2   5          0.03          1.22         0.38 o                         
   5   2   5        149.60        141.60         1.77 o                         
   6   2   5          0.27          2.85         0.45 o                         
   7   2   5         63.62         54.56         1.02 o                         
   8   2   5        169.13        162.88         1.72 o                         
   9   2   5          2.71          1.55         0.42 o                         
  10   2   5         64.48         60.36         1.21 o                         
  11   2   5        377.39        383.74         3.30 o                         
  12   2   5        121.30        122.08         1.87 o                         
  13   2   5        198.17        187.14         2.35 o                         
  14   2   5          8.24         14.90         1.01 o                         
  15   2   5        362.85        364.10         4.11 o                         
  16   2   5         42.36         41.11         1.49 o                         
  17   2   5          1.32          3.34         0.72 o                         
  18   2   5         32.63         41.08         1.28 o                         
  19   2   5         12.43         10.82         0.99 o                         
  20   2   5          2.12          6.58         0.85 o                         
  21   2   5          2.05          5.87         2.16 o                         
  22   2   5          0.04         -0.56         1.34 o                         
  23   2   5        235.84        257.47         5.88 o                         
  24   2   5         27.99         23.37         4.04 o                         
   0   3   5         15.50         16.91         1.08 o                         
   1   3   5        258.95        258.66         2.29 o                         
   2   3   5         37.60         38.91         0.94 o                         
   3   3   5         92.53         94.62         1.23 o                         
   4   3   5         58.24         55.52         1.16 o                         
   5   3   5          4.56          3.20         0.51 o                         
   6   3   5         15.43         13.90         0.83 o                         
   7   3   5        675.64        689.23         5.31 o                         
   8   3   5         17.77         19.79         1.06 o                         
   9   3   5         30.83         42.06         1.18 o                         
  10   3   5          5.00          2.38         0.69 o                         
  11   3   5          0.37          3.13         0.69 o                         
  12   3   5        681.76        692.95         5.24 o                         
  13   3   5       1039.47       1040.49         7.57 o                         
  14   3   5       1401.65       1410.20         9.67 o                         
  15   3   5         47.16         52.93         1.26 o                         
  16   3   5        128.23        120.26         2.27 o                         
  17   3   5         76.66         82.58         2.47 o                         
  18   3   5         11.71         11.22         1.25 o                         
  19   3   5          7.33          7.32         1.16 o                         
  20   3   5          0.58         -1.02         1.10 o                         
  21   3   5        137.55        143.72         3.59 o                         
  22   3   5         75.50         80.70         3.07 o                         
  23   3   5         20.24         16.99         2.73 o                         
   1   4   5        393.43        377.04         3.28 o                         
   2   4   5          1.86          4.25         0.61 o                         
   3   4   5          0.07          0.04         0.58 o                         
   4   4   5          2.59          6.21         0.79 o                         
   5   4   5          4.51          6.61         0.72 o                         
   6   4   5         14.98         21.54         1.04 o                         
   7   4   5          0.38          0.44         0.67 o                         
   8   4   5         85.23         78.73         1.61 o                         
   9   4   5          3.73          5.17         0.85 o                         
  10   4   5         26.94         26.36         1.29 o                         
  11   4   5        115.34        130.07         2.43 o                         
  12   4   5        115.16        117.36         2.50 o                         
  13   4   5        109.32        109.31         1.95 o                         
  14   4   5          4.06          6.16         0.96 o                         
  15   4   5        293.70        294.69         3.70 o                         
  16   4   5         35.80         38.01         1.49 o                         
  17   4   5          1.24          0.37         1.08 o                         
  18   4   5         15.90         14.06         1.34 o                         
  19   4   5         21.88         20.73         1.50 o                         
  20   4   5          1.75          2.86         1.42 o                         
  21   4   5         12.23         13.01         1.72 o                         
  22   4   5          0.24         -0.59         1.55 o                         
   0   5   5         14.19         14.84         1.41 o                         
   1   5   5          2.40          1.92         0.77 o                         
   2   5   5          5.81          6.31         0.79 o                         
   3   5   5        307.98        304.86         3.25 o                         
   4   5   5         45.50         49.01         1.87 o                         
   5   5   5         34.66         40.83         1.62 o                         
   6   5   5          3.39          3.67         1.14 o                         
   7   5   5        198.73        205.06         2.67 o                         
   8   5   5          3.74          2.37         0.81 o                         
   9   5   5          0.38          1.22         0.74 o                         
  10   5   5          2.16          0.78         1.15 o                         
  11   5   5         50.18         51.20         1.62 o                         
  12   5   5        418.53        417.26         4.73 o                         
  13   5   5        249.17        253.38         4.33 o                         
  14   5   5        846.09        860.14         9.05 o                         
  15   5   5        264.99        267.80         4.94 o                         
  16   5   5        102.23        108.91         3.56 o                         
  17   5   5         34.64         30.42         2.00 o                         
  18   5   5          4.03         -0.66         1.27 o                         
  19   5   5         61.07         60.45         3.67 o                         
   1   6   5        176.36        182.80         2.95 o                         
   2   6   5          0.01         -0.22         0.91 o                         
   3   6   5         22.29         22.35         1.35 o                         
   4   6   5          1.15          0.39         0.91 o                         
   5   6   5          9.57          7.61         1.07 o                         
   6   6   5         14.42         16.80         1.23 o                         
   7   6   5         58.30         58.33         2.12 o                         
   8   6   5         35.36         34.85         1.52 o                         
   9   6   5         44.88         50.13         1.80 o                         
  10   6   5          2.63          2.24         1.04 o                         
  11   6   5          4.58          3.83         1.28 o                         
  12   6   5         73.43         72.73         2.09 o                         
  13   6   5         14.40         11.44         1.51 o                         
  14   6   5          1.24          4.06         1.43 o                         
  15   6   5        241.26        245.46         5.15 o                         
  16   6   5         22.35         15.84         1.89 o                         
   0   7   5          4.25          5.00         1.97 o                         
   1   7   5         15.80         15.70         1.49 o                         
   2   7   5          4.76          0.88         1.13 o                         
   3   7   5         55.06         59.99         2.00 o                         
   4   7   5         21.66         18.61         1.41 o                         
   5   7   5          0.30         -1.03         1.44 o                         
   6   7   5          2.57          0.77         1.28 o                         
   7   7   5        108.92        111.77         2.76 o                         
   8   7   5          3.11          3.09         1.34 o                         
   9   7   5          0.28         -0.96         1.29 o                         
  10   7   5          0.63         -1.63         1.81 o                         
  11   7   5          9.57         10.85         1.56 o                         
  12   7   5        222.48        220.92         4.03 o                         
   0   0   6       2777.67       2777.16        23.05 o                         
   1   0   6         39.28         37.05         1.13 o                         
   2   0   6        196.45        201.09         2.59 o                         
   3   0   6         67.23         62.08         1.46 o                         
   4   0   6        272.08        273.60         2.96 o                         
   5   0   6        249.46        228.20         2.83 o                         
   6   0   6        538.09        508.13         4.59 o                         
   7   0   6         18.41         14.86         0.91 o                         
   8   0   6          0.29          0.80         0.61 o                         
   9   0   6        511.81        518.45         5.55 o                         
  10   0   6         44.23         44.68         1.58 o                         
  11   0   6         63.56         58.78         2.18 o                         
  12   0   6         21.17         34.17         1.63 o                         
  13   0   6        160.36        137.40         3.60 o                         
  14   0   6          5.14          2.41         1.76 o                         
  15   0   6         20.91         28.30         1.71 o                         
  16   0   6          3.09          6.72         1.82 o                         
  17   0   6        588.41        587.73        10.22 o                         
  18   0   6         13.08          9.85         2.14 o                         
  19   0   6          0.75         -1.67         1.67 o                         
  20   0   6          5.00          4.87         1.76 o                         
  21   0   6         30.20         25.56         2.64 o                         
  22   0   6         61.73         72.05         3.21 o                         
  23   0   6          2.43          2.87         2.51 o                         
  24   0   6         14.16         15.38         4.73 o                         
   1   1   6          0.39         -0.28         0.33 o                         
   2   1   6        111.62        111.27         1.32 o                         
   3   1   6        155.04        141.08         1.51 o                         
   4   1   6       1619.86       1617.54         7.69 o                         
   5   1   6        366.59        348.47         2.49 o                         
   6   1   6         85.95         91.40         1.25 o                         
   7   1   6         43.84         47.52         1.01 o                         
   8   1   6        151.03        140.66         1.89 o                         
   9   1   6         50.11         43.59         1.22 o                         
  10   1   6          4.50          5.74         0.74 o                         
  11   1   6        255.54        245.52         2.78 o                         
  12   1   6          0.22          0.14         0.63 o                         
  13   1   6        361.99        343.94         3.70 o                         
  14   1   6         60.69         44.69         1.48 o                         
  15   1   6        160.25        139.71         2.51 o                         
  16   1   6         26.85         26.15         1.45 o                         
  17   1   6         42.63         46.90         1.68 o                         
  18   1   6          5.30          1.90         1.17 o                         
  19   1   6          2.77          3.01         1.14 o                         
  20   1   6          8.12          9.04         1.40 o                         
  21   1   6         18.63         15.86         1.51 o                         
  22   1   6          3.65          2.04         1.24 o                         
  23   1   6         69.36         67.67         3.00 o                         
   0   2   6       1448.98       1435.66        10.74 o                         
   1   2   6        105.74         99.40         1.45 o                         
   2   2   6        438.35        433.73         3.18 o                         
   3   2   6         17.58         16.70         0.73 o                         
   4   2   6         64.73         68.01         1.23 o                         
   5   2   6         38.63         38.40         0.95 o                         
   6   2   6        528.64        510.69         3.83 o                         
   7   2   6          5.41          4.51         0.61 o                         
   8   2   6          0.15          0.29         0.54 o                         
   9   2   6        277.62        268.43         2.83 o                         
  10   2   6         75.82         76.77         1.56 o                         
  11   2   6          0.21          2.66         0.66 o                         
  12   2   6          0.86          0.43         0.63 o                         
  13   2   6        517.70        508.42         5.04 o                         
  14   2   6          3.40          4.16         0.78 o                         
  15   2   6         55.58         55.88         1.60 o                         
  16   2   6         43.97         50.17         1.78 o                         
  17   2   6        110.76        107.13         2.21 o                         
  18   2   6          1.44          1.01         1.16 o                         
  19   2   6        111.33        118.58         2.31 o                         
  20   2   6          1.72          2.91         1.60 o                         
  21   2   6          7.46          5.81         1.26 o                         
  22   2   6         30.73         34.23         2.00 o                         
  23   2   6         11.28          8.53         1.81 o                         
   1   3   6          2.00          2.71         0.61 o                         
   2   3   6        201.41        202.55         2.30 o                         
   3   3   6        321.55        320.25         2.93 o                         
   4   3   6        941.10        927.48         6.21 o                         
   5   3   6         55.70         52.59         1.35 o                         
   6   3   6        102.65        105.03         1.85 o                         
   7   3   6         26.87         27.51         1.08 o                         
   8   3   6        248.56        250.49         2.92 o                         
   9   3   6        289.74        283.34         3.22 o                         
  10   3   6         12.25         11.74         0.90 o                         
  11   3   6         14.18         13.19         0.97 o                         
  12   3   6         31.77         29.49         1.43 o                         
  13   3   6        622.20        611.62         5.21 o                         
  14   3   6         14.87         12.28         1.11 o                         
  15   3   6         63.34         53.53         1.39 o                         
  16   3   6         15.80         12.61         1.11 o                         
  17   3   6         19.70         21.82         1.32 o                         
  18   3   6          3.11          0.84         0.92 o                         
  19   3   6          0.33          2.09         1.16 o                         
  20   3   6         19.14         21.11         1.76 o                         
  21   3   6          0.46          3.42         1.73 o                         
  22   3   6         16.92          7.24         6.30 o                         
   0   4   6        962.75        943.77         8.97 o                         
   1   4   6         17.84         21.66         1.07 o                         
   2   4   6        165.46        166.10         2.23 o                         
   3   4   6          0.55          0.24         0.68 o                         
   4   4   6         47.54         52.44         1.42 o                         
   5   4   6         56.25         52.59         1.75 o                         
   6   4   6        298.02        296.68         3.58 o                         
   7   4   6          0.11          0.00         0.89 o                         
   8   4   6          0.24          0.48         1.03 o                         
   9   4   6        191.79        185.71         2.79 o                         
  10   4   6         34.77         32.64         2.04 o                         
  11   4   6          9.19         11.29         1.13 o                         
  12   4   6          0.11          1.60         0.89 o                         
  13   4   6        256.99        250.31         3.22 o                         
  14   4   6          0.76          0.07         0.79 o                         
  15   4   6          6.15          4.46         1.02 o                         
  16   4   6         25.32         30.04         1.59 o                         
  17   4   6        130.92        131.25         2.90 o                         
  18   4   6          0.00          0.42         1.35 o                         
  19   4   6         31.34         33.53         2.37 o                         
  20   4   6          0.23         -1.07         1.49 o                         
   1   5   6         20.77         21.16         1.30 o                         
   2   5   6         82.89         87.80         2.26 o                         
   3   5   6         75.04         80.63         1.99 o                         
   4   5   6        708.76        721.00         5.91 o                         
   5   5   6        247.65        249.85         3.30 o                         
   6   5   6         10.02          9.21         1.16 o                         
   7   5   6         52.07         57.18         1.88 o                         
   8   5   6         46.98         47.77         1.73 o                         
   9   5   6          0.28         -0.69         0.96 o                         
  10   5   6          6.52          7.41         0.94 o                         
  11   5   6        146.33        152.42         2.69 o                         
  12   5   6          0.21          1.44         0.95 o                         
  13   5   6        153.03        147.88         2.60 o                         
  14   5   6         26.43         26.20         1.35 o                         
  15   5   6        137.28        127.60         3.31 o                         
  16   5   6          2.52          0.99         1.26 o                         
  17   5   6         15.40         16.80         1.57 o                         
   0   6   6        539.92        539.52         8.11 o                         
   1   6   6          3.15          8.34         1.16 o                         
   2   6   6         31.24         28.80         1.42 o                         
   3   6   6         21.86         22.79         1.37 o                         
   4   6   6         48.79         45.98         1.88 o                         
   5   6   6        119.76        119.82         2.54 o                         
   6   6   6        142.32        142.74         2.87 o                         
   7   6   6          0.52         -0.26         1.01 o                         
   8   6   6          0.04         -0.10         1.02 o                         
   9   6   6         84.53         77.20         2.10 o                         
  10   6   6         15.00         16.14         1.38 o                         
  11   6   6         26.61         23.99         1.51 o                         
  12   6   6          1.16          0.24         1.24 o                         
  13   6   6         93.18         93.89         2.29 o                         
  14   6   6          7.92          7.90         1.88 o                         
   1   7   6          8.17          8.02         1.53 o                         
   2   7   6         42.32         40.67         2.22 o                         
   3   7   6         98.84        109.06         3.32 o                         
   4   7   6        316.26        323.56         6.16 o                         
   5   7   6         64.44         64.83         3.22 o                         
   6   7   6         21.57         19.69         2.18 o                         
   7   7   6          0.08         -1.76         1.76 o                         
   8   7   6         46.17         44.77         3.26 o                         
   1   0   7        304.32        293.92         3.27 o                         
   2   0   7         41.74         38.52         1.46 o                         
   3   0   7        357.36        345.79         4.48 o                         
   4   0   7       1294.54       1268.56        11.10 o                         
   5   0   7        190.20        205.79         3.29 o                         
   6   0   7        400.43        354.08         4.41 o                         
   7   0   7        130.42        116.26         2.43 o                         
   8   0   7        388.55        371.95         4.77 o                         
   9   0   7        122.56        124.47         2.53 o                         
  10   0   7        108.35         95.44         2.43 o                         
  11   0   7         17.85         19.50         1.45 o                         
  12   0   7         70.25         60.08         3.37 o                         
  13   0   7         20.01         25.64         2.12 o                         
  14   0   7         58.00         60.72         2.63 o                         
  15   0   7         35.48         36.20         2.45 o                         
  16   0   7          0.00         -1.60         1.60 o                         
  17   0   7          3.08          1.33         1.72 o                         
  18   0   7         39.53         47.55         3.38 o                         
  19   0   7         38.62         36.97         3.16 o                         
  20   0   7         17.57         20.17         2.32 o                         
  21   0   7         45.71         50.73         4.43 o                         
  22   0   7         29.44         27.90         3.51 o                         
   0   1   7          7.59          7.69         0.95 o                         
   1   1   7        478.94        461.94         3.75 o                         
   2   1   7        886.40        856.92         5.01 o                         
   3   1   7       1151.79       1155.16         6.35 o                         
   4   1   7        538.56        496.82         3.81 o                         
   5   1   7          9.80          7.31         0.73 o                         
   6   1   7          7.45          7.17         0.70 o                         
   7   1   7         62.32         72.92         1.61 o                         
   8   1   7         22.32         30.48         1.21 o                         
   9   1   7          0.01          1.66         0.66 o                         
  10   1   7        224.03        217.64         3.04 o                         
  11   1   7         27.87         31.84         1.53 o                         
  12   1   7        153.63        157.76         2.60 o                         
  13   1   7         12.77         13.35         0.94 o                         
  14   1   7          2.62          4.22         0.85 o                         
  15   1   7         50.93         51.19         2.03 o                         
  16   1   7         10.25         10.79         1.11 o                         
  17   1   7         27.83         30.59         1.58 o                         
  18   1   7          7.72          9.83         1.40 o                         
  19   1   7         21.74         22.38         1.69 o                         
  20   1   7          0.10          3.03         1.44 o                         
  21   1   7          4.23          3.66         1.90 o                         
   1   2   7        219.12        216.68         2.47 o                         
   2   2   7          0.83          2.34         0.60 o                         
   3   2   7        558.02        551.66         4.30 o                         
   4   2   7        597.01        586.83         4.64 o                         
   5   2   7          9.09         18.65         1.00 o                         
   6   2   7        839.90        805.76         5.99 o                         
   7   2   7          0.06         -0.19         0.68 o                         
   8   2   7         68.17         61.92         1.75 o                         
   9   2   7          0.27          0.49         0.82 o                         
  10   2   7        374.25        359.37         3.87 o                         
  11   2   7         18.95         19.83         1.09 o                         
  12   2   7          0.27          0.14         0.73 o                         
  13   2   7        109.72        116.76         2.19 o                         
  14   2   7         11.14         12.87         1.09 o                         
  15   2   7          3.29          1.72         1.19 o                         
  16   2   7          3.47          3.27         1.05 o                         
  17   2   7          5.83          3.35         1.12 o                         
  18   2   7         20.14         21.99         1.79 o                         
  19   2   7         64.47         61.12         2.09 o                         
  20   2   7         45.99         47.10         1.91 o                         
  21   2   7          6.23          7.82         1.23 o                         
   0   3   7         72.56         80.54         2.50 o                         
   1   3   7        691.26        678.50         5.42 o                         
   2   3   7        348.72        351.58         3.42 o                         
   3   3   7        525.90        535.82         4.46 o                         
   4   3   7        700.44        708.71         6.70 o                         
   5   3   7         12.63         16.76         1.37 o                         
   6   3   7         51.98         53.25         1.70 o                         
   7   3   7         66.76         68.31         1.79 o                         
   8   3   7         13.93         14.02         1.05 o                         
   9   3   7          1.44          0.97         0.95 o                         
  10   3   7        227.73        225.22         3.30 o                         
  11   3   7          3.77          3.02         0.88 o                         
  12   3   7         62.14         66.49         1.82 o                         
  13   3   7         63.99         60.33         2.01 o                         
  14   3   7         48.27         49.18         2.01 o                         
  15   3   7          0.00         -0.80         0.80 o                         
  16   3   7         78.99         81.10         2.00 o                         
  17   3   7        115.04        116.92         2.53 o                         
  18   3   7         11.54         11.94         1.15 o                         
  19   3   7          2.49          0.44         1.22 o                         
   1   4   7        150.28        152.69         2.57 o                         
   2   4   7          4.39          7.55         0.94 o                         
   3   4   7        294.12        311.72         3.73 o                         
   4   4   7        505.00        507.08         5.34 o                         
   5   4   7         24.04         26.26         1.57 o                         
   6   4   7        426.28        422.03         4.92 o                         
   7   4   7         12.66         11.54         1.12 o                         
   8   4   7         91.38         90.90         2.43 o                         
   9   4   7          2.73          2.98         1.10 o                         
  10   4   7        179.76        171.62         3.03 o                         
  11   4   7          0.66          1.93         1.01 o                         
  12   4   7          2.53          2.59         1.13 o                         
  13   4   7         42.47         42.09         2.16 o                         
  14   4   7         16.27         14.72         1.16 o                         
  15   4   7          3.60          4.28         1.04 o                         
  16   4   7          4.38          3.92         1.03 o                         
  17   4   7          4.52          2.24         1.31 o                         
  18   4   7         12.68         12.41         2.31 o                         
   0   5   7          1.88          2.21         1.27 o                         
   1   5   7        144.89        146.27         2.59 o                         
   2   5   7        488.95        500.97         5.17 o                         
   3   5   7        602.76        605.77         5.97 o                         
   4   5   7        236.26        239.59         3.66 o                         
   5   5   7          5.56          7.29         1.26 o                         
   6   5   7          4.78          4.55         1.15 o                         
   7   5   7         16.46         15.68         1.49 o                         
   8   5   7          1.43          2.02         1.11 o                         
   9   5   7          0.38          0.51         0.98 o                         
  10   5   7         89.05         90.65         2.60 o                         
  11   5   7         26.28         19.08         1.74 o                         
  12   5   7        103.72        105.33         2.45 o                         
  13   5   7          1.81         -0.52         1.12 o                         
  14   5   7          0.05          0.65         1.05 o                         
  15   5   7         42.59         42.15         1.84 o                         
   1   6   7         62.14         64.72         2.15 o                         
   2   6   7          9.17          6.74         1.32 o                         
   3   6   7        116.88        124.92         3.09 o                         
   4   6   7        395.14        394.58         5.40 o                         
   5   6   7         50.08         50.81         2.42 o                         
   6   6   7        154.70        156.78         3.55 o                         
   7   6   7         39.88         39.77         2.22 o                         
   8   6   7         96.70         98.04         2.97 o                         
   9   6   7         17.52         19.79         1.75 o                         
  10   6   7         32.94         26.32         2.29 o                         
  11   6   7          6.04         10.83         4.99 o                         
   0   0   8       1196.94       1186.37        14.93 o                         
   1   0   8          4.73          7.39         1.12 o                         
   2   0   8          1.72          1.93         1.05 o                         
   3   0   8         21.87         23.66         1.79 o                         
   4   0   8          0.20         -1.10         1.15 o                         
   5   0   8         37.32         38.93         2.12 o                         
   6   0   8          0.45          3.21         1.13 o                         
   7   0   8        437.24        391.86         6.04 o                         
   8   0   8        186.93        177.02         3.37 o                         
   9   0   8        186.63        179.44         3.79 o                         
  10   0   8        244.82        261.90         4.26 o                         
  11   0   8         29.07         33.05         1.94 o                         
  12   0   8         78.27         97.32         3.71 o                         
  13   0   8          2.01          2.48         1.30 o                         
  14   0   8          2.94          3.18         1.52 o                         
  15   0   8         80.43         85.95         3.58 o                         
  16   0   8         36.40         39.86         2.69 o                         
  17   0   8         17.74         20.24         2.91 o                         
  18   0   8        178.87        182.50         6.76 o                         
  19   0   8         16.58         16.17         5.56 o                         
   1   1   8        123.24        121.24         2.41 o                         
   2   1   8         16.44         18.36         1.14 o                         
   3   1   8         23.82         28.55         1.32 o                         
   4   1   8        132.59        127.42         2.57 o                         
   5   1   8          0.47          2.76         0.85 o                         
   6   1   8         10.84         22.84         1.30 o                         
   7   1   8         33.67         39.09         1.57 o                         
   8   1   8          2.45          2.22         0.83 o                         
   9   1   8         25.82         27.45         1.37 o                         
  10   1   8         70.36         69.02         2.00 o                         
  11   1   8         88.09         78.56         2.09 o                         
  12   1   8         47.50         46.43         1.77 o                         
  13   1   8         35.14         31.40         1.55 o                         
  14   1   8          3.97          2.49         1.03 o                         
  15   1   8         91.40        100.27         2.35 o                         
  16   1   8          1.24          1.25         1.06 o                         
  17   1   8        106.95        108.89         3.39 o                         
  18   1   8          9.54          9.33         1.94 o                         
  19   1   8          0.00          1.56         1.67 o                         
   0   2   8        422.78        428.59         7.39 o                         
   1   2   8         17.37         17.19         1.40 o                         
   2   2   8        161.04        156.80         2.85 o                         
   3   2   8          2.25          1.40         0.74 o                         
   4   2   8         96.17         97.00         2.21 o                         
   5   2   8         87.38         88.11         1.93 o                         
   6   2   8         20.72         16.25         1.17 o                         
   7   2   8        307.63        290.56         5.13 o                         
   8   2   8        159.20        147.76         2.74 o                         
   9   2   8        174.04        163.53         2.99 o                         
  10   2   8        109.97        122.06         2.62 o                         
  11   2   8         52.71         57.52         2.02 o                         
  12   2   8          9.22         13.51         1.26 o                         
  13   2   8          5.04          8.80         1.15 o                         
  14   2   8         87.60         96.45         2.24 o                         
  15   2   8         21.21         20.37         1.33 o                         
  16   2   8        201.50        201.98         3.85 o                         
  17   2   8          0.42          2.25         1.25 o                         
  18   2   8         23.74         21.90         2.09 o                         
   1   3   8        134.09        135.03         2.54 o                         
   2   3   8         40.15         42.93         1.56 o                         
   3   3   8          5.01          5.37         0.93 o                         
   4   3   8         27.55         24.36         1.43 o                         
   5   3   8          7.28          5.69         1.07 o                         
   6   3   8         37.26         34.01         1.97 o                         
   7   3   8         94.00         99.30         2.67 o                         
   8   3   8         70.22         72.35         2.42 o                         
   9   3   8          0.25          0.84         1.45 o                         
  10   3   8          1.70          0.89         1.67 o                         
  11   3   8         20.00         14.09         1.59 o                         
  12   3   8        155.82        151.56         3.32 o                         
  13   3   8         71.06         66.02         2.31 o                         
  14   3   8          8.43         10.43         1.36 o                         
  15   3   8         50.57         56.11         2.25 o                         
  16   3   8          6.63          7.62         1.32 o                         
  17   3   8         95.44         93.64         4.37 o                         
   0   4   8        427.80        424.59         6.90 o                         
   1   4   8          2.33          3.27         0.98 o                         
   2   4   8         43.54         43.31         1.58 o                         
   3   4   8          0.00         -0.63         0.90 o                         
   4   4   8         44.11         49.45         1.85 o                         
   5   4   8         39.41         39.30         2.02 o                         
   6   4   8         10.06          7.76         1.29 o                         
   7   4   8        223.05        217.69         3.38 o                         
   8   4   8        108.64        104.64         2.43 o                         
   9   4   8        124.81        117.23         2.96 o                         
  10   4   8         79.56         86.04         2.55 o                         
  11   4   8         32.58         34.22         1.93 o                         
  12   4   8         27.24         25.51         1.80 o                         
  13   4   8          0.93          1.84         1.24 o                         
  14   4   8         29.95         29.91         2.67 o                         
  15   4   8         33.24         36.99         5.11 o                         
   1   5   8         81.79         79.03         2.57 o                         
   2   5   8          1.25          1.72         1.33 o                         
   3   5   8         25.96         20.70         1.63 o                         
   4   5   8        115.17        116.86         2.72 o                         
   5   5   8          1.38          0.85         1.19 o                         
   6   5   8          3.06          5.48         1.20 o                         
   7   5   8         10.61          9.47         1.33 o                         
   8   5   8          8.47          7.93         1.46 o                         
   9   5   8         30.42         26.27         1.96 o                         
  10   5   8         46.86         40.91         2.72 o                         
  11   5   8         52.41         43.60         2.77 o                         
   0   6   8        355.07        341.85        18.63 o                         
   1   6   8          0.80          3.11         1.80 o                         
   2   6   8          0.00         -0.59         1.81 o                         
   3   6   8          4.18          2.64         1.82 o                         
   4   6   8          5.03          3.05         1.74 o                         
   1   0   9         73.49         71.25         3.08 o                         
   2   0   9         34.63         38.88         2.85 o                         
   3   0   9          0.49          1.66         1.34 o                         
   4   0   9        132.33        134.72         3.67 o                         
   5   0   9          1.27          0.02         1.29 o                         
   6   0   9         35.85         33.97         2.33 o                         
   7   0   9         47.68         54.96         2.45 o                         
   8   0   9         70.52         72.14         2.95 o                         
   9   0   9         10.65          5.24         1.61 o                         
  10   0   9         81.01         84.49         3.30 o                         
  11   0   9         19.99         23.47         2.52 o                         
  12   0   9          8.02          7.33         2.00 o                         
  13   0   9         29.11         30.91         2.54 o                         
  14   0   9          0.00          0.25         2.46 o                         
  15   0   9         27.59         27.40         4.63 o                         
  16   0   9        101.30         99.90         6.29 o                         
   0   1   9         85.51         86.90         3.70 o                         
   1   1   9          1.87          2.34         0.98 o                         
   2   1   9        175.60        186.73         3.36 o                         
   3   1   9         27.78         26.28         1.71 o                         
   4   1   9         10.35         15.37         1.60 o                         
   5   1   9        108.42        107.04         2.96 o                         
   6   1   9         33.44         43.51         1.98 o                         
   7   1   9         40.79         39.76         1.88 o                         
   8   1   9         63.38         73.46         2.17 o                         
   9   1   9         10.10          6.43         1.21 o                         
  10   1   9        128.92        131.77         2.98 o                         
  11   1   9         54.72         75.94         2.38 o                         
  12   1   9        199.40        215.81         3.61 o                         
  13   1   9         46.44         54.29         2.54 o                         
  14   1   9         35.62         34.10         2.23 o                         
  15   1   9          0.00         -0.03         1.54 o                         
  16   1   9        324.69        314.00        10.19 o                         
   1   2   9         56.99         59.57         2.07 o                         
   2   2   9        114.25        119.56         2.83 o                         
   3   2   9          2.15          2.29         0.98 o                         
   4   2   9         13.54         15.47         1.36 o                         
   5   2   9          4.43          3.62         1.06 o                         
   6   2   9         17.85         18.93         1.47 o                         
   7   2   9         60.39         59.85         2.62 o                         
   8   2   9          7.68          2.95         1.73 o                         
   9   2   9          2.21          0.86         1.28 o                         
  10   2   9          1.08         -0.04         1.31 o                         
  11   2   9          4.60          5.44         1.26 o                         
  12   2   9        110.59        110.77         3.01 o                         
  13   2   9         15.49         17.40         1.56 o                         
  14   2   9         24.15         31.03         2.21 o                         
  15   2   9         14.43         14.47         1.71 o                         
   0   3   9        215.74        232.22         4.60 o                         
   1   3   9         10.19          8.46         1.08 o                         
   2   3   9          7.55         10.36         1.19 o                         
   3   3   9         10.44         11.57         1.24 o                         
   4   3   9         84.20         90.15         2.66 o                         
   5   3   9         98.17        101.67         2.65 o                         
   6   3   9          1.24          2.13         1.07 o                         
   7   3   9         20.63         21.69         1.78 o                         
   8   3   9         72.01         75.93         2.58 o                         
   9   3   9          7.40          3.08         1.27 o                         
  10   3   9        138.03        139.62         3.47 o                         
  11   3   9         41.05         53.42         2.64 o                         
  12   3   9         80.13         82.51         3.35 o                         
  13   3   9         30.45         30.99         2.41 o                         
   1   4   9         37.55         42.46         1.99 o                         
   2   4   9         71.42         72.81         2.48 o                         
   3   4   9          1.62          2.52         1.14 o                         
   4   4   9         38.00         35.44         1.95 o                         
   5   4   9          1.57          1.31         1.21 o                         
   6   4   9          0.34          0.06         1.02 o                         
   7   4   9         35.54         29.16         1.95 o                         
   8   4   9          0.00          0.64         1.48 o                         
   9   4   9          4.27         -1.37         1.37 o                         
  10   4   9          5.10          5.66         1.35 o                         
   0   5   9          2.47         -2.58         2.72 o                         
   1   5   9          0.56          6.51         2.77 o                         
   2   5   9         97.77         98.22         3.61 o                         
   3   5   9         17.31         14.90         1.84 o                         
   4   5   9          0.12          0.00         1.71 o                         
   0   0  10        137.77        132.93         5.82 o                         
   1   0  10         31.02         39.63         2.66 o                         
   2   0  10        103.73        114.23         3.60 o                         
   3   0  10          0.59          3.94         1.54 o                         
   4   0  10         30.75         44.38         2.75 o                         
   5   0  10          8.96         11.28         1.78 o                         
   6   0  10          1.96          2.29         1.42 o                         
   7   0  10          4.81          6.96         1.59 o                         
   8   0  10        252.67        249.32         5.89 o                         
   9   0  10         39.78         42.00         2.86 o                         
  10   0  10        120.26        123.30         6.37 o                         
  11   0  10          9.10          9.83         3.11 o                         
  12   0  10          5.41          8.42         3.08 o                         
   1   1  10        180.72        195.54         3.70 o                         
   2   1  10          2.08          1.27         1.13 o                         
   3   1  10          3.44          5.18         1.26 o                         
   4   1  10         15.76         18.13         1.64 o                         
   5   1  10          3.35          3.06         1.11 o                         
   6   1  10         63.18         60.42         2.29 o                         
   7   1  10          2.60          2.28         1.45 o                         
   8   1  10         78.31         81.34         2.91 o                         
   9   1  10          5.53          7.08         1.58 o                         
  10   1  10         60.67         61.77         2.68 o                         
  11   1  10         24.24         26.41         1.85 o                         
   0   2  10          0.69          2.44         1.51 o                         
   1   2  10         16.08         20.88         1.60 o                         
   2   2  10          0.47          1.77         1.05 o                         
   3   2  10          3.13          3.01         1.16 o                         
   4   2  10        152.39        158.84         3.47 o                         
   5   2  10         11.17         15.55         1.70 o                         
   6   2  10         35.51         31.89         2.22 o                         
   7   2  10          5.95          3.22         1.41 o                         
   8   2  10        191.52        188.46         4.88 o                         
   9   2  10         29.29         29.91         2.56 o                         
  10   2  10         69.59         69.15         2.91 o                         
   1   3  10        155.19        157.79         3.19 o                         
   2   3  10         14.75         12.98         1.53 o                         
   3   3  10          0.28         -1.14         1.14 o                         
   4   3  10          1.02          1.09         2.27 o                         
   5   3  10          3.72          0.60         1.81 o                         
   6   3  10          0.74         -1.26         1.26 o                         
   7   3  10          0.01          0.27         1.19 o                         
   1   0  11        390.53        395.65        13.93 o                         
                                                                                
