# Supplementary material for: Crystal structures and Hirshfeld surface analyses of two precursors of the etoxazole metabolite ‘R8’
Source: Acta Crystallogr E Crystallogr Commun. 2026 Apr 29;82(Pt 5):530–3. doi: 10.1107/S2056989026004329 (PMC13148199; doi:10.1107/S2056989026004329)
Supplement: Supplementary file 3 [file e-82-00530-IIsup3.hkl]

data_II                                                                         
_shelx_title ' m25026 : space group P21/m'                                      
_shelx_refln_list_code          4                                               
_shelx_F_calc_maximum       69.34                                               
_exptl_crystal_F_000       240.00                                               
_reflns_d_resolution_high  0.7705                                               
                                                                                
loop_                                                                           
 _space_group_symop_operation_xyz                                               
 'x, y, z'                                                                      
 '-x, y+1/2, -z'                                                                
 '-x, -y, -z'                                                                   
 'x, -y-1/2, z'                                                                 
                                                                                
_cell_length_a     8.0183                                                       
_cell_length_b     7.0193                                                       
_cell_length_c    11.5258                                                       
_cell_angle_alpha  90.000                                                       
_cell_angle_beta   94.469                                                       
_cell_angle_gamma  90.000                                                       
                                                                                
_shelx_F_squared_multiplier     1.000                                           
                                                                                
loop_                                                                           
 _refln_index_h                                                                 
 _refln_index_k                                                                 
 _refln_index_l                                                                 
 _refln_F_squared_calc                                                          
 _refln_F_squared_meas                                                          
 _refln_F_squared_sigma                                                         
 _refln_observed_status                                                         
   1   0   0       1638.06       1629.94        17.76 o                         
   2   0   0          4.00          6.13         0.18 o                         
   3   0   0          0.84          4.72         1.03 o                         
   4   0   0         29.66         29.28         0.52 o                         
   5   0   0        103.56        101.24         1.15 o                         
   6   0   0         60.00         56.49         0.92 o                         
   7   0   0        370.35        365.65         3.39 o                         
   8   0   0          0.09         -0.21         0.34 o                         
   9   0   0          3.31          3.68         0.57 o                         
  10   0   0          2.90          1.56         0.64 o                         
   1   1   0         55.49         50.68         0.37 o                         
   2   1   0        863.53        823.82         3.42 o                         
   3   1   0          3.95          5.62         0.16 o                         
   4   1   0         30.44         29.82         0.40 o                         
   5   1   0         49.59         50.00         0.58 o                         
   6   1   0        277.07        275.94         1.76 o                         
   7   1   0         76.43         73.79         0.88 o                         
   8   1   0         40.22         42.11         0.78 o                         
   9   1   0         31.69         33.48         0.84 o                         
  10   1   0          1.35          1.23         0.51 o                         
   1   2   0       1927.83       1933.39        18.41 o                         
   2   2   0        413.59        410.42         2.17 o                         
   3   2   0        334.99        346.54         1.77 o                         
   4   2   0          4.82          4.33         0.20 o                         
   5   2   0          0.06          0.08         0.12 o                         
   6   2   0        208.33        205.10         1.48 o                         
   7   2   0        345.78        344.48         2.27 o                         
   8   2   0         24.45         24.61         0.67 o                         
   9   2   0         19.36         20.45         0.70 o                         
  10   2   0          0.00          0.33         0.42 o                         
   1   3   0        215.82        215.72         1.21 o                         
   2   3   0        686.70        689.84         3.09 o                         
   3   3   0          0.63          0.50         0.11 o                         
   4   3   0        135.68        130.17         0.98 o                         
   5   3   0          1.45          1.15         0.16 o                         
   6   3   0        121.52        124.55         1.17 o                         
   7   3   0          1.88          2.16         0.30 o                         
   8   3   0         14.08         14.85         0.58 o                         
   9   3   0          7.11          7.31         0.54 o                         
   0   4   0       4052.16       4033.41        64.73 o                         
   1   4   0        470.29        475.08         2.25 o                         
   2   4   0         59.61         56.47         0.57 o                         
   3   4   0         52.80         48.96         0.66 o                         
   4   4   0          2.03          2.90         0.20 o                         
   5   4   0          2.30          2.34         0.22 o                         
   6   4   0        158.58        158.74         1.43 o                         
   7   4   0        189.31        188.40         1.72 o                         
   8   4   0          6.70          5.32         0.50 o                         
   9   4   0          9.12          7.95         0.61 o                         
   1   5   0          3.16          2.28         0.19 o                         
   2   5   0         28.44         28.99         0.52 o                         
   3   5   0          0.02         -0.07         0.15 o                         
   4   5   0          1.69          1.04         0.22 o                         
   5   5   0         31.80         33.20         0.69 o                         
   6   5   0        117.89        116.91         1.33 o                         
   7   5   0         33.11         34.84         0.90 o                         
   8   5   0         12.43         12.42         0.71 o                         
   0   6   0       1804.70       1781.45        12.61 o                         
   1   6   0        155.92        154.91         1.25 o                         
   2   6   0          1.26          1.33         0.21 o                         
   3   6   0          1.10          2.20         0.36 o                         
   4   6   0         13.83         15.37         0.67 o                         
   5   6   0         11.43         10.46         0.75 o                         
   6   6   0         52.92         51.62         1.21 o                         
   7   6   0        111.72        113.87         2.13 o                         
   1   7   0          1.49          1.31         0.29 o                         
   2   7   0         48.59         46.86         0.90 o                         
   3   7   0          3.15          3.78         0.43 o                         
   4   7   0          0.47          1.26         0.38 o                         
   5   7   0          9.92          9.30         0.72 o                         
   6   7   0         29.11         30.72         1.21 o                         
   0   8   0        471.08        443.08         5.47 o                         
   1   8   0        140.30        141.53         1.96 o                         
   2   8   0         11.29         12.19         0.59 o                         
   3   8   0         10.90         10.84         0.62 o                         
   4   8   0          4.53          4.24         0.65 o                         
   1   9   0          5.07          2.70         1.35 o                         
 -10   0   1         20.62         23.46         1.21 o                         
  -9   0   1         99.68        106.64         2.29 o                         
  -8   0   1         76.43         77.02         1.58 o                         
  -7   0   1         22.41         21.81         0.71 o                         
  -6   0   1         15.82         14.43         0.50 o                         
  -5   0   1          0.08         -0.14         0.14 o                         
  -4   0   1         69.67         77.82         0.92 o                         
  -3   0   1         21.82         25.37         0.44 o                         
  -2   0   1        137.20        136.58         1.04 o                         
  -1   0   1          4.05          3.74         0.12 o                         
   1   0   1         13.46         13.85         0.37 o                         
   2   0   1       4807.47       4770.43        71.13 o                         
   3   0   1          0.22          0.12         0.08 o                         
   4   0   1         64.99         71.24         0.80 o                         
   5   0   1          1.74          1.20         0.19 o                         
   6   0   1         50.98         51.84         1.01 o                         
   7   0   1        458.78        456.08         3.70 o                         
   8   0   1         33.42         33.49         1.36 o                         
   9   0   1         13.61         15.43         1.06 o                         
  10   0   1          5.90          3.67         1.53 o                         
 -10   1   1          6.95          6.84         0.63 o                         
  -9   1   1          0.20         -0.01         0.33 o                         
  -8   1   1         14.51         16.02         0.57 o                         
  -7   1   1         45.99         44.46         0.75 o                         
  -6   1   1        295.84        296.60         1.88 o                         
  -5   1   1          6.93         11.16         0.28 o                         
  -4   1   1        291.66        296.12         1.54 o                         
  -3   1   1          0.81          2.70         0.15 o                         
  -2   1   1        353.92        323.55         1.50 o                         
  -1   1   1       1613.78       1546.80        18.20 o                         
   1   1   1        639.62        638.29         4.09 o                         
   2   1   1        111.44        110.23         0.69 o                         
   3   1   1          7.90          8.09         0.18 o                         
   4   1   1         49.42         54.73         0.53 o                         
   5   1   1         64.74         61.53         0.62 o                         
   6   1   1        819.83        806.46         3.71 o                         
   7   1   1        297.53        299.33         2.06 o                         
   8   1   1         89.28         91.83         1.19 o                         
   9   1   1          0.03         -0.18         0.44 o                         
  10   1   1          0.42          0.01         0.51 o                         
 -10   2   1         33.23         34.69         1.13 o                         
  -9   2   1         24.37         27.61         0.92 o                         
  -8   2   1         43.06         40.83         0.91 o                         
  -7   2   1          1.35          1.68         0.26 o                         
  -6   2   1          5.56          5.96         0.31 o                         
  -5   2   1          1.36          1.78         0.17 o                         
  -4   2   1         23.08         21.20         0.39 o                         
  -3   2   1        400.60        415.98         1.99 o                         
  -2   2   1        414.74        419.07         2.05 o                         
  -1   2   1       1007.11        997.52         4.83 o                         
   0   2   1       2679.46       2646.59        20.62 o                         
   1   2   1        392.12        378.61         2.06 o                         
   2   2   1        627.32        606.58         2.83 o                         
   3   2   1         43.44         44.11         0.48 o                         
   4   2   1          1.87          1.15         0.12 o                         
   5   2   1         89.85         90.88         0.82 o                         
   6   2   1         66.23         67.45         0.78 o                         
   7   2   1        185.90        188.35         1.61 o                         
   8   2   1          0.39          0.37         0.25 o                         
   9   2   1         14.06         14.90         0.66 o                         
  10   2   1         31.98         32.13         1.28 o                         
  -9   3   1          0.26          0.51         0.38 o                         
  -8   3   1         45.27         49.14         0.99 o                         
  -7   3   1         77.02         74.38         1.05 o                         
  -6   3   1        141.97        140.36         1.46 o                         
  -5   3   1        121.42        119.20         1.05 o                         
  -4   3   1         55.86         57.41         0.63 o                         
  -3   3   1        102.40        112.33         0.91 o                         
  -2   3   1         28.03         26.29         0.36 o                         
  -1   3   1        540.27        572.94         2.51 o                         
   0   3   1        495.26        525.71         2.22 o                         
   1   3   1         31.74         30.80         0.42 o                         
   2   3   1          7.03          5.99         0.21 o                         
   3   3   1         71.86         70.98         0.64 o                         
   4   3   1        269.11        268.34         1.79 o                         
   5   3   1         27.14         26.24         0.45 o                         
   6   3   1       1006.92       1007.35         5.31 o                         
   7   3   1        155.66        156.70         1.45 o                         
   8   3   1         40.48         43.38         0.84 o                         
   9   3   1         14.45         12.00         0.61 o                         
  -9   4   1         23.91         23.35         1.04 o                         
  -8   4   1         46.35         43.91         1.00 o                         
  -7   4   1          3.27          2.18         0.34 o                         
  -6   4   1          0.04         -0.02         0.24 o                         
  -5   4   1          0.15         -0.11         0.17 o                         
  -4   4   1          7.79          7.29         0.30 o                         
  -3   4   1        110.64        117.63         0.95 o                         
  -2   4   1        182.04        179.63         1.15 o                         
  -1   4   1         79.58         79.33         0.68 o                         
   0   4   1        474.54        474.32         2.14 o                         
   1   4   1        107.62        102.36         0.83 o                         
   2   4   1        322.34        309.39         1.91 o                         
   3   4   1         15.53         15.89         0.43 o                         
   4   4   1         13.89         14.11         0.32 o                         
   5   4   1         37.26         34.90         0.63 o                         
   6   4   1         57.13         55.23         0.93 o                         
   7   4   1        145.33        148.49         1.71 o                         
   8   4   1          0.33          0.01         0.43 o                         
   9   4   1          3.02          2.33         0.58 o                         
  -8   5   1          0.33          0.10         0.46 o                         
  -7   5   1          7.22          6.31         0.60 o                         
  -6   5   1         89.99         94.69         1.33 o                         
  -5   5   1          4.72          3.81         0.31 o                         
  -4   5   1         45.84         40.62         0.75 o                         
  -3   5   1          2.90          3.51         0.24 o                         
  -2   5   1         59.04         55.49         0.68 o                         
  -1   5   1        238.18        239.26         1.57 o                         
   0   5   1        474.95        479.48         2.50 o                         
   1   5   1         41.88         39.52         0.63 o                         
   2   5   1          7.37          8.47         0.34 o                         
   3   5   1         10.56          9.37         0.39 o                         
   4   5   1         22.59         22.30         0.60 o                         
   5   5   1         29.13         25.28         0.72 o                         
   6   5   1        327.50        332.31         2.98 o                         
   7   5   1        171.53        175.75         2.21 o                         
   8   5   1         57.73         57.82         1.54 o                         
  -7   6   1         15.60         18.77         0.92 o                         
  -6   6   1          8.56          8.54         0.50 o                         
  -5   6   1          0.00          0.59         0.29 o                         
  -4   6   1          2.89          2.60         0.35 o                         
  -3   6   1         13.76         17.07         0.56 o                         
  -2   6   1         16.19         16.09         0.44 o                         
  -1   6   1          1.02          1.12         0.20 o                         
   0   6   1         75.20         75.80         1.08 o                         
   1   6   1         29.70         30.06         0.61 o                         
   2   6   1        201.99        197.09         1.97 o                         
   3   6   1          0.43          0.29         0.25 o                         
   4   6   1         32.69         30.44         0.87 o                         
   5   6   1          0.15          0.53         0.33 o                         
   6   6   1         49.48         53.85         1.19 o                         
   7   6   1        111.00        111.95         1.94 o                         
  -6   7   1         30.00         32.60         1.21 o                         
  -5   7   1         18.47         18.91         0.87 o                         
  -4   7   1         10.18          8.89         0.51 o                         
  -3   7   1          0.03          0.56         0.28 o                         
  -2   7   1          9.16          8.55         0.42 o                         
  -1   7   1         89.51         85.64         1.24 o                         
   0   7   1        115.34        111.74         1.44 o                         
   1   7   1          0.33          0.12         0.25 o                         
   2   7   1          2.63          2.29         0.32 o                         
   3   7   1          0.00          0.54         0.35 o                         
   4   7   1         19.62         18.96         1.12 o                         
   5   7   1          6.90          5.73         0.77 o                         
   6   7   1        233.56        236.34         3.43 o                         
  -4   8   1          5.82          9.10         0.80 o                         
  -3   8   1         34.21         35.29         1.07 o                         
  -2   8   1          6.46          6.94         0.58 o                         
  -1   8   1         16.76         14.02         0.65 o                         
   0   8   1         78.21         75.85         1.26 o                         
   1   8   1         40.33         40.49         1.01 o                         
   2   8   1         10.79         10.25         0.63 o                         
   3   8   1          6.03          6.70         0.55 o                         
   4   8   1          3.43          3.40         0.59 o                         
  -1   9   1         37.39         36.15         2.13 o                         
   0   9   1         37.71         32.03         3.44 o                         
   1   9   1          3.71          2.85         0.88 o                         
 -10   0   2         55.17         57.18         2.10 o                         
  -9   0   2         12.80         14.76         0.97 o                         
  -8   0   2          9.58         11.27         0.67 o                         
  -7   0   2          3.82          4.23         0.45 o                         
  -6   0   2          7.59         12.87         0.49 o                         
  -5   0   2         74.46         71.86         1.00 o                         
  -4   0   2        172.93        168.63         1.50 o                         
  -3   0   2         59.90         68.52         0.87 o                         
  -2   0   2        109.61        104.47         0.90 o                         
  -1   0   2       2164.59       2039.59        22.30 o                         
   0   0   2        215.57        206.49         1.42 o                         
   1   0   2        791.76        767.61         6.67 o                         
   2   0   2        118.13        110.75         1.12 o                         
   3   0   2        319.70        341.37         2.33 o                         
   4   0   2          0.26          0.28         0.12 o                         
   5   0   2        102.57        100.07         1.16 o                         
   6   0   2        209.57        193.45         1.92 o                         
   7   0   2         16.51         15.70         0.59 o                         
   8   0   2          0.24          0.09         0.31 o                         
   9   0   2        102.51        105.54         1.87 o                         
 -10   1   2         36.50         40.10         1.27 o                         
  -9   1   2         70.41         77.71         1.40 o                         
  -8   1   2         10.37         10.16         0.53 o                         
  -7   1   2          5.62          6.18         0.34 o                         
  -6   1   2        209.71        206.45         1.40 o                         
  -5   1   2        118.21        124.20         1.03 o                         
  -4   1   2       1628.99       1672.72         6.66 o                         
  -3   1   2        416.19        449.16         2.03 o                         
  -2   1   2         25.21         26.98         0.29 o                         
  -1   1   2        394.69        395.36         1.69 o                         
   0   1   2        229.04        205.70         1.37 o                         
   1   1   2        102.00        101.85         0.65 o                         
   2   1   2        305.79        287.78         1.50 o                         
   3   1   2       1378.69       1387.60         6.08 o                         
   4   1   2         38.52         39.86         0.42 o                         
   5   1   2         50.07         46.45         0.52 o                         
   6   1   2        134.59        132.38         1.01 o                         
   7   1   2         58.31         58.11         0.85 o                         
   8   1   2         20.04         21.35         0.60 o                         
   9   1   2         18.65         19.20         0.85 o                         
  10   1   2          3.39          3.05         0.44 o                         
 -10   2   2         14.89         11.85         1.11 o                         
  -9   2   2         38.65         40.79         1.16 o                         
  -8   2   2          2.18          1.32         0.35 o                         
  -7   2   2         52.58         52.34         0.88 o                         
  -6   2   2          0.10          0.33         0.17 o                         
  -5   2   2          7.01          7.50         0.30 o                         
  -4   2   2          0.03          0.15         0.11 o                         
  -3   2   2         68.43         73.81         0.65 o                         
  -2   2   2         99.73        109.64         0.74 o                         
  -1   2   2         79.07         88.29         0.64 o                         
   0   2   2        189.37        182.77         1.19 o                         
   1   2   2         47.42         47.47         0.48 o                         
   2   2   2        595.47        597.38         2.99 o                         
   3   2   2          5.37          6.25         0.21 o                         
   4   2   2        113.13        118.75         0.95 o                         
   5   2   2        135.43        132.04         1.06 o                         
   6   2   2        354.31        347.89         2.23 o                         
   7   2   2          5.99          5.68         0.30 o                         
   8   2   2          0.01         -0.16         0.23 o                         
   9   2   2         28.93         29.61         0.88 o                         
  -9   3   2         24.76         24.46         0.89 o                         
  -8   3   2          3.24          3.27         0.45 o                         
  -7   3   2          5.74          6.45         0.41 o                         
  -6   3   2        289.06        281.34         2.05 o                         
  -5   3   2         20.59         21.04         0.45 o                         
  -4   3   2        478.60        494.35         2.58 o                         
  -3   3   2        833.44        849.43         3.71 o                         
  -2   3   2          0.61          1.37         0.13 o                         
  -1   3   2        459.70        476.93         2.27 o                         
   0   3   2        115.86        112.26         0.87 o                         
   1   3   2        196.71        205.12         1.33 o                         
   2   3   2          5.08          4.18         0.19 o                         
   3   3   2        175.17        175.16         1.31 o                         
   4   3   2         19.33         19.02         0.42 o                         
   5   3   2        121.33        115.08         1.11 o                         
   6   3   2         13.99         13.81         0.50 o                         
   7   3   2         25.20         26.58         0.66 o                         
   8   3   2         79.83         83.01         1.21 o                         
   9   3   2          1.36          1.68         0.48 o                         
  -9   4   2         19.76         17.52         0.91 o                         
  -8   4   2          2.68          1.32         0.39 o                         
  -7   4   2         23.89         22.45         0.76 o                         
  -6   4   2          2.58          2.18         0.30 o                         
  -5   4   2          5.83          8.35         0.41 o                         
  -4   4   2          2.91          3.85         0.24 o                         
  -3   4   2         58.92         57.40         0.71 o                         
  -2   4   2          0.10          1.10         0.12 o                         
  -1   4   2        122.05        132.35         1.02 o                         
   0   4   2         22.01         21.55         0.37 o                         
   1   4   2         10.55         11.61         0.28 o                         
   2   4   2        161.31        165.08         1.30 o                         
   3   4   2          3.66          2.86         0.23 o                         
   4   4   2         20.46         19.91         0.48 o                         
   5   4   2        101.37        100.35         1.16 o                         
   6   4   2        155.78        156.38         1.68 o                         
   7   4   2          0.05         -0.17         0.36 o                         
   8   4   2          0.01          0.26         0.35 o                         
   9   4   2         25.20         25.20         1.16 o                         
  -8   5   2          3.22          2.43         0.50 o                         
  -7   5   2          2.30          1.90         0.38 o                         
  -6   5   2         42.58         39.83         0.84 o                         
  -5   5   2         71.94         70.12         1.06 o                         
  -4   5   2        311.78        329.46         2.23 o                         
  -3   5   2        111.41        116.30         1.04 o                         
  -2   5   2          8.48          6.98         0.26 o                         
  -1   5   2         11.98         13.39         0.39 o                         
   0   5   2         29.94         26.80         0.47 o                         
   1   5   2         13.63         15.71         0.36 o                         
   2   5   2         19.28         18.71         0.46 o                         
   3   5   2        234.91        234.54         2.14 o                         
   4   5   2         14.15         12.03         0.54 o                         
   5   5   2          0.07          0.07         0.29 o                         
   6   5   2         65.92         67.50         1.07 o                         
   7   5   2         35.22         36.68         0.91 o                         
   8   5   2          7.03          7.29         0.78 o                         
  -7   6   2          1.30         -0.30         0.44 o                         
  -6   6   2          2.19          1.68         0.37 o                         
  -5   6   2         15.84         19.27         0.66 o                         
  -4   6   2         21.91         21.06         0.70 o                         
  -3   6   2          9.99          9.48         0.46 o                         
  -2   6   2          7.60          6.37         0.37 o                         
  -1   6   2        131.74        131.93         1.33 o                         
   0   6   2          1.13          1.40         0.28 o                         
   1   6   2         50.31         52.70         0.76 o                         
   2   6   2         11.07         12.70         0.49 o                         
   3   6   2          5.36          4.94         0.43 o                         
   4   6   2          0.10         -0.07         0.30 o                         
   5   6   2         34.58         32.01         1.07 o                         
   6   6   2         62.50         65.62         1.39 o                         
   7   6   2         11.93          9.56         0.78 o                         
  -6   7   2         27.51         26.65         1.09 o                         
  -5   7   2         25.71         24.91         0.92 o                         
  -4   7   2        123.12        126.70         1.85 o                         
  -3   7   2        106.89        109.32         1.78 o                         
  -2   7   2          0.02          0.51         0.32 o                         
  -1   7   2         13.28         14.14         0.56 o                         
   0   7   2          2.23          2.28         0.31 o                         
   1   7   2          3.48          3.72         0.33 o                         
   2   7   2          1.01          1.14         0.38 o                         
   3   7   2         54.81         53.17         1.07 o                         
   4   7   2          9.87          8.61         0.67 o                         
   5   7   2          4.78          4.48         0.58 o                         
   6   7   2         29.64         30.38         1.54 o                         
  -4   8   2          0.12          1.19         0.55 o                         
  -3   8   2          1.25          1.45         0.46 o                         
  -2   8   2         11.53         10.99         0.74 o                         
  -1   8   2         17.51         14.51         0.73 o                         
   0   8   2          0.48          0.57         0.33 o                         
   1   8   2          0.01          0.15         0.33 o                         
   2   8   2         22.50         23.91         1.00 o                         
   3   8   2          0.22          0.96         0.40 o                         
   4   8   2         22.60         22.28         1.14 o                         
   0   9   2          0.46         -0.68         1.71 o                         
 -10   0   3          0.01         -0.29         0.52 o                         
  -9   0   3          6.47          5.47         0.69 o                         
  -8   0   3         24.88         27.79         1.17 o                         
  -7   0   3         22.91         23.90         1.06 o                         
  -6   0   3          0.20          0.40         0.36 o                         
  -5   0   3         16.18         14.92         0.49 o                         
  -4   0   3         83.04        105.23         1.14 o                         
  -3   0   3        124.61        113.03         1.09 o                         
  -2   0   3        605.26        592.22         3.46 o                         
  -1   0   3        135.25        139.31         1.02 o                         
   0   0   3        353.85        341.79         2.14 o                         
   1   0   3        211.89        214.24         1.55 o                         
   2   0   3        459.07        478.37         3.99 o                         
   3   0   3       1515.83       1571.41        10.59 o                         
   4   0   3          1.94          2.77         0.25 o                         
   5   0   3         22.57         21.28         0.51 o                         
   6   0   3         10.69         17.42         0.65 o                         
   7   0   3          2.63          1.94         0.29 o                         
   8   0   3          4.41          4.65         0.42 o                         
   9   0   3          2.55          2.78         0.38 o                         
  10   0   3          5.81          4.79         2.01 o                         
 -10   1   3          3.46          3.30         0.51 o                         
  -9   1   3          0.20          0.17         0.42 o                         
  -8   1   3          0.43          0.07         0.32 o                         
  -7   1   3         63.64         59.09         0.90 o                         
  -6   1   3         12.11         16.85         0.45 o                         
  -5   1   3          0.02         -0.07         0.11 o                         
  -4   1   3        225.21        242.60         1.43 o                         
  -3   1   3        304.87        315.16         1.62 o                         
  -2   1   3        689.40        646.83         3.24 o                         
  -1   1   3         20.15         22.99         0.25 o                         
   0   1   3         32.17         31.71         0.33 o                         
   1   1   3        384.15        378.72         1.79 o                         
   2   1   3        100.58        109.77         0.72 o                         
   3   1   3       1063.12       1099.82         5.20 o                         
   4   1   3          5.73          5.13         0.21 o                         
   5   1   3          8.32          7.35         0.30 o                         
   6   1   3         16.92         14.93         0.34 o                         
   7   1   3         15.24         13.23         0.38 o                         
   8   1   3         13.74         15.01         0.47 o                         
   9   1   3          0.26          0.43         0.36 o                         
 -10   2   3          7.33          6.64         0.61 o                         
  -9   2   3          3.03          1.81         0.48 o                         
  -8   2   3          0.00         -0.25         0.29 o                         
  -7   2   3          0.19          0.33         0.24 o                         
  -6   2   3          6.62          6.22         0.34 o                         
  -5   2   3         84.44         82.81         0.86 o                         
  -4   2   3        173.46        197.04         1.27 o                         
  -3   2   3          2.11          3.96         0.18 o                         
  -2   2   3         33.79         33.68         0.37 o                         
  -1   2   3         40.69         41.63         0.40 o                         
   0   2   3         45.54         46.10         0.47 o                         
   1   2   3        138.20        134.36         1.05 o                         
   2   2   3        501.24        511.87         2.72 o                         
   3   2   3        329.51        346.96         2.01 o                         
   4   2   3         64.52         65.15         0.70 o                         
   5   2   3          3.14          5.44         0.22 o                         
   6   2   3         28.62         29.34         0.57 o                         
   7   2   3          1.73          1.84         0.22 o                         
   8   2   3         36.47         35.65         0.89 o                         
   9   2   3         31.93         35.36         1.16 o                         
  -9   3   3         13.64         11.12         0.72 o                         
  -8   3   3          0.01          0.02         0.32 o                         
  -7   3   3          8.63          7.89         0.51 o                         
  -6   3   3          3.39          1.46         0.28 o                         
  -5   3   3          6.84          7.09         0.31 o                         
  -4   3   3        281.16        281.45         1.80 o                         
  -3   3   3         27.72         35.39         0.46 o                         
  -2   3   3         34.01         30.07         0.46 o                         
  -1   3   3        115.39        108.64         0.79 o                         
   0   3   3          1.99          4.17         1.89 o                         
   1   3   3        431.02        425.95         2.23 o                         
   2   3   3          3.90          4.24         0.18 o                         
   3   3   3        589.84        596.80         3.40 o                         
   4   3   3         31.94         32.92         0.59 o                         
   5   3   3         39.19         40.53         0.81 o                         
   6   3   3         11.54         12.47         0.46 o                         
   7   3   3         71.10         69.17         1.06 o                         
   8   3   3          0.02         -0.35         0.40 o                         
   9   3   3          3.03          2.11         0.53 o                         
  -9   4   3          0.32          0.12         0.47 o                         
  -8   4   3          0.01         -0.28         0.33 o                         
  -7   4   3          0.60          0.31         0.31 o                         
  -6   4   3          5.11          4.97         0.42 o                         
  -5   4   3         14.69         13.08         0.47 o                         
  -4   4   3         76.68         85.59         0.93 o                         
  -3   4   3          0.81          1.02         0.14 o                         
  -2   4   3          5.54          6.85         0.25 o                         
  -1   4   3         25.42         22.50         0.42 o                         
   0   4   3          3.72          3.70         0.20 o                         
   1   4   3         21.69         22.50         0.40 o                         
   2   4   3        149.15        151.63         1.36 o                         
   3   4   3        276.28        276.90         1.76 o                         
   4   4   3         42.74         46.13         0.77 o                         
   5   4   3          0.60          0.56         0.21 o                         
   6   4   3          5.20          4.81         0.35 o                         
   7   4   3          3.99          4.27         0.50 o                         
   8   4   3         13.77         11.49         0.60 o                         
  -8   5   3          3.51          3.49         0.49 o                         
  -7   5   3         35.14         35.95         0.98 o                         
  -6   5   3          4.80          6.10         0.51 o                         
  -5   5   3          0.21          0.33         0.29 o                         
  -4   5   3         11.40         11.28         0.40 o                         
  -3   5   3         95.90         92.11         1.16 o                         
  -2   5   3         47.92         49.21         0.77 o                         
  -1   5   3         14.00         14.27         0.41 o                         
   0   5   3         11.45         11.21         0.32 o                         
   1   5   3         36.73         40.01         0.55 o                         
   2   5   3         64.82         62.32         0.73 o                         
   3   5   3        149.92        146.88         1.59 o                         
   4   5   3          0.97          0.73         0.23 o                         
   5   5   3          0.01          0.37         0.32 o                         
   6   5   3          3.82          4.62         0.52 o                         
   7   5   3          0.43          0.33         0.38 o                         
   8   5   3         12.26         11.79         0.86 o                         
  -7   6   3          2.13          1.91         0.47 o                         
  -6   6   3          0.41          0.12         0.36 o                         
  -5   6   3          0.69          0.55         0.34 o                         
  -4   6   3         23.43         27.29         0.66 o                         
  -3   6   3          0.37          0.06         0.35 o                         
  -2   6   3         11.16         10.00         0.46 o                         
  -1   6   3          3.23          3.07         0.27 o                         
   0   6   3         27.43         31.82         0.65 o                         
   1   6   3          2.01          2.11         0.24 o                         
   2   6   3         53.22         54.94         0.89 o                         
   3   6   3        213.08        214.18         2.34 o                         
   4   6   3          2.02          2.32         0.38 o                         
   5   6   3          1.04          0.08         0.40 o                         
   6   6   3          5.12          4.02         0.85 o                         
   7   6   3          0.00          0.65         0.57 o                         
  -6   7   3          1.77          2.30         0.55 o                         
  -5   7   3          0.48          0.05         0.40 o                         
  -4   7   3         19.66         20.00         0.81 o                         
  -3   7   3         38.91         37.47         0.98 o                         
  -2   7   3         10.33         10.52         0.57 o                         
  -1   7   3          0.03          0.07         0.26 o                         
   0   7   3          0.09         -0.21         0.28 o                         
   1   7   3         14.04         14.60         0.58 o                         
   2   7   3          8.28          9.58         0.49 o                         
   3   7   3         56.77         56.91         1.15 o                         
   4   7   3          5.01          4.97         0.45 o                         
   5   7   3          7.00          6.94         0.64 o                         
   6   7   3          4.67          5.51         0.74 o                         
  -4   8   3         20.50         21.42         1.27 o                         
  -3   8   3         16.30         18.35         0.90 o                         
  -2   8   3          2.68          3.19         0.42 o                         
  -1   8   3          0.05          0.70         0.36 o                         
   0   8   3          0.65          1.09         0.37 o                         
   1   8   3          9.51         10.17         0.66 o                         
   2   8   3         29.40         29.43         0.97 o                         
   3   8   3         30.87         29.31         0.91 o                         
   4   8   3         11.81         12.30         1.02 o                         
 -10   0   4         36.76         38.49         1.58 o                         
  -9   0   4         10.06         13.69         1.05 o                         
  -8   0   4          5.70          3.23         0.76 o                         
  -7   0   4        192.19        167.49         2.49 o                         
  -6   0   4          0.14          0.34         0.39 o                         
  -5   0   4        209.99        221.76         2.14 o                         
  -4   0   4          0.02          0.35         0.15 o                         
  -3   0   4          0.73          0.30         0.12 o                         
  -2   0   4          3.08          2.09         0.19 o                         
  -1   0   4        699.60        700.63         4.25 o                         
   0   0   4        445.03        451.61         2.64 o                         
   1   0   4        425.85        407.22         2.78 o                         
   2   0   4        225.39        233.44         2.23 o                         
   3   0   4         16.71         23.58         0.78 o                         
   4   0   4         55.76         68.48         1.28 o                         
   5   0   4         49.85         59.31         1.02 o                         
   6   0   4         24.29         23.82         0.83 o                         
   7   0   4          1.53          2.16         0.49 o                         
   8   0   4          0.14          0.55         0.47 o                         
   9   0   4         48.20         51.25         2.90 o                         
 -10   1   4          7.40          6.74         0.64 o                         
  -9   1   4          2.93          2.79         0.46 o                         
  -8   1   4          3.35          4.38         0.44 o                         
  -7   1   4          0.18         -0.08         0.25 o                         
  -6   1   4          0.43          1.06         0.20 o                         
  -5   1   4          1.20          0.41         0.15 o                         
  -4   1   4          9.85          9.39         0.26 o                         
  -3   1   4         33.69         29.64         0.42 o                         
  -2   1   4         25.88         26.02         0.32 o                         
  -1   1   4          0.37          0.48         0.09 o                         
   0   1   4        168.04        170.65         0.90 o                         
   1   1   4          0.42          0.18         0.05 o                         
   2   1   4        404.78        414.64         2.04 o                         
   3   1   4         21.62         28.19         0.44 o                         
   4   1   4          3.71          4.50         0.18 o                         
   5   1   4        178.69        178.58         1.20 o                         
   6   1   4          0.02          0.06         0.18 o                         
   7   1   4         40.89         38.23         0.72 o                         
   8   1   4          0.38         -0.25         0.25 o                         
   9   1   4         23.60         29.06         1.01 o                         
  -9   2   4          0.03          0.42         0.39 o                         
  -8   2   4          1.00          2.25         0.41 o                         
  -7   2   4        148.60        132.63         1.78 o                         
  -6   2   4         34.27         31.66         0.67 o                         
  -5   2   4         50.33         55.64         0.71 o                         
  -4   2   4         31.37         31.71         0.47 o                         
  -3   2   4        159.32        158.58         1.05 o                         
  -2   2   4         97.77         92.65         0.73 o                         
  -1   2   4         15.26         13.33         0.23 o                         
   0   2   4          5.95          3.46         0.22 o                         
   1   2   4        153.05        144.99         1.39 o                         
   2   2   4         10.50          7.93         0.21 o                         
   3   2   4        225.07        232.36         1.34 o                         
   4   2   4          0.22          0.50         0.12 o                         
   5   2   4         15.45         12.57         0.38 o                         
   6   2   4          0.03          0.52         0.25 o                         
   7   2   4          5.12          5.24         0.38 o                         
   8   2   4         33.56         34.13         0.81 o                         
   9   2   4         21.36         25.26         1.07 o                         
  -9   3   4          7.04          6.06         0.55 o                         
  -8   3   4          0.11         -0.41         0.41 o                         
  -7   3   4         14.98         15.67         0.74 o                         
  -6   3   4          3.62          3.49         0.33 o                         
  -5   3   4         43.82         38.05         0.64 o                         
  -4   3   4         17.10         18.79         0.39 o                         
  -3   3   4         36.07         30.23         0.49 o                         
  -2   3   4         45.89         48.36         0.55 o                         
  -1   3   4         41.36         38.54         0.45 o                         
   0   3   4         21.44         22.07         0.38 o                         
   1   3   4         23.26         22.00         0.33 o                         
   2   3   4         29.34         29.19         0.48 o                         
   3   3   4          3.07          2.73         0.17 o                         
   4   3   4         27.67         28.48         0.47 o                         
   5   3   4        124.06        121.15         1.19 o                         
   6   3   4         29.41         28.75         0.62 o                         
   7   3   4          0.09          0.05         0.22 o                         
   8   3   4          0.09          0.40         0.42 o                         
   9   3   4         55.35         59.54         2.54 o                         
  -9   4   4          0.90          0.63         0.51 o                         
  -8   4   4          1.01          0.45         0.41 o                         
  -7   4   4         87.49         84.83         1.45 o                         
  -6   4   4         23.79         23.55         0.78 o                         
  -5   4   4         24.90         25.28         0.70 o                         
  -4   4   4         18.26         17.44         0.47 o                         
  -3   4   4         20.70         20.85         0.43 o                         
  -2   4   4         10.65         12.38         0.33 o                         
  -1   4   4          0.11          0.47         0.12 o                         
   0   4   4         10.57         12.88         0.35 o                         
   1   4   4         33.49         30.46         0.39 o                         
   2   4   4          3.01          3.76         0.23 o                         
   3   4   4        104.74        111.32         1.00 o                         
   4   4   4          0.00          0.30         0.16 o                         
   5   4   4          2.36          1.59         0.26 o                         
   6   4   4          0.02          0.03         0.24 o                         
   7   4   4          0.08          0.86         0.32 o                         
   8   4   4         11.15          9.35         0.97 o                         
  -8   5   4          1.94          1.19         0.63 o                         
  -7   5   4          0.68          0.83         0.39 o                         
  -6   5   4          0.07          0.47         0.32 o                         
  -5   5   4          0.14          1.18         0.26 o                         
  -4   5   4          3.44          2.59         0.34 o                         
  -3   5   4          5.68          4.17         0.29 o                         
  -2   5   4         17.13         15.92         0.45 o                         
  -1   5   4          8.28          7.46         0.37 o                         
   0   5   4         28.84         29.48         0.50 o                         
   1   5   4         14.89         15.86         0.41 o                         
   2   5   4         52.96         52.62         0.71 o                         
   3   5   4         23.55         21.29         0.59 o                         
   4   5   4         13.84         13.85         0.47 o                         
   5   5   4         30.99         30.13         0.74 o                         
   6   5   4          0.11          0.37         0.35 o                         
   7   5   4         20.81         21.63         0.79 o                         
   8   5   4          1.09         -1.04         1.04 o                         
  -7   6   4         61.55         64.62         1.49 o                         
  -6   6   4          2.03          1.78         0.43 o                         
  -5   6   4         18.00         15.62         0.75 o                         
  -4   6   4          0.07          0.01         0.29 o                         
  -3   6   4          6.31          6.32         0.51 o                         
  -2   6   4          0.02          0.32         0.26 o                         
  -1   6   4          3.70          3.15         0.29 o                         
   0   6   4         29.56         30.28         0.67 o                         
   1   6   4         15.59         13.74         0.54 o                         
   2   6   4         28.93         30.59         0.64 o                         
   3   6   4          7.32          8.21         0.60 o                         
   4   6   4          0.02         -0.06         0.36 o                         
   5   6   4          2.59          3.38         0.50 o                         
   6   6   4          4.02          3.63         0.57 o                         
   7   6   4          0.28          1.96         0.53 o                         
  -6   7   4          0.01         -1.05         1.60 o                         
  -5   7   4          0.40          1.63         0.45 o                         
  -4   7   4          2.97          3.49         0.47 o                         
  -3   7   4          2.40          1.75         0.38 o                         
  -2   7   4          0.07          0.52         0.30 o                         
  -1   7   4          0.12          0.58         0.25 o                         
   0   7   4          7.70          7.26         0.47 o                         
   1   7   4          2.18          1.92         0.33 o                         
   2   7   4         25.65         23.36         0.69 o                         
   3   7   4         10.62          8.31         0.52 o                         
   4   7   4          0.20          0.74         0.35 o                         
   5   7   4          7.98          7.95         0.84 o                         
  -4   8   4          1.26         -0.08         0.78 o                         
  -3   8   4          2.03          3.26         0.52 o                         
  -2   8   4          2.10          1.91         0.41 o                         
  -1   8   4          8.15          8.31         0.58 o                         
   0   8   4          0.66          0.73         0.47 o                         
   1   8   4          3.15          2.67         0.51 o                         
   2   8   4          0.10         -0.35         0.35 o                         
   3   8   4         25.25         26.26         0.98 o                         
 -10   0   5          0.37          0.96         0.60 o                         
  -9   0   5         40.80         42.00         1.67 o                         
  -8   0   5          8.59          8.61         1.01 o                         
  -7   0   5          5.44          2.33         0.50 o                         
  -6   0   5          0.59          0.51         0.31 o                         
  -5   0   5         40.18         43.32         0.82 o                         
  -4   0   5          1.18          0.69         0.20 o                         
  -3   0   5        294.65        302.52         2.39 o                         
  -2   0   5         25.96         33.35         0.54 o                         
  -1   0   5         39.67         39.80         0.59 o                         
   0   0   5         96.79         98.30         0.96 o                         
   1   0   5       1217.03       1209.22         6.93 o                         
   2   0   5        129.03        129.71         1.09 o                         
   3   0   5          3.67          2.41         0.27 o                         
   4   0   5          6.21          7.96         0.52 o                         
   5   0   5         23.66         20.01         0.73 o                         
   6   0   5         56.26         73.55         1.26 o                         
   7   0   5         22.45         19.45         0.97 o                         
   8   0   5         21.74         17.92         1.09 o                         
   9   0   5         24.12         30.26         1.90 o                         
  -9   1   5          6.24          4.03         0.53 o                         
  -8   1   5         92.92         86.55         1.63 o                         
  -7   1   5        177.40        170.32         2.02 o                         
  -6   1   5         12.01         12.55         0.51 o                         
  -5   1   5         37.55         34.92         0.53 o                         
  -4   1   5          1.51          1.18         0.14 o                         
  -3   1   5         25.96         26.70         0.41 o                         
  -2   1   5          0.82          0.34         0.09 o                         
  -1   1   5       1013.46       1071.90         4.47 o                         
   0   1   5        810.16        851.28         3.66 o                         
   1   1   5         13.59         11.50         0.21 o                         
   2   1   5          2.33          1.65         0.10 o                         
   3   1   5          4.90          4.91         0.22 o                         
   4   1   5         46.23         45.56         0.55 o                         
   5   1   5          4.61          6.30         0.31 o                         
   6   1   5          5.00          3.56         0.33 o                         
   7   1   5         61.23         63.62         1.05 o                         
   8   1   5         14.29         17.71         0.72 o                         
   9   1   5         61.49         68.63         1.94 o                         
  -9   2   5          6.94          7.06         0.59 o                         
  -8   2   5          2.92          3.18         0.47 o                         
  -7   2   5         38.89         34.79         0.90 o                         
  -6   2   5         24.60         27.27         0.74 o                         
  -5   2   5         10.63         12.93         0.37 o                         
  -4   2   5         51.19         49.68         0.67 o                         
  -3   2   5         39.48         41.98         0.48 o                         
  -2   2   5         44.92         41.42         0.50 o                         
  -1   2   5        127.78        111.34         0.88 o                         
   0   2   5        240.93        247.39         1.92 o                         
   1   2   5        221.15        219.02         1.65 o                         
   2   2   5          0.23          0.12         0.18 o                         
   3   2   5          8.40          8.57         0.21 o                         
   4   2   5         68.28         64.26         0.74 o                         
   5   2   5          0.58          1.01         0.17 o                         
   6   2   5         17.81         19.43         0.47 o                         
   7   2   5          5.50          6.81         0.34 o                         
   8   2   5          0.58          0.48         0.36 o                         
   9   2   5         45.49         48.91         3.18 o                         
  -9   3   5          7.05          4.63         0.60 o                         
  -8   3   5         29.13         24.43         0.89 o                         
  -7   3   5        192.93        189.37         2.24 o                         
  -6   3   5          1.93          1.80         0.34 o                         
  -5   3   5          1.38          1.77         0.24 o                         
  -4   3   5          5.75          4.44         0.24 o                         
  -3   3   5        100.45        100.08         0.95 o                         
  -2   3   5         77.52         80.32         0.73 o                         
  -1   3   5        386.70        389.02         2.02 o                         
   0   3   5         74.52         72.35         0.92 o                         
   1   3   5         77.58         76.10         1.01 o                         
   2   3   5          8.93         10.34         0.46 o                         
   3   3   5         93.74         92.69         0.75 o                         
   4   3   5          1.44          1.71         0.18 o                         
   5   3   5          1.70          1.94         0.21 o                         
   6   3   5         58.70         56.34         0.92 o                         
   7   3   5         76.70         75.51         1.11 o                         
   8   3   5         51.14         48.53         1.36 o                         
  -8   4   5          2.23          3.36         0.47 o                         
  -7   4   5         21.12         19.54         0.76 o                         
  -6   4   5          4.04          4.36         0.47 o                         
  -5   4   5          0.26          0.47         0.23 o                         
  -4   4   5         14.06         12.67         0.51 o                         
  -3   4   5         31.70         29.55         0.60 o                         
  -2   4   5          7.13          5.82         0.28 o                         
  -1   4   5          7.58          6.83         0.25 o                         
   0   4   5         54.75         63.30         0.68 o                         
   1   4   5         70.27         59.33         1.06 o                         
   2   4   5          7.43          7.99         0.28 o                         
   3   4   5          0.01          0.06         0.17 o                         
   4   4   5         10.43         10.13         0.32 o                         
   5   4   5          1.62          0.79         0.24 o                         
   6   4   5         15.43         15.82         0.63 o                         
   7   4   5          0.94          0.77         0.37 o                         
   8   4   5          0.02         -0.19         0.50 o                         
  -8   5   5         66.63         67.05         1.80 o                         
  -7   5   5         64.22         66.03         1.45 o                         
  -6   5   5          1.54          2.58         0.41 o                         
  -5   5   5         19.84         20.80         0.76 o                         
  -4   5   5          0.63          1.41         0.42 o                         
  -3   5   5          0.10          0.07         0.19 o                         
  -2   5   5          0.25          0.13         0.17 o                         
  -1   5   5        166.54        159.54         1.63 o                         
   0   5   5        142.01        134.28         1.10 o                         
   1   5   5          0.27          0.36         0.17 o                         
   2   5   5          0.81          0.67         0.16 o                         
   3   5   5          0.69          0.28         0.20 o                         
   4   5   5         15.43         15.87         0.54 o                         
   5   5   5         17.64         16.89         0.64 o                         
   6   5   5          0.00          0.08         0.30 o                         
   7   5   5         28.68         28.64         0.94 o                         
  -7   6   5          1.39          0.73         0.74 o                         
  -6   6   5          0.72          1.18         0.38 o                         
  -5   6   5          1.45          1.27         0.42 o                         
  -4   6   5          0.20          0.42         0.31 o                         
  -3   6   5         13.54         12.27         0.75 o                         
  -2   6   5          0.37          1.40         0.39 o                         
  -1   6   5         16.59         16.86         0.65 o                         
   0   6   5          7.34          8.36         0.37 o                         
   1   6   5         44.46         42.31         0.65 o                         
   2   6   5         20.71         20.81         0.75 o                         
   3   6   5          0.04         -0.02         0.22 o                         
   4   6   5          1.60          1.47         0.31 o                         
   5   6   5         17.30         19.43         0.89 o                         
   6   6   5          3.37          1.88         0.87 o                         
  -5   7   5          0.84          1.70         0.54 o                         
  -4   7   5          2.06          2.74         0.53 o                         
  -3   7   5          3.93          3.68         0.46 o                         
  -2   7   5          4.87          5.64         0.50 o                         
  -1   7   5         98.05         91.91         1.45 o                         
   0   7   5         39.75         38.79         0.87 o                         
   1   7   5          2.42          2.06         0.32 o                         
   2   7   5          0.05          0.45         0.30 o                         
   3   7   5         12.10         11.68         0.52 o                         
   4   7   5          5.47          6.54         0.43 o                         
   5   7   5          3.70          2.87         0.46 o                         
  -3   8   5          1.49          1.60         0.69 o                         
  -2   8   5          1.77          2.68         0.44 o                         
  -1   8   5          0.14          1.04         0.39 o                         
   0   8   5         11.58          9.10         0.62 o                         
   1   8   5          0.68          0.39         0.50 o                         
   2   8   5          0.95          1.68         0.35 o                         
   3   8   5          0.19         -0.23         0.59 o                         
  -9   0   6          0.60          0.58         0.58 o                         
  -8   0   6        102.45        102.74         2.64 o                         
  -7   0   6         48.83         53.54         1.78 o                         
  -6   0   6         53.92         53.17         1.45 o                         
  -5   0   6          0.63          0.45         0.24 o                         
  -4   0   6          5.32          3.55         0.40 o                         
  -3   0   6        150.61        144.82         1.41 o                         
  -2   0   6          5.33          3.05         0.28 o                         
  -1   0   6       1564.43       1633.91        11.15 o                         
   0   0   6          1.75          1.47         0.20 o                         
   1   0   6        128.98        128.75         1.26 o                         
   2   0   6          8.26          6.53         0.25 o                         
   3   0   6        239.98        239.16         2.38 o                         
   4   0   6         64.84         63.21         1.29 o                         
   5   0   6         89.04         86.62         1.67 o                         
   6   0   6         39.32         33.78         1.07 o                         
   7   0   6         21.77         21.36         1.34 o                         
   8   0   6         57.57         56.28         1.86 o                         
   9   0   6         33.05         31.84         2.07 o                         
  -9   1   6         15.36         18.87         0.89 o                         
  -8   1   6          8.42          9.26         0.63 o                         
  -7   1   6         47.29         47.04         1.19 o                         
  -6   1   6          5.87          7.17         0.45 o                         
  -5   1   6         59.04         54.34         0.76 o                         
  -4   1   6         45.38         40.87         0.56 o                         
  -3   1   6          1.27          2.18         0.15 o                         
  -2   1   6        125.98        132.69         0.97 o                         
  -1   1   6        629.43        651.41         3.28 o                         
   0   1   6        292.45        301.66         1.66 o                         
   1   1   6          4.22          5.10         0.17 o                         
   2   1   6        276.46        278.88         1.70 o                         
   3   1   6         23.15         23.37         0.42 o                         
   4   1   6          3.67          3.35         0.21 o                         
   5   1   6          2.44          0.64         0.23 o                         
   6   1   6        100.79         85.68         1.17 o                         
   7   1   6          0.02          0.24         0.33 o                         
   8   1   6          0.07         -0.39         0.41 o                         
   9   1   6          2.39          1.89         0.80 o                         
  -9   2   6          0.46          0.82         0.44 o                         
  -8   2   6         46.35         44.67         1.11 o                         
  -7   2   6          6.27          6.02         0.50 o                         
  -6   2   6         69.26         68.59         1.13 o                         
  -5   2   6         22.13         22.98         0.69 o                         
  -4   2   6         95.46         90.35         0.83 o                         
  -3   2   6         99.18         89.45         0.88 o                         
  -2   2   6         95.09         96.76         0.82 o                         
  -1   2   6        510.98        530.61         2.66 o                         
   0   2   6          3.76          3.32         0.25 o                         
   1   2   6        400.02        386.66         2.71 o                         
   2   2   6          0.00          0.28         0.14 o                         
   3   2   6         36.61         35.04         0.47 o                         
   4   2   6          3.07          2.71         0.20 o                         
   5   2   6         77.03         69.51         0.93 o                         
   6   2   6        158.90        157.51         1.29 o                         
   7   2   6          0.07          0.44         0.37 o                         
   8   2   6         34.58         32.04         1.06 o                         
  -9   3   6          0.11         -0.42         0.42 o                         
  -8   3   6          0.01         -0.29         0.35 o                         
  -7   3   6         46.41         48.36         1.16 o                         
  -6   3   6         42.07         43.06         1.15 o                         
  -5   3   6         76.17         72.97         1.09 o                         
  -4   3   6          0.00         -0.01         0.18 o                         
  -3   3   6         67.30         62.25         0.73 o                         
  -2   3   6         28.85         31.42         0.46 o                         
  -1   3   6        118.71        126.45         1.04 o                         
   0   3   6        355.50        355.82         2.57 o                         
   1   3   6          8.29          7.86         0.38 o                         
   2   3   6         32.77         32.12         0.72 o                         
   3   3   6          1.79          1.38         0.16 o                         
   4   3   6          7.57          9.06         0.27 o                         
   5   3   6         96.18         93.30         1.06 o                         
   6   3   6         38.75         34.07         0.80 o                         
   7   3   6          6.16          5.95         0.45 o                         
   8   3   6         15.21         16.33         0.83 o                         
  -8   4   6         33.56         30.52         1.03 o                         
  -7   4   6         10.86          8.52         0.57 o                         
  -6   4   6         43.70         43.12         0.95 o                         
  -5   4   6          6.10          6.15         0.87 o                         
  -4   4   6         33.27         35.05         0.86 o                         
  -3   4   6         74.87         75.36         0.95 o                         
  -2   4   6         34.05         38.64         0.57 o                         
  -1   4   6        302.90        297.89         1.92 o                         
   0   4   6          0.20          0.30         0.24 o                         
   1   4   6         87.71         89.49         1.33 o                         
   2   4   6          1.17          1.54         0.31 o                         
   3   4   6         55.12         51.41         1.03 o                         
   4   4   6          0.96          0.38         0.27 o                         
   5   4   6         84.14         84.27         1.07 o                         
   6   4   6         70.32         69.19         0.87 o                         
   7   4   6          2.95          1.95         0.43 o                         
   8   4   6         26.94         25.30         1.18 o                         
  -7   5   6         13.11         10.57         0.92 o                         
  -6   5   6          0.07          0.02         0.39 o                         
  -5   5   6          6.24          5.97         0.50 o                         
  -4   5   6         15.08         16.68         0.74 o                         
  -3   5   6          0.13         -0.21         0.21 o                         
  -2   5   6         26.34         26.40         0.58 o                         
  -1   5   6        180.94        184.38         1.85 o                         
   0   5   6         37.43         38.91         0.52 o                         
   1   5   6          7.39          7.28         0.69 o                         
   2   5   6         86.16         83.16         1.22 o                         
   3   5   6         13.39         12.66         0.42 o                         
   4   5   6          1.56          0.93         0.29 o                         
   5   5   6          4.83          4.77         0.48 o                         
   6   5   6         62.37         59.81         1.24 o                         
   7   5   6          1.54          0.79         0.42 o                         
  -6   6   6         23.94         28.17         1.12 o                         
  -5   6   6          1.43          1.45         0.39 o                         
  -4   6   6          4.45          5.41         0.47 o                         
  -3   6   6         40.85         41.40         0.88 o                         
  -2   6   6          0.69          0.03         0.28 o                         
  -1   6   6        163.31        164.34         1.69 o                         
   0   6   6          5.71          6.69         0.34 o                         
   1   6   6          4.82          4.48         0.25 o                         
   2   6   6          9.27          9.28         0.78 o                         
   3   6   6         47.36         48.63         0.83 o                         
   4   6   6          4.31          4.37         0.32 o                         
   5   6   6         44.04         43.78         1.02 o                         
   6   6   6         13.99         14.36         1.25 o                         
  -5   7   6          4.12          5.13         0.94 o                         
  -4   7   6          5.36          5.18         0.70 o                         
  -3   7   6          5.46          5.98         0.56 o                         
  -2   7   6          6.90          7.35         0.51 o                         
  -1   7   6         74.34         71.38         1.14 o                         
   0   7   6         34.98         33.42         0.71 o                         
   1   7   6          7.91          7.32         0.36 o                         
   2   7   6         14.89         14.70         0.51 o                         
   3   7   6          3.16          2.43         0.36 o                         
   4   7   6          0.02          0.45         0.34 o                         
  -3   8   6         30.47         32.28         1.48 o                         
  -2   8   6         18.98         21.75         1.01 o                         
  -1   8   6         25.83         26.05         0.81 o                         
   0   8   6          0.06          0.32         0.32 o                         
   1   8   6         25.28         25.85         0.80 o                         
   2   8   6          0.97          1.48         0.43 o                         
  -9   0   7          0.37          0.20         0.60 o                         
  -8   0   7          1.35          0.36         0.53 o                         
  -7   0   7          1.35          0.97         0.48 o                         
  -6   0   7         45.25         45.43         1.41 o                         
  -5   0   7        388.48        384.33         4.37 o                         
  -4   0   7        662.22        622.64         7.78 o                         
  -3   0   7          0.55          1.53         0.25 o                         
  -2   0   7         75.25         74.16         1.01 o                         
  -1   0   7          0.33          0.16         0.17 o                         
   0   0   7        323.41        301.46         2.70 o                         
   1   0   7        204.73        210.83         2.03 o                         
   2   0   7          1.64          2.25         0.18 o                         
   3   0   7          1.06          1.03         0.33 o                         
   4   0   7         10.21         10.51         0.54 o                         
   5   0   7         46.71         37.70         1.41 o                         
   6   0   7        197.98        186.74         2.98 o                         
   7   0   7         19.84         21.21         1.27 o                         
   8   0   7         43.51         46.69         1.67 o                         
  -9   1   7          0.32          0.15         0.39 o                         
  -8   1   7         23.65         22.89         0.93 o                         
  -7   1   7         60.26         65.01         1.26 o                         
  -6   1   7         25.11         23.84         0.77 o                         
  -5   1   7          1.17          1.51         0.32 o                         
  -4   1   7        172.73        166.59         1.49 o                         
  -3   1   7          1.60          1.32         0.19 o                         
  -2   1   7        185.98        191.60         1.29 o                         
  -1   1   7         29.70         29.74         0.42 o                         
   0   1   7        445.69        452.12         2.28 o                         
   1   1   7        152.29        155.18         1.07 o                         
   2   1   7         88.69         88.10         0.67 o                         
   3   1   7        259.72        258.95         1.75 o                         
   4   1   7         62.25         60.12         0.94 o                         
   5   1   7          3.08          1.22         0.25 o                         
   6   1   7          2.33          2.65         0.36 o                         
   7   1   7          3.07          2.68         0.49 o                         
   8   1   7          3.60          2.97         0.52 o                         
  -9   2   7          0.45          0.38         0.41 o                         
  -8   2   7          8.44          8.16         0.59 o                         
  -7   2   7          9.62          7.51         0.55 o                         
  -6   2   7         95.14         92.79         1.84 o                         
  -5   2   7        126.19        123.70         1.48 o                         
  -4   2   7        654.81        643.11         5.04 o                         
  -3   2   7         71.23         68.72         0.76 o                         
  -2   2   7          2.77          2.64         0.19 o                         
  -1   2   7          8.29         11.74         0.27 o                         
   0   2   7         19.57         19.60         0.51 o                         
   1   2   7         18.77         21.54         0.55 o                         
   2   2   7         16.52         17.46         0.42 o                         
   3   2   7         77.23         74.84         0.67 o                         
   4   2   7          1.65          3.37         0.25 o                         
   5   2   7        152.67        145.96         1.65 o                         
   6   2   7         45.30         41.01         0.90 o                         
   7   2   7         24.14         22.81         0.80 o                         
   8   2   7        105.40        105.77         2.34 o                         
  -8   3   7         16.64         13.79         0.85 o                         
  -7   3   7          6.08          7.02         0.55 o                         
  -6   3   7          0.72          0.76         0.32 o                         
  -5   3   7          3.76          3.09         0.39 o                         
  -4   3   7        336.23        346.48         2.93 o                         
  -3   3   7          3.26          3.36         0.28 o                         
  -2   3   7        215.50        214.66         1.58 o                         
  -1   3   7          6.26          5.22         0.36 o                         
   0   3   7        157.01        155.60         1.63 o                         
   1   3   7         19.62         19.32         0.53 o                         
   2   3   7        141.74        139.36         2.01 o                         
   3   3   7        148.72        147.24         1.46 o                         
   4   3   7          0.02          0.06         0.14 o                         
   5   3   7         33.38         31.32         0.60 o                         
   6   3   7          0.15          0.68         0.26 o                         
   7   3   7          9.95          9.51         0.74 o                         
   8   3   7          0.19          0.83         0.62 o                         
  -8   4   7          3.90          4.36         0.73 o                         
  -7   4   7          4.47          2.68         0.55 o                         
  -6   4   7         56.74         55.97         1.30 o                         
  -5   4   7        115.91        118.30         1.79 o                         
  -4   4   7        367.49        368.93         2.99 o                         
  -3   4   7         33.15         34.41         0.69 o                         
  -2   4   7          3.27          3.41         0.25 o                         
  -1   4   7          7.01          8.30         0.38 o                         
   0   4   7         21.19         21.40         0.68 o                         
   1   4   7         11.09         10.08         0.57 o                         
   2   4   7          1.76          3.62         0.63 o                         
   3   4   7         21.39         21.53         0.77 o                         
   4   4   7          1.76          2.36         0.21 o                         
   5   4   7         70.92         68.13         0.96 o                         
   6   4   7         41.01         37.87         1.15 o                         
   7   4   7         29.73         29.58         1.26 o                         
  -7   5   7         20.65         21.73         0.97 o                         
  -6   5   7         13.69         13.36         0.75 o                         
  -5   5   7          1.27          1.66         0.43 o                         
  -4   5   7         55.28         59.00         1.24 o                         
  -3   5   7         11.69         11.78         0.58 o                         
  -2   5   7         61.93         61.76         1.40 o                         
  -1   5   7         17.50         18.57         0.68 o                         
   0   5   7         92.37         89.83         1.81 o                         
   1   5   7         71.47         69.87         2.03 o                         
   2   5   7          3.15          3.93         0.59 o                         
   3   5   7         91.56         94.60         1.45 o                         
   4   5   7         23.82         25.16         0.87 o                         
   5   5   7          0.36          0.79         0.35 o                         
   6   5   7          6.76          9.25         0.73 o                         
  -6   6   7         14.55         10.67         1.03 o                         
  -5   6   7        131.06        132.30         2.22 o                         
  -4   6   7        199.70        207.60         2.54 o                         
  -3   6   7          0.73          1.41         0.37 o                         
  -2   6   7         12.62         11.99         0.59 o                         
  -1   6   7          1.82          2.67         0.30 o                         
   0   6   7         43.19         49.03         1.33 o                         
   1   6   7         17.94         19.52         0.86 o                         
   2   6   7          0.04         -0.09         0.33 o                         
   3   6   7          0.39          0.35         0.40 o                         
   4   6   7          8.16          8.99         0.71 o                         
   5   6   7         25.09         24.43         0.74 o                         
  -4   7   7         48.48         47.75         1.38 o                         
  -3   7   7          1.43          1.96         0.54 o                         
  -2   7   7         49.91         49.52         0.98 o                         
  -1   7   7          0.12         -0.10         0.45 o                         
   0   7   7         32.23         35.34         1.70 o                         
   1   7   7         22.37         23.97         0.88 o                         
   2   7   7          2.86          3.31         0.75 o                         
   3   7   7         40.60         40.20         1.49 o                         
   4   7   7          0.85          1.87         0.68 o                         
  -1   8   7          0.00         -0.36         0.36 o                         
   0   8   7          0.50          0.40         0.68 o                         
  -9   0   8          0.00         -0.14         0.56 o                         
  -8   0   8          4.55          4.42         0.72 o                         
  -7   0   8          0.01          0.88         0.48 o                         
  -6   0   8        197.97        198.08         3.10 o                         
  -5   0   8        187.63        187.99         2.83 o                         
  -4   0   8        808.32        810.77         6.65 o                         
  -3   0   8         88.28         91.77         1.27 o                         
  -2   0   8          7.67          6.03         0.37 o                         
  -1   0   8         12.09          9.14         0.44 o                         
   0   0   8         17.57         17.43         0.62 o                         
   1   0   8         33.25         35.17         0.69 o                         
   2   0   8       1015.78       1015.23         7.21 o                         
   3   0   8        141.60        145.50         1.34 o                         
   4   0   8        129.91        131.32         1.84 o                         
   5   0   8          5.31          6.37         0.64 o                         
   6   0   8          3.94          4.94         0.58 o                         
   7   0   8          5.77          5.41         0.76 o                         
   8   0   8         61.91         59.52         2.64 o                         
  -9   1   8          3.98          2.58         0.58 o                         
  -8   1   8          5.09          5.70         0.62 o                         
  -7   1   8          8.85         11.01         0.66 o                         
  -6   1   8          8.25         10.51         0.62 o                         
  -5   1   8        458.67        460.77         3.88 o                         
  -4   1   8         74.70         75.67         1.15 o                         
  -3   1   8         18.76         18.46         0.41 o                         
  -2   1   8         21.84         21.35         0.43 o                         
  -1   1   8          0.04          0.11         0.12 o                         
   0   1   8          9.98          8.32         0.25 o                         
   1   1   8         16.03         17.61         0.37 o                         
   2   1   8        785.90        764.10         4.55 o                         
   3   1   8         35.95         36.75         0.50 o                         
   4   1   8        156.53        154.91         1.34 o                         
   5   1   8          6.32          4.58         0.47 o                         
   6   1   8          0.39         -0.27         0.27 o                         
   7   1   8          5.30          4.78         0.50 o                         
   8   1   8         11.00          9.99         0.97 o                         
  -8   2   8          0.00          0.09         0.38 o                         
  -7   2   8          6.07          4.86         0.47 o                         
  -6   2   8         57.35         61.12         1.29 o                         
  -5   2   8        240.81        244.65         2.30 o                         
  -4   2   8        893.92        905.75         6.27 o                         
  -3   2   8          0.41          0.28         0.18 o                         
  -2   2   8         25.23         23.80         0.42 o                         
  -1   2   8         19.53         17.52         0.33 o                         
   0   2   8         32.74         31.37         0.72 o                         
   1   2   8         50.57         49.26         0.82 o                         
   2   2   8        375.98        390.92         3.93 o                         
   3   2   8        230.54        226.75         1.65 o                         
   4   2   8         43.39         42.15         0.71 o                         
   5   2   8         31.32         29.46         0.73 o                         
   6   2   8          0.05          0.17         0.31 o                         
   7   2   8         39.60         38.20         1.09 o                         
   8   2   8          8.69          4.84         1.47 o                         
  -8   3   8         20.09         20.18         0.84 o                         
  -7   3   8          0.04          0.36         0.39 o                         
  -6   3   8          2.89          3.35         0.45 o                         
  -5   3   8        190.67        192.04         2.53 o                         
  -4   3   8        161.21        166.47         2.02 o                         
  -3   3   8         17.36         17.40         0.53 o                         
  -2   3   8          6.46          7.53         0.33 o                         
  -1   3   8          9.42         10.03         0.32 o                         
   0   3   8          0.04         -0.21         0.21 o                         
   1   3   8        121.65        124.38         2.14 o                         
   2   3   8        488.59        497.11         4.94 o                         
   3   3   8          3.73          3.01         0.35 o                         
   4   3   8        237.17        237.47         1.69 o                         
   5   3   8          4.17          2.55         0.42 o                         
   6   3   8         19.33         20.38         0.52 o                         
   7   3   8          2.67          1.06         0.63 o                         
  -7   4   8          6.32          6.51         0.59 o                         
  -6   4   8         46.89         48.35         1.24 o                         
  -5   4   8        148.89        150.42         2.11 o                         
  -4   4   8        537.27        555.87         4.44 o                         
  -3   4   8          3.05          3.06         0.35 o                         
  -2   4   8          1.92          1.35         0.23 o                         
  -1   4   8          5.13          5.13         0.40 o                         
   0   4   8         10.79         11.57         0.67 o                         
   1   4   8         32.97         33.37         1.03 o                         
   2   4   8        309.70        312.41         3.49 o                         
   3   4   8        127.98        133.15         2.38 o                         
   4   4   8         51.87         50.34         0.88 o                         
   5   4   8         12.80         14.07         0.59 o                         
   6   4   8          0.13          0.23         0.34 o                         
   7   4   8         17.55         16.76         0.90 o                         
  -7   5   8         12.30         11.68         1.09 o                         
  -6   5   8          1.06          1.29         0.54 o                         
  -5   5   8        229.50        235.51         3.03 o                         
  -4   5   8         37.83         39.39         1.05 o                         
  -3   5   8          1.89          1.72         0.37 o                         
  -2   5   8         30.63         30.19         0.72 o                         
  -1   5   8          1.81          1.46         0.46 o                         
   0   5   8          6.12          7.41         0.74 o                         
   1   5   8         11.67         13.64         0.92 o                         
   2   5   8        303.53        310.80         7.30 o                         
   3   5   8         50.32         49.26         1.90 o                         
   4   5   8         34.54         33.43         0.88 o                         
   5   5   8          3.25          2.97         0.51 o                         
   6   5   8          0.89          1.22         0.47 o                         
  -5   6   8         90.15         93.51         1.83 o                         
  -4   6   8        234.07        235.90         2.96 o                         
  -3   6   8         28.39         27.92         0.89 o                         
  -2   6   8          0.01          0.57         0.27 o                         
  -1   6   8          2.61          4.16         0.69 o                         
   0   6   8          0.02         -0.27         0.48 o                         
   1   6   8         17.02         17.45         0.84 o                         
   2   6   8        276.16        289.62         3.79 o                         
   3   6   8         42.87         41.90         1.19 o                         
   4   6   8         35.07         35.16         1.17 o                         
   5   6   8          0.02          0.53         0.48 o                         
  -4   7   8         43.92         43.42         1.71 o                         
  -3   7   8          2.91          2.88         0.49 o                         
  -2   7   8          8.74          8.28         0.54 o                         
  -1   7   8          0.17          0.06         0.56 o                         
   0   7   8          0.01         -0.28         0.56 o                         
   1   7   8         24.32         28.13         2.27 o                         
   2   7   8        137.95        137.79         2.54 o                         
   3   7   8         12.72         12.99         0.92 o                         
  -8   0   9          0.12         -0.06         0.63 o                         
  -7   0   9         20.69         21.80         1.16 o                         
  -6   0   9          4.69          4.91         0.79 o                         
  -5   0   9         95.36         96.08         2.79 o                         
  -4   0   9        367.72        369.92         5.05 o                         
  -3   0   9         19.42         16.51         0.79 o                         
  -2   0   9         86.41         88.41         1.34 o                         
  -1   0   9          3.27          0.92         0.19 o                         
   0   0   9         42.47         36.05         0.83 o                         
   1   0   9          2.15          4.69         0.39 o                         
   2   0   9        130.16        129.01         1.55 o                         
   3   0   9          3.92          3.11         0.33 o                         
   4   0   9          8.01          8.78         0.57 o                         
   5   0   9          8.14          9.66         0.63 o                         
   6   0   9         34.09         36.97         1.54 o                         
   7   0   9         25.29         24.67         1.21 o                         
  -8   1   9         22.60         26.12         0.91 o                         
  -7   1   9          5.79          4.76         0.51 o                         
  -6   1   9          4.89          5.76         0.50 o                         
  -5   1   9         29.33         30.22         1.15 o                         
  -4   1   9         25.78         28.46         0.81 o                         
  -3   1   9         22.74         24.66         0.66 o                         
  -2   1   9         18.19         14.87         0.42 o                         
  -1   1   9          0.75          0.33         0.16 o                         
   0   1   9          2.02          2.95         0.21 o                         
   1   1   9        313.55        316.10         2.01 o                         
   2   1   9       1160.15       1149.32         6.89 o                         
   3   1   9         33.89         33.34         0.61 o                         
   4   1   9         58.16         58.49         0.79 o                         
   5   1   9          2.22          1.14         0.36 o                         
   6   1   9          4.12          3.77         0.48 o                         
   7   1   9          0.00         -0.18         0.43 o                         
  -8   2   9          0.75          0.85         0.44 o                         
  -7   2   9          0.35          0.79         0.52 o                         
  -6   2   9          0.47          0.91         0.32 o                         
  -5   2   9         46.50         48.72         1.13 o                         
  -4   2   9        103.36        103.84         1.43 o                         
  -3   2   9         67.86         67.93         1.15 o                         
  -2   2   9        155.86        155.59         1.58 o                         
  -1   2   9         90.00         82.47         0.79 o                         
   0   2   9         24.74         20.59         0.74 o                         
   1   2   9         66.25         63.28         1.14 o                         
   2   2   9          7.59          8.63         0.46 o                         
   3   2   9         16.25         15.75         0.50 o                         
   4   2   9         22.85         22.83         0.49 o                         
   5   2   9         37.40         37.83         0.62 o                         
   6   2   9          6.84          6.48         0.59 o                         
   7   2   9          0.12          0.09         0.48 o                         
  -8   3   9         46.85         46.14         1.46 o                         
  -7   3   9          2.44          2.25         0.48 o                         
  -6   3   9         25.65         28.61         1.19 o                         
  -5   3   9         94.46         93.65         1.78 o                         
  -4   3   9         23.24         23.77         0.74 o                         
  -3   3   9          4.72          4.22         0.38 o                         
  -2   3   9         78.23         80.96         1.09 o                         
  -1   3   9          7.54          7.90         0.33 o                         
   0   3   9         39.34         40.47         0.98 o                         
   1   3   9        131.91        134.27         1.82 o                         
   2   3   9        682.35        697.57         8.02 o                         
   3   3   9        162.50        167.11         1.95 o                         
   4   3   9         23.74         25.14         0.99 o                         
   5   3   9          4.27          4.94         0.44 o                         
   6   3   9         35.49         34.81         0.97 o                         
   7   3   9          0.03          0.26         0.55 o                         
  -7   4   9          2.78          2.71         0.69 o                         
  -6   4   9          0.92          1.15         0.42 o                         
  -5   4   9         31.70         31.85         1.05 o                         
  -4   4   9         71.70         72.27         1.34 o                         
  -3   4   9         33.08         34.24         0.84 o                         
  -2   4   9         70.17         72.90         1.14 o                         
  -1   4   9         23.46         24.87         1.20 o                         
   0   4   9         31.30         31.43         1.15 o                         
   1   4   9         21.73         22.43         1.08 o                         
   2   4   9          8.16          9.27         0.78 o                         
   3   4   9          5.13          5.14         0.55 o                         
   4   4   9          3.91          4.62         0.45 o                         
   5   4   9         14.84         14.40         0.80 o                         
   6   4   9         11.24         11.09         0.83 o                         
  -6   5   9          0.61         -0.47         0.55 o                         
  -5   5   9         13.07         10.56         0.69 o                         
  -4   5   9         18.97         17.47         0.89 o                         
  -3   5   9         11.45         11.92         0.68 o                         
  -2   5   9          5.71          7.35         0.64 o                         
  -1   5   9          0.30          1.55         0.64 o                         
   0   5   9          2.15          2.98         0.59 o                         
   1   5   9        150.28        157.22         3.34 o                         
   2   5   9        554.23        584.92         8.23 o                         
   3   5   9         28.34         29.62         1.23 o                         
   4   5   9         22.87         21.99         0.81 o                         
   5   5   9          8.26          8.46         0.66 o                         
  -5   6   9         28.81         28.97         1.18 o                         
  -4   6   9         66.86         66.99         1.39 o                         
  -3   6   9         15.70         17.33         0.77 o                         
  -2   6   9          9.13          7.43         0.64 o                         
  -1   6   9          0.32          0.87         0.44 o                         
   0   6   9         24.35         25.74         1.32 o                         
   1   6   9          2.61          1.56         0.62 o                         
   2   6   9         23.27         23.93         1.30 o                         
   3   6   9          1.43          0.77         0.50 o                         
   4   6   9          1.81          0.72         1.09 o                         
  -2   7   9          9.75         10.22         1.11 o                         
  -1   7   9          0.83          1.80         0.66 o                         
   0   7   9          0.61          0.71         0.67 o                         
   1   7   9         75.30         78.83         2.62 o                         
  -8   0  10          2.06          3.65         1.47 o                         
  -7   0  10         10.01          9.29         0.97 o                         
  -6   0  10          0.05         -0.32         0.41 o                         
  -5   0  10          2.63          3.50         0.60 o                         
  -3   0  10          0.82          0.95         0.39 o                         
  -2   0  10        297.44        298.37         4.21 o                         
  -1   0  10          0.15          0.11         0.35 o                         
   0   0  10         14.91         17.08         0.73 o                         
   1   0  10        188.16        192.02         2.78 o                         
   2   0  10         58.24         59.97         1.15 o                         
   3   0  10         61.72         62.15         1.30 o                         
   4   0  10         31.76         32.70         1.10 o                         
   5   0  10          3.66          4.10         0.52 o                         
   6   0  10          0.67          1.20         0.53 o                         
   7   0  10         41.77         42.69         2.68 o                         
  -8   1  10         98.07         95.36         2.37 o                         
  -7   1  10         54.66         55.15         1.27 o                         
  -6   1  10          7.96          7.00         0.57 o                         
  -5   1  10         23.58         25.07         0.92 o                         
  -4   1  10          1.01          2.04         0.62 o                         
  -3   1  10         44.64         45.02         0.99 o                         
  -2   1  10         19.77         15.45         0.58 o                         
  -1   1  10        104.50         88.92         1.46 o                         
   0   1  10          2.08          3.57         0.27 o                         
   1   1  10         32.38         29.41         0.60 o                         
   2   1  10          0.07          0.59         0.19 o                         
   3   1  10         49.94         50.60         0.74 o                         
   4   1  10        136.27        136.35         1.45 o                         
   5   1  10          6.00          7.59         0.45 o                         
   6   1  10          9.86         11.18         0.71 o                         
   7   1  10          0.62          2.16         0.66 o                         
  -7   2  10          0.05         -0.35         0.35 o                         
  -6   2  10          1.03          0.69         0.50 o                         
  -5   2  10         40.99         42.65         1.09 o                         
  -4   2  10         56.43         58.39         1.58 o                         
  -3   2  10          8.57          8.48         0.61 o                         
  -2   2  10         70.74         69.29         1.07 o                         
  -1   2  10         23.07         20.82         0.64 o                         
   0   2  10         64.75         63.99         1.32 o                         
   1   2  10         26.75         25.81         0.84 o                         
   2   2  10         57.25         60.91         1.08 o                         
   3   2  10          0.17          0.33         0.23 o                         
   4   2  10          0.19          0.85         0.45 o                         
   5   2  10          8.15          8.12         0.56 o                         
   6   2  10         33.03         33.11         1.15 o                         
  -7   3  10         23.32         22.86         1.25 o                         
  -6   3  10          1.27          1.52         0.42 o                         
  -5   3  10         21.17         21.14         0.86 o                         
  -4   3  10         22.39         23.12         0.91 o                         
  -3   3  10          0.40          0.49         0.35 o                         
  -2   3  10         14.26         13.77         0.45 o                         
  -1   3  10        198.07        197.15         3.04 o                         
   0   3  10         12.39         12.59         0.70 o                         
   1   3  10         57.78         55.77         1.30 o                         
   2   3  10         37.03         36.17         1.17 o                         
   3   3  10         11.05         11.90         0.57 o                         
   4   3  10         47.89         46.71         1.42 o                         
   5   3  10          7.29          5.02         0.53 o                         
   6   3  10         20.91         20.84         0.89 o                         
  -6   4  10          0.37          0.58         0.39 o                         
  -5   4  10         17.69         18.11         0.87 o                         
  -4   4  10         19.02         20.03         0.83 o                         
  -3   4  10          7.05          6.87         0.49 o                         
  -2   4  10         60.27         58.49         0.97 o                         
  -1   4  10         14.89         13.98         0.74 o                         
   0   4  10         21.34         20.77         0.94 o                         
   1   4  10         43.67         42.43         1.24 o                         
   2   4  10         39.32         39.71         1.36 o                         
   3   4  10          2.25          2.20         0.60 o                         
   4   4  10          0.11         -0.30         0.30 o                         
   5   4  10          1.12          0.00         0.51 o                         
  -5   5  10          6.70          5.57         0.62 o                         
  -4   5  10          0.04          0.26         0.49 o                         
  -3   5  10         24.67         25.35         0.93 o                         
  -2   5  10         10.01         10.91         0.72 o                         
  -1   5  10         32.27         33.58         1.24 o                         
   0   5  10          1.55          1.45         0.58 o                         
   1   5  10         19.20         18.80         1.17 o                         
   2   5  10          0.91          0.91         0.78 o                         
   3   5  10         30.05         29.56         1.27 o                         
   4   5  10         64.14         64.69         2.18 o                         
  -4   6  10          2.51          1.65         0.49 o                         
  -3   6  10          2.30          1.69         0.39 o                         
  -2   6  10         63.69         65.88         1.78 o                         
  -1   6  10          5.13          6.14         0.80 o                         
   0   6  10          1.23          0.80         0.61 o                         
   1   6  10         74.57         75.33         2.10 o                         
   2   6  10         19.61         12.92         1.72 o                         
   3   6  10          7.13          7.86         0.77 o                         
  -7   0  11         24.19         23.54         1.23 o                         
  -6   0  11          2.23          0.96         0.63 o                         
  -5   0  11          3.10          2.55         0.67 o                         
  -4   0  11         24.46         25.09         1.26 o                         
  -3   0  11         69.01         63.93         2.35 o                         
  -2   0  11         91.07         65.75         1.59 o                         
  -1   0  11         28.92         20.33         0.89 o                         
   0   0  11         59.55         64.68         1.62 o                         
   1   0  11         30.47         36.18         1.16 o                         
   2   0  11          0.28          0.28         0.75 o                         
   3   0  11         27.42         28.65         1.00 o                         
   4   0  11          2.84          3.50         0.99 o                         
   5   0  11        221.67        228.28         3.86 o                         
   6   0  11          1.44          2.09         0.76 o                         
  -7   1  11          1.74          2.18         0.49 o                         
  -6   1  11         11.80         12.08         0.77 o                         
  -5   1  11          0.08         -0.14         0.38 o                         
  -4   1  11          0.38          0.76         0.34 o                         
  -3   1  11          1.66          1.17         0.51 o                         
  -2   1  11         11.48          8.08         0.64 o                         
  -1   1  11         57.18         60.92         1.10 o                         
   0   1  11          2.91          4.76         0.32 o                         
   1   1  11          1.87          2.78         0.35 o                         
   2   1  11          2.17          2.87         0.27 o                         
   3   1  11          0.91          0.40         0.28 o                         
   4   1  11          3.72          3.31         0.69 o                         
   5   1  11          0.14          0.67         0.44 o                         
   6   1  11          2.09          1.41         0.62 o                         
  -7   2  11         23.76         24.28         2.05 o                         
  -6   2  11          4.17          3.79         0.53 o                         
  -5   2  11          5.57          5.24         0.57 o                         
  -4   2  11         26.32         26.99         0.94 o                         
  -3   2  11          5.43          5.36         0.50 o                         
  -2   2  11        189.11        176.75         1.77 o                         
  -1   2  11         74.33         62.25         1.35 o                         
   0   2  11          0.02         -0.05         0.28 o                         
   1   2  11          4.98          5.51         0.45 o                         
   2   2  11         18.07         19.02         0.90 o                         
   3   2  11          2.96          2.59         0.41 o                         
   4   2  11          1.07          0.70         0.42 o                         
   5   2  11         75.63         83.87         2.39 o                         
   6   2  11         29.89         32.34         1.39 o                         
  -6   3  11          1.54          1.18         0.46 o                         
  -5   3  11          5.23          5.54         0.58 o                         
  -4   3  11         20.46         23.33         0.89 o                         
  -3   3  11          4.20          5.17         0.50 o                         
  -2   3  11          1.76          1.80         0.32 o                         
  -1   3  11          1.85          1.79         0.40 o                         
   0   3  11          0.25          0.38         0.45 o                         
   1   3  11         24.34         26.88         0.94 o                         
   2   3  11          7.02          6.03         0.59 o                         
   3   3  11          0.38          0.31         0.31 o                         
   4   3  11         10.69          9.71         0.82 o                         
   5   3  11          8.84          7.03         1.10 o                         
  -5   4  11          1.03          0.55         0.42 o                         
  -4   4  11         16.31         16.76         0.79 o                         
  -3   4  11         10.89          9.82         0.57 o                         
  -2   4  11        109.23        106.57         2.21 o                         
  -1   4  11         61.49         62.50         1.47 o                         
   0   4  11          1.49          2.17         0.54 o                         
   1   4  11          4.06          4.81         0.57 o                         
   2   4  11          2.78          2.99         0.55 o                         
   3   4  11          0.00          0.13         0.61 o                         
   4   4  11          0.38          1.37         0.40 o                         
  -4   5  11          0.44          0.45         0.42 o                         
  -3   5  11          0.01         -0.11         0.27 o                         
  -2   5  11          6.63          7.19         0.64 o                         
  -1   5  11         23.86         23.82         0.91 o                         
   0   5  11          0.58          1.34         0.51 o                         
   1   5  11          4.33          2.59         0.69 o                         
   2   5  11          2.67          2.62         0.65 o                         
   3   5  11          1.47          0.50         0.80 o                         
  -2   6  11         37.31         36.61         1.77 o                         
  -1   6  11         28.52         29.03         1.99 o                         
   0   6  11         11.32         10.52         1.22 o                         
   1   6  11          5.93          6.15         0.86 o                         
  -6   0  12         13.84         14.10         1.12 o                         
  -5   0  12         10.58         13.34         1.07 o                         
  -4   0  12          0.72          2.83         0.66 o                         
  -3   0  12          1.61          1.50         0.69 o                         
  -2   0  12          4.41          4.97         0.60 o                         
  -1   0  12         42.56         37.50         1.69 o                         
   0   0  12          0.15         -0.46         0.46 o                         
   1   0  12          7.37          9.51         0.75 o                         
   2   0  12         25.29         29.13         0.89 o                         
   3   0  12          9.99         10.42         0.71 o                         
   4   0  12         11.71          9.97         1.69 o                         
   5   0  12          2.70          2.65         1.26 o                         
  -6   1  12          9.46          8.97         0.73 o                         
  -5   1  12          7.04          6.42         0.60 o                         
  -4   1  12          4.78          5.40         0.53 o                         
  -3   1  12          0.10         -0.27         0.31 o                         
  -2   1  12         14.77         11.26         0.66 o                         
  -1   1  12          6.10          8.55         0.57 o                         
   0   1  12          5.93          5.82         0.45 o                         
   1   1  12         54.20         57.69         1.22 o                         
   2   1  12          2.37          2.73         0.39 o                         
   3   1  12         30.66         34.89         0.84 o                         
   4   1  12         50.91         54.39         1.48 o                         
   5   1  12         49.05         50.66         4.32 o                         
  -6   2  12          0.02          0.91         0.62 o                         
  -5   2  12         13.51         15.81         0.81 o                         
  -4   2  12         25.30         30.34         1.01 o                         
  -3   2  12          8.13         10.15         0.66 o                         
  -2   2  12          7.97          8.05         0.51 o                         
  -1   2  12          0.17         -0.35         0.35 o                         
   0   2  12         19.85         19.31         0.83 o                         
   1   2  12          0.80          0.34         0.38 o                         
   2   2  12          3.38          3.74         0.45 o                         
   3   2  12          0.30         -0.29         0.29 o                         
   4   2  12          1.16          0.49         0.54 o                         
   5   2  12         10.50         10.87         0.97 o                         
  -5   3  12          1.61          1.27         0.43 o                         
  -4   3  12          0.01         -0.27         0.33 o                         
  -3   3  12          6.54          8.50         0.55 o                         
  -2   3  12         53.31         50.00         1.41 o                         
  -1   3  12          2.00          1.66         0.70 o                         
   0   3  12          4.26          4.72         0.51 o                         
   1   3  12          2.37          2.92         0.52 o                         
   2   3  12          2.49          2.72         0.54 o                         
   3   3  12         82.43         83.26         1.60 o                         
   4   3  12          9.48         11.27         1.15 o                         
  -4   4  12         14.46         15.75         0.71 o                         
  -3   4  12          1.17          1.67         0.36 o                         
  -2   4  12          4.79          5.55         0.61 o                         
  -1   4  12          3.21          0.95         0.46 o                         
   0   4  12          7.63          7.29         0.75 o                         
   1   4  12          0.04         -0.03         0.39 o                         
   2   4  12          0.00         -0.24         0.51 o                         
   3   4  12          0.10          1.13         0.60 o                         
  -3   5  12          0.78          1.31         0.59 o                         
  -2   5  12          2.73         -0.41         0.95 o                         
  -1   5  12          7.81          8.38         0.94 o                         
   0   5  12          3.51          2.66         1.39 o                         
   1   5  12         23.59         24.07         1.89 o                         
  -5   0  13         59.36         59.54         2.02 o                         
  -4   0  13          0.02         -0.36         0.65 o                         
  -3   0  13         28.08         34.50         1.29 o                         
  -2   0  13          0.34         -0.50         0.50 o                         
   0   0  13          7.12          7.09         0.91 o                         
   1   0  13          1.17         -0.09         0.43 o                         
   2   0  13          4.89          4.77         0.49 o                         
   3   0  13          0.10          0.60         0.43 o                         
   4   0  13         25.74         27.07         2.37 o                         
  -5   1  13         95.76        101.36         2.63 o                         
  -4   1  13          1.48          2.28         0.48 o                         
  -3   1  13          1.43          0.91         0.37 o                         
  -2   1  13          1.67          1.00         0.43 o                         
  -1   1  13          0.23          0.77         0.43 o                         
   0   1  13          0.06         -0.46         0.46 o                         
   1   1  13          0.63          1.25         0.46 o                         
   2   1  13         23.06         26.98         0.76 o                         
   3   1  13         49.60         48.98         1.17 o                         
   4   1  13          1.50         -0.74         0.74 o                         
  -5   2  13         21.47         20.14         2.19 o                         
  -4   2  13         12.81         12.37         0.71 o                         
  -3   2  13         17.97         21.90         0.75 o                         
  -2   2  13         22.78         21.63         1.33 o                         
  -1   2  13          0.64          1.57         0.64 o                         
   0   2  13          1.54          3.44         0.63 o                         
   1   2  13         24.12         27.72         1.02 o                         
   2   2  13          1.55          2.22         0.41 o                         
   3   2  13          5.58          2.30         0.68 o                         
  -4   3  13          6.23          6.37         0.57 o                         
  -3   3  13          7.40          8.83         0.70 o                         
  -2   3  13          0.95          0.39         0.49 o                         
  -1   3  13          3.70          2.98         0.55 o                         
   0   3  13         17.63         17.60         0.82 o                         
   1   3  13          0.11         -0.32         0.49 o                         
   2   3  13          0.19         -0.45         0.45 o                         
   3   3  13          5.20          4.78         1.01 o                         
  -3   4  13         11.37         12.30         0.74 o                         
  -2   4  13          9.39          7.74         1.18 o                         
  -1   4  13          2.81          2.18         0.71 o                         
   0   4  13          1.60          0.87         0.52 o                         
   1   4  13          9.09         12.54         1.46 o                         
  -4   0  14          1.82         -0.37         0.89 o                         
  -3   0  14         68.03         66.14         2.45 o                         
  -2   0  14          4.84          5.10         1.17 o                         
  -1   0  14         44.04         44.58         2.52 o                         
   0   0  14          0.36          0.13         1.40 o                         
   1   0  14        221.73        230.15         5.48 o                         
   2   0  14         89.00         88.95         3.22 o                         
  -4   1  14         13.50         13.85         0.88 o                         
  -3   1  14          6.32          5.09         0.64 o                         
  -2   1  14          1.74          1.84         0.63 o                         
  -1   1  14          7.02         11.63         1.40 o                         
   0   1  14          8.19          8.46         0.81 o                         
   1   1  14          2.28          3.72         0.50 o                         
   2   1  14          0.76          0.27         0.35 o                         
  -3   2  14         23.00         22.44         1.00 o                         
  -2   2  14         38.37         37.93         1.75 o                         
  -1   2  14         33.82         35.34         1.48 o                         
   0   2  14         24.12         25.41         1.14 o                         
   1   2  14        102.19        107.67         3.18 o                         
   2   2  14         61.59         61.29         2.27 o                         
  -2   3  14          6.36          4.50         0.95 o                         
  -1   3  14         39.69         40.02         1.33 o                         
   0   3  14          0.70          1.74         0.49 o                         
                                                                                
